# Supplementary material for: Nuclear Speckle RNA Binding Proteins Remodel Alternative Splicing and the Non-coding Arabidopsis Transcriptome to Regulate a Cross-Talk Between Auxin and Immune Responses
Source: Front Plant Sci. 2018 Aug 21;9:1209. doi: 10.3389/fpls.2018.01209 (PMC6111844; doi:10.3389/fpls.2018.01209)
Supplement: TABLE S1 — Summary of RNA-seq and RIP-seq data analysis. (A) Description of spreadsheet tab. (B) Differential gene expression analysis. (C) RNA prof analysis. (D) Expression and usage of all isoforms from genes containing at least one isoforms switching event. (E) NSRa targets identified by RIP. (F) Transcription Factor identified in NSRa targets. [file Table_1.XLSX]

## Sheet: database_all_data.txt (2)
desc	loc	locus_type	id	targets	genotype	nsrWT_up	nsrWT_down	nsrWT_NAA_down	nsrWT_NAA_up	condition	NAA_down	NAA_up	interacting	nsr_isoswitch_mock	nsr_isoswitch_NAA	expressed	introns_genes_nsr	introns_genes_nsrNAA	CDS_genes_NAA	CDS_genes_nsr	CDS_genes_nsrNAA	three_prime_UTR_genes_NAA	three_prime_UTR_genes_nsr	three_prime_UTR_genes_nsrNAA	five_prime_UTR_genes_NAA	five_prime_UTR_genes_nsr	five_prime_UTR_genes_nsrNAA	intergenic	antisense	snoRNA_tRNA	miRNA	protein_coding	simplified_locus_type	all
Natural antisense to AT1G01030	Chr1:13638-13826	New_antisense RNA	XLOC_000003	0	0	0	0	0	0	0	0	0	0	0	0	0	0	0	0	0	0	0	0	0	0	0	0	NA	antisense	NA	NA	NA	antisense	1
Natural antisense to AT1G01070	Chr1:41004-41131	New_antisense RNA	XLOC_000007	0	0	0	0	0	0	0	0	0	0	0	0	0	0	0	0	0	0	0	0	0	0	0	0	NA	antisense	NA	NA	NA	antisense	1
Natural antisense to AT1G01090	Chr1:47100-47238	New_antisense RNA	XLOC_000009	0	0	0	0	0	0	0	0	0	0	0	0	0	0	0	0	0	0	0	0	0	0	0	0	NA	antisense	NA	NA	NA	antisense	1
Natural antisense to AT1G01140	Chr1:63712-64219	New_antisense RNA	XLOC_000011	0	0	0	0	0	0	0	0	0	0	0	0	1	0	0	0	0	0	0	0	0	0	0	0	NA	antisense	NA	NA	NA	antisense	1
Natural antisense to AT1G01250	Chr1:105304-105483	New_antisense RNA	XLOC_000021	0	0	0	0	0	0	0	0	0	0	0	0	0	0	0	0	0	0	0	0	0	0	0	0	NA	antisense	NA	NA	NA	antisense	1
Natural antisense to AT1G01420	Chr1:156159-156270	New_antisense RNA	XLOC_000036	0	0	0	0	0	0	0	0	0	0	0	0	0	0	0	0	0	0	0	0	0	0	0	0	NA	antisense	NA	NA	NA	antisense	1
Natural antisense to AT1G01470	Chr1:172883-173016	New_antisense RNA	XLOC_000039	0	0	0	0	0	0	0	0	0	0	0	0	1	0	0	0	0	0	0	0	0	0	0	0	NA	antisense	NA	NA	NA	antisense	1
Natural antisense to AT1G01490	Chr1:182394-182474	New_antisense RNA	XLOC_000041	0	0	0	0	0	0	0	0	0	0	0	0	0	0	0	0	0	0	0	0	0	0	0	0	NA	antisense	NA	NA	NA	antisense	1
Natural antisense to AT1G01610	Chr1:224299-224405	New_antisense RNA	XLOC_000054	0	0	0	0	0	0	0	0	0	0	0	0	0	0	0	0	0	0	0	0	0	0	0	0	NA	antisense	NA	NA	NA	antisense	1
Natural antisense to AT1G01680	Chr1:248382-248599	New_antisense RNA	XLOC_000057	0	0	0	0	0	0	0	0	0	0	0	0	0	0	0	0	0	0	0	0	0	0	0	0	NA	antisense	NA	NA	NA	antisense	1
Natural antisense to AT1G01700	Chr1:258864-259377	New_antisense RNA	XLOC_000061	0	0	0	0	0	0	0	0	0	0	0	0	1	0	0	0	0	0	0	0	0	0	0	0	NA	antisense	NA	NA	NA	antisense	1
Natural antisense to AT1G02050	Chr1:360653-360758	New_antisense RNA	XLOC_000085	0	0	0	0	0	0	0	0	0	0	0	0	0	0	0	0	0	0	0	0	0	0	0	0	NA	antisense	NA	NA	NA	antisense	1
Natural antisense to AT1G02070	Chr1:371090-371224	New_antisense RNA	XLOC_000087	0	0	0	0	0	0	0	0	0	0	0	0	0	0	0	0	0	0	0	0	0	0	0	0	NA	antisense	NA	NA	NA	antisense	1
Natural antisense to AT1G04107	Chr1:471414-471678	New_antisense RNA	XLOC_000108	0	0	0	0	0	0	0	0	0	0	0	0	1	0	0	0	0	0	0	0	0	0	0	0	NA	antisense	NA	NA	NA	antisense	1
Natural antisense to AT1G02440	Chr1:497411-497705	New_antisense RNA	XLOC_000117	0	0	0	0	0	0	0	0	0	0	0	0	0	0	0	0	0	0	0	0	0	0	0	0	NA	antisense	NA	NA	NA	antisense	1
Natural antisense to AT1G08805	Chr1:551603-551777	New_antisense RNA	XLOC_000129	0	0	0	0	0	0	0	0	0	0	0	0	0	0	0	0	0	0	0	0	0	0	0	0	NA	antisense	NA	NA	NA	antisense	1
Natural antisense to AT1G02820	Chr1:623486-623666	New_antisense RNA	XLOC_000148	0	0	0	0	0	0	0	0	0	0	0	0	0	0	0	0	0	0	0	0	0	0	0	0	NA	antisense	NA	NA	NA	antisense	1
Natural antisense to AT1G02820	Chr1:624497-624732	New_antisense RNA	XLOC_000149	0	0	0	0	0	0	0	0	0	0	0	0	0	0	0	0	0	0	0	0	0	0	0	0	NA	antisense	NA	NA	NA	antisense	1
Natural antisense to AT1G03330	Chr1:817902-818014	New_antisense RNA	XLOC_000182	0	0	0	0	0	0	0	0	0	0	0	0	0	0	0	0	0	0	0	0	0	0	0	0	NA	antisense	NA	NA	NA	antisense	1
Natural antisense to AT1G03390	Chr1:842333-842654	New_antisense RNA	XLOC_000189	0	0	0	0	0	0	0	0	0	0	0	0	1	0	0	0	0	0	0	0	0	0	0	0	NA	antisense	NA	NA	NA	antisense	1
Natural antisense to AT1G03746	Chr1:937469-937659	New_antisense RNA	XLOC_000209	0	0	0	0	0	0	0	0	0	0	0	0	0	0	0	0	0	0	0	0	0	0	0	0	NA	antisense	NA	NA	NA	antisense	1
Natural antisense to AT1G03870	Chr1:983469-983588	New_antisense RNA	XLOC_000215	0	0	0	0	0	0	0	0	0	0	0	0	1	0	0	0	0	0	0	0	0	0	0	0	NA	antisense	NA	NA	NA	antisense	1
Natural antisense to AT1G03950	Chr1:1011059-1011227	New_antisense RNA	XLOC_000227	0	0	0	0	0	0	0	0	0	0	0	0	1	0	0	0	0	0	0	0	0	0	0	0	NA	antisense	NA	NA	NA	antisense	1
Natural antisense to AT1G04000	Chr1:1029029-1029266	New_antisense RNA	XLOC_000231	0	0	0	0	0	0	0	0	0	0	0	0	0	0	0	0	0	0	0	0	0	0	0	0	NA	antisense	NA	NA	NA	antisense	1
Natural antisense to AT1G04040	Chr1:1043794-1043924	New_antisense RNA	XLOC_000235	0	0	0	0	0	0	0	0	0	0	0	0	1	0	0	0	0	0	0	0	0	0	0	0	NA	antisense	NA	NA	NA	antisense	1
Natural antisense to AT1G04260	Chr1:1140184-1140369	New_antisense RNA	XLOC_000250	0	0	0	0	0	0	0	0	0	0	0	0	0	0	0	0	0	0	0	0	0	0	0	0	NA	antisense	NA	NA	NA	antisense	1
Natural antisense to AT1G04500	Chr1:1224489-1224614	New_antisense RNA	XLOC_000269	0	0	0	0	0	0	0	0	0	0	0	0	0	0	0	0	0	0	0	0	0	0	0	0	NA	antisense	NA	NA	NA	antisense	1
Natural antisense to AT1G04770	Chr1:1337817-1338098	New_antisense RNA	XLOC_000287	0	0	0	0	0	0	0	0	0	0	0	0	0	0	0	0	0	0	0	0	0	0	0	0	NA	antisense	NA	NA	NA	antisense	1
Natural antisense to AT1G04850	Chr1:1368855-1369067	New_antisense RNA	XLOC_000292	0	0	0	0	0	0	0	0	0	0	0	0	0	0	0	0	0	0	0	0	0	0	0	0	NA	antisense	NA	NA	NA	antisense	1
Natural antisense to AT1G04990	Chr1:1421586-1421739	New_antisense RNA	XLOC_000297	0	0	0	0	0	0	0	0	0	0	0	0	0	0	0	0	0	0	0	0	0	0	0	0	NA	antisense	NA	NA	NA	antisense	1
Natural antisense to AT1G04367	Chr1:1523972-1524110	New_antisense RNA	XLOC_000318	0	0	0	0	0	0	0	0	0	0	0	0	1	0	0	0	0	0	0	0	0	0	0	0	NA	antisense	NA	NA	NA	antisense	1
Natural antisense to AT1G05300	Chr1:1547809-1548009	New_antisense RNA	XLOC_000322	0	0	0	0	0	0	0	0	0	0	0	0	0	0	0	0	0	0	0	0	0	0	0	0	NA	antisense	NA	NA	NA	antisense	1
Natural antisense to AT1G05490	Chr1:1623420-1623693	New_antisense RNA	XLOC_000331	0	0	0	0	0	0	0	0	0	0	0	0	0	0	0	0	0	0	0	0	0	0	0	0	NA	antisense	NA	NA	NA	antisense	1
Natural antisense to AT1G05577	Chr1:1662090-1662130	New_antisense RNA	XLOC_000337	0	0	0	0	0	0	0	0	0	0	0	0	1	0	0	0	0	0	0	0	0	0	0	0	NA	antisense	NA	NA	NA	antisense	1
Natural antisense to AT1G06570	Chr1:2013446-2013726	New_antisense RNA	XLOC_000409	0	0	0	0	0	0	0	0	0	0	0	0	0	0	0	0	0	0	0	0	0	0	0	0	NA	antisense	NA	NA	NA	antisense	1
Natural antisense to AT1G07030	Chr1:2160746-2160917	New_antisense RNA	XLOC_000434	0	0	0	0	0	0	0	0	0	0	0	0	0	0	0	0	0	0	0	0	0	0	0	0	NA	antisense	NA	NA	NA	antisense	1
Natural antisense to AT1G07060	Chr1:2166087-2166394	New_antisense RNA	XLOC_000436	0	0	0	0	0	0	0	0	0	0	0	0	0	0	0	0	0	0	0	0	0	0	0	0	NA	antisense	NA	NA	NA	antisense	1
Natural antisense to AT1G07150	Chr1:2195730-2196032	New_antisense RNA	XLOC_000443	0	0	0	0	0	0	0	0	0	0	0	0	1	0	0	0	0	0	0	0	0	0	0	0	NA	antisense	NA	NA	NA	antisense	1
Natural antisense to AT1G07200	Chr1:2208194-2208536	New_antisense RNA	XLOC_000448	0	0	0	0	0	0	0	0	0	0	0	0	0	0	0	0	0	0	0	0	0	0	0	0	NA	antisense	NA	NA	NA	antisense	1
Natural antisense to AT1G07380	Chr1:2269108-2269221	New_antisense RNA	XLOC_000460	0	0	0	0	0	0	0	0	0	0	0	0	0	0	0	0	0	0	0	0	0	0	0	0	NA	antisense	NA	NA	NA	antisense	1
Natural antisense to AT1G07430	Chr1:2280698-2280810	New_antisense RNA	XLOC_000465	0	0	0	0	0	0	0	0	0	0	0	0	0	0	0	0	0	0	0	0	0	0	0	0	NA	antisense	NA	NA	NA	antisense	1
Natural antisense to AT1G07440	Chr1:2287693-2287989	New_antisense RNA	XLOC_000467	0	0	0	0	0	0	0	0	0	0	0	0	0	0	0	0	0	0	0	0	0	0	0	0	NA	antisense	NA	NA	NA	antisense	1
Natural antisense to AT1G07590	Chr1:2336319-2336487	New_antisense RNA	XLOC_000480	0	0	0	0	0	0	0	0	0	0	0	0	0	0	0	0	0	0	0	0	0	0	0	0	NA	antisense	NA	NA	NA	antisense	1
Natural antisense to AT1G08230	Chr1:2586723-2586840	New_antisense RNA	XLOC_000517	0	0	0	0	0	0	0	0	0	0	0	0	1	0	0	0	0	0	0	0	0	0	0	0	NA	antisense	NA	NA	NA	antisense	1
Natural antisense to AT1G08610	Chr1:2735743-2735855	New_antisense RNA	XLOC_000542	0	0	0	0	0	0	0	0	0	0	0	0	0	0	0	0	0	0	0	0	0	0	0	0	NA	antisense	NA	NA	NA	antisense	1
Natural antisense to AT1G09483	Chr1:3061713-3061913	New_antisense RNA	XLOC_000599	0	0	0	0	0	0	0	0	0	0	0	0	0	0	0	0	0	0	0	0	0	0	0	0	NA	antisense	NA	NA	NA	antisense	1
Natural antisense to AT1G09575	Chr1:3101025-3101202	New_antisense RNA	XLOC_000607	0	0	0	0	0	0	0	0	0	0	0	0	0	0	0	0	0	0	0	0	0	0	0	0	NA	antisense	NA	NA	NA	antisense	1
Natural antisense to AT1G09940	Chr1:3239521-3239623	New_antisense RNA	XLOC_000631	0	0	0	0	0	0	0	0	0	0	0	0	0	0	0	0	0	0	0	0	0	0	0	0	NA	antisense	NA	NA	NA	antisense	1
Natural antisense to AT1G10000	Chr1:3263813-3263944	New_antisense RNA	XLOC_000634	0	0	0	0	0	0	0	0	0	0	0	0	1	0	0	0	0	0	0	0	0	0	0	0	NA	antisense	NA	NA	NA	antisense	1
Natural antisense to AT1G10000	Chr1:3265084-3265190	New_antisense RNA	XLOC_000635	0	0	0	0	0	0	0	0	0	0	0	0	1	0	0	0	0	0	0	0	0	0	0	0	NA	antisense	NA	NA	NA	antisense	1
Natural antisense to AT1G10260	Chr1:3361153-3361252	New_antisense RNA	XLOC_000654	0	0	0	0	0	0	0	0	0	0	0	0	0	0	0	0	0	0	0	0	0	0	0	0	NA	antisense	NA	NA	NA	antisense	1
Natural antisense to AT1G10320	Chr1:3388314-3388387	New_antisense RNA	XLOC_000658	0	0	0	0	0	0	0	0	0	0	0	0	1	0	0	0	0	0	0	0	0	0	0	0	NA	antisense	NA	NA	NA	antisense	1
Natural antisense to AT1G10370	Chr1:3398304-3398625	New_antisense RNA	XLOC_000660	0	0	0	0	0	0	0	0	0	0	0	0	0	0	0	0	0	0	0	0	0	0	0	0	NA	antisense	NA	NA	NA	antisense	1
Natural antisense to AT1G10470	Chr1:3441527-3442007	New_antisense RNA	XLOC_000670	0	0	0	0	0	0	0	0	0	0	0	0	1	0	0	0	0	0	0	0	0	0	0	0	NA	antisense	NA	NA	NA	antisense	1
Natural antisense to AT1G10740	Chr1:3570992-3571237	New_antisense RNA	XLOC_000699	0	0	0	0	0	0	0	0	0	0	0	0	0	0	0	0	0	0	0	0	0	0	0	0	NA	antisense	NA	NA	NA	antisense	1
Natural antisense to AT1G10900	Chr1:3631669-3632219	New_antisense RNA	XLOC_000708	0	0	0	0	0	0	0	0	0	0	0	0	0	0	0	0	0	0	0	0	0	0	0	0	NA	antisense	NA	NA	NA	antisense	1
Natural antisense to AT1G10920	Chr1:3647684-3647833	New_antisense RNA	XLOC_000711	0	0	0	0	0	0	0	0	0	0	0	0	0	0	0	0	0	0	0	0	0	0	0	0	NA	antisense	NA	NA	NA	antisense	1
Natural antisense to AT1G10980	Chr1:3667042-3667229	New_antisense RNA	XLOC_000713	0	0	0	0	0	0	0	0	0	0	0	0	0	0	0	0	0	0	0	0	0	0	0	0	NA	antisense	NA	NA	NA	antisense	1
Natural antisense to AT1G11145	Chr1:3728106-3728254	New_antisense RNA	XLOC_000722	0	0	0	0	0	0	0	0	0	0	0	0	0	0	0	0	0	0	0	0	0	0	0	0	NA	antisense	NA	NA	NA	antisense	1
Natural antisense to AT1G11210	Chr1:3756031-3756049	New_antisense RNA	XLOC_000730	0	0	0	0	0	0	0	0	0	0	0	0	1	0	0	0	0	0	0	0	0	0	0	0	NA	antisense	NA	NA	NA	antisense	1
Natural antisense to AT1G11220	Chr1:3761069-3761251	New_antisense RNA	XLOC_000731	0	0	0	0	0	0	0	0	0	0	0	0	1	0	0	0	0	0	0	0	0	0	0	0	NA	antisense	NA	NA	NA	antisense	1
Natural antisense to AT1G11360	Chr1:3822874-3822945	New_antisense RNA	XLOC_000740	0	0	0	0	0	0	0	0	0	0	0	0	1	0	0	0	0	0	0	0	0	0	0	0	NA	antisense	NA	NA	NA	antisense	1
Natural antisense to AT1G11592	Chr1:3896905-3897039	New_antisense RNA	XLOC_000757	0	0	0	0	0	0	0	0	0	0	0	0	0	0	0	0	0	0	0	0	0	0	0	0	NA	antisense	NA	NA	NA	antisense	1
Natural antisense to AT1G11740	Chr1:3966816-3966939	New_antisense RNA	XLOC_000774	0	0	0	0	0	0	0	0	0	0	0	0	0	0	0	0	0	0	0	0	0	0	0	0	NA	antisense	NA	NA	NA	antisense	1
Natural antisense to AT1G12380	Chr1:4217318-4217419	New_antisense RNA	XLOC_000824	0	0	0	0	0	0	0	0	0	0	0	0	1	0	0	0	0	0	0	0	0	0	0	0	NA	antisense	NA	NA	NA	antisense	1
Natural antisense to AT1G12440	Chr1:4243107-4243528	New_antisense RNA	XLOC_000827	0	0	0	0	0	0	0	0	0	0	0	0	0	0	0	0	0	0	0	0	0	0	0	0	NA	antisense	NA	NA	NA	antisense	1
Natural antisense to AT1G12680	Chr1:4323194-4323294	New_antisense RNA	XLOC_000848	0	0	0	0	0	0	0	0	0	0	0	0	0	0	0	0	0	0	0	0	0	0	0	0	NA	antisense	NA	NA	NA	antisense	1
Natural antisense to AT1G12700	Chr1:4323366-4323539	New_antisense RNA	XLOC_000849	0	0	0	0	0	0	0	0	0	0	0	0	0	0	0	0	0	0	0	0	0	0	0	0	NA	antisense	NA	NA	NA	antisense	1
Natural antisense to AT1G13140	Chr1:4478093-4478304	New_antisense RNA	XLOC_000878	0	0	0	0	0	0	0	0	0	0	0	0	1	0	0	0	0	0	0	0	0	0	0	0	NA	antisense	NA	NA	NA	antisense	1
Natural antisense to AT1G13200	Chr1:4508487-4508663	New_antisense RNA	XLOC_000885	0	0	0	0	0	0	0	0	0	0	0	0	0	0	0	0	0	0	0	0	0	0	0	0	NA	antisense	NA	NA	NA	antisense	1
Natural antisense to AT1G13340	Chr1:4571130-4571238	New_antisense RNA	XLOC_000895	0	0	0	0	0	0	0	0	0	0	0	0	1	0	0	0	0	0	0	0	0	0	0	0	NA	antisense	NA	NA	NA	antisense	1
Natural antisense to AT1G13360	Chr1:4577871-4578066	New_antisense RNA	XLOC_000896	0	0	0	0	0	0	0	0	0	0	0	0	1	0	0	0	0	0	0	0	0	0	0	0	NA	antisense	NA	NA	NA	antisense	1
Natural antisense to AT1G13500	Chr1:4627748-4627852	New_antisense RNA	XLOC_000907	0	0	0	0	0	0	0	0	0	0	0	0	0	0	0	0	0	0	0	0	0	0	0	0	NA	antisense	NA	NA	NA	antisense	1
Natural antisense to AT1G13550	Chr1:4636706-4636995	New_antisense RNA	XLOC_000908	0	0	0	0	0	0	0	0	0	0	0	0	1	0	0	0	0	0	0	0	0	0	0	0	NA	antisense	NA	NA	NA	antisense	1
Natural antisense to AT1G13650	Chr1:4682237-4682469	New_antisense RNA	XLOC_000916	0	0	0	0	0	0	0	0	0	0	0	0	0	0	0	0	0	0	0	0	0	0	0	0	NA	antisense	NA	NA	NA	antisense	1
Natural antisense to AT1G13710	Chr1:4704677-4704830	New_antisense RNA	XLOC_000923	0	0	0	0	0	0	0	0	0	0	0	0	0	0	0	0	0	0	0	0	0	0	0	0	NA	antisense	NA	NA	NA	antisense	1
Natural antisense to AT1G13860	Chr1:4746916-4747032	New_antisense RNA	XLOC_000936	0	0	0	0	0	0	0	0	0	0	0	0	0	0	0	0	0	0	0	0	0	0	0	0	NA	antisense	NA	NA	NA	antisense	1
Natural antisense to AT1G14010	Chr1:4801763-4802045	New_antisense RNA	XLOC_000948	0	0	0	0	0	0	0	0	0	0	0	0	0	0	0	0	0	0	0	0	0	0	0	0	NA	antisense	NA	NA	NA	antisense	1
Natural antisense to AT1G14120	Chr1:4833199-4833426	New_antisense RNA	XLOC_000957	0	0	0	0	0	0	0	0	0	0	0	0	0	0	0	0	0	0	0	0	0	0	0	0	NA	antisense	NA	NA	NA	antisense	1
Natural antisense to AT1G14910	Chr1:5139370-5139769	New_antisense RNA	XLOC_001011	0	0	0	0	0	0	0	0	0	0	0	0	0	0	0	0	0	0	0	0	0	0	0	0	NA	antisense	NA	NA	NA	antisense	1
Natural antisense to AT1G15100	Chr1:5193067-5193296	New_antisense RNA	XLOC_001024	0	0	0	0	0	0	0	0	0	0	0	0	0	0	0	0	0	0	0	0	0	0	0	0	NA	antisense	NA	NA	NA	antisense	1
Natural antisense to AT1G15100	Chr1:5194127-5194285	New_antisense RNA	XLOC_001025	0	0	0	0	0	0	0	0	0	0	0	0	1	0	0	0	0	0	0	0	0	0	0	0	NA	antisense	NA	NA	NA	antisense	1
Natural antisense to AT1G16510	Chr1:5645349-5645379	New_antisense RNA	XLOC_001119	0	0	0	0	0	0	0	0	0	0	0	0	0	0	0	0	0	0	0	0	0	0	0	0	NA	antisense	NA	NA	NA	antisense	1
Natural antisense to AT1G16515	Chr1:5648017-5648387	New_antisense RNA	XLOC_001121	0	0	0	0	0	0	0	0	0	0	0	0	0	0	0	0	0	0	0	0	0	0	0	0	NA	antisense	NA	NA	NA	antisense	1
Natural antisense to AT1G16920	Chr1:5787247-5787337	New_antisense RNA	XLOC_001152	0	0	0	0	0	0	0	0	0	0	0	0	0	0	0	0	0	0	0	0	0	0	0	0	NA	antisense	NA	NA	NA	antisense	1
Natural antisense to AT1G17240	Chr1:5898868-5899052	New_antisense RNA	XLOC_001180	0	0	0	0	0	0	0	0	0	0	0	0	0	0	0	0	0	0	0	0	0	0	0	0	NA	antisense	NA	NA	NA	antisense	1
Natural antisense to AT1G17280	Chr1:5920376-5920536	New_antisense RNA	XLOC_001184	0	0	0	0	0	0	0	0	0	0	0	0	0	0	0	0	0	0	0	0	0	0	0	0	NA	antisense	NA	NA	NA	antisense	1
Natural antisense to AT1G17540	Chr1:6032784-6033021	New_antisense RNA	XLOC_001203	0	0	0	0	0	0	0	0	0	0	0	0	0	0	0	0	0	0	0	0	0	0	0	0	NA	antisense	NA	NA	NA	antisense	1
Natural antisense to AT1G17600	Chr1:6052373-6052462	New_antisense RNA	XLOC_001208	0	0	0	0	0	0	0	0	0	0	0	0	1	0	0	0	0	0	0	0	0	0	0	0	NA	antisense	NA	NA	NA	antisense	1
Natural antisense to AT1G18210	Chr1:6268797-6268899	New_antisense RNA	XLOC_001249	0	0	0	0	0	0	0	0	0	0	0	0	1	0	0	0	0	0	0	0	0	0	0	0	NA	antisense	NA	NA	NA	antisense	1
Natural antisense to AT1G18370	Chr1:6319368-6319517	New_antisense RNA	XLOC_001256	0	0	0	0	0	0	0	0	0	0	0	0	0	0	0	0	0	0	0	0	0	0	0	0	NA	antisense	NA	NA	NA	antisense	1
Natural antisense to AT1G18540	Chr1:6378578-6378749	New_antisense RNA	XLOC_001271	0	0	0	0	0	0	0	0	0	0	0	0	0	0	0	0	0	0	0	0	0	0	0	0	NA	antisense	NA	NA	NA	antisense	1
Natural antisense to AT1G18850	Chr1:6504598-6504713	New_antisense RNA	XLOC_001293	0	0	0	0	0	0	0	0	0	0	0	0	0	0	0	0	0	0	0	0	0	0	0	0	NA	antisense	NA	NA	NA	antisense	1
Natural antisense to AT1G19210	Chr1:6627480-6627569	New_antisense RNA	XLOC_001320	0	0	0	0	0	0	0	0	0	0	0	0	1	0	0	0	0	0	0	0	0	0	0	0	NA	antisense	NA	NA	NA	antisense	1
Natural antisense to AT1G05517	Chr1:6942091-6942409	New_antisense RNA	XLOC_001373	0	0	0	0	0	0	0	0	0	0	0	0	1	0	0	0	0	0	0	0	0	0	0	0	NA	antisense	NA	NA	NA	antisense	1
Natural antisense to AT1G20340	Chr1:7043369-7043492	New_antisense RNA	XLOC_001397	0	0	0	0	0	0	0	0	0	0	0	0	0	0	0	0	0	0	0	0	0	0	0	0	NA	antisense	NA	NA	NA	antisense	1
Natural antisense to AT1G20400	Chr1:7076562-7076654	New_antisense RNA	XLOC_001405	0	0	0	0	0	0	0	0	0	0	0	0	0	0	0	0	0	0	0	0	0	0	0	0	NA	antisense	NA	NA	NA	antisense	1
Natural antisense to AT1G20450	Chr1:7089507-7090139	New_antisense RNA	XLOC_001408	0	0	0	0	0	0	0	0	0	0	0	0	0	0	0	0	0	0	0	0	0	0	0	0	NA	antisense	NA	NA	NA	antisense	1
Natural antisense to AT1G20480	Chr1:7097066-7097271	New_antisense RNA	XLOC_001411	0	0	0	0	0	0	0	0	0	0	0	0	0	0	0	0	0	0	0	0	0	0	0	0	NA	antisense	NA	NA	NA	antisense	1
Natural antisense to AT1G20770	Chr1:7216678-7216795	New_antisense RNA	XLOC_001432	0	0	0	0	0	0	0	0	0	0	0	0	0	0	0	0	0	0	0	0	0	0	0	0	NA	antisense	NA	NA	NA	antisense	1
Natural antisense to AT1G21310	Chr1:7454962-7455130	New_antisense RNA	XLOC_001471	0	0	0	0	0	0	0	0	0	0	0	0	0	0	0	0	0	0	0	0	0	0	0	0	NA	antisense	NA	NA	NA	antisense	1
Natural antisense to AT1G21320	Chr1:7461972-7462356	New_antisense RNA	XLOC_001474	0	0	0	0	0	0	0	0	0	0	0	0	0	0	0	0	0	0	0	0	0	0	0	0	NA	antisense	NA	NA	NA	antisense	1
Natural antisense to AT1G21350	Chr1:7478985-7479108	New_antisense RNA	XLOC_001480	0	0	0	0	0	0	0	0	0	0	0	0	0	0	0	0	0	0	0	0	0	0	0	0	NA	antisense	NA	NA	NA	antisense	1
Natural antisense to AT1G21520	Chr1:7534837-7535001	New_antisense RNA	XLOC_001490	0	0	0	0	0	0	0	0	0	0	0	0	0	0	0	0	0	0	0	0	0	0	0	0	NA	antisense	NA	NA	NA	antisense	1
Natural antisense to AT1G21830	Chr1:7662712-7662806	New_antisense RNA	XLOC_001511	0	0	0	0	0	0	0	0	0	0	0	0	0	0	0	0	0	0	0	0	0	0	0	0	NA	antisense	NA	NA	NA	antisense	1
Natural antisense to AT1G21920	Chr1:7706170-7706319	New_antisense RNA	XLOC_001521	0	0	0	0	0	0	0	0	0	0	0	0	0	0	0	0	0	0	0	0	0	0	0	0	NA	antisense	NA	NA	NA	antisense	1
Natural antisense to AT1G21940	Chr1:7715056-7715212	New_antisense RNA	XLOC_001523	0	0	0	0	0	0	0	0	0	0	0	0	0	0	0	0	0	0	0	0	0	0	0	0	NA	antisense	NA	NA	NA	antisense	1
Natural antisense to AT1G21990	Chr1:7740407-7740571	New_antisense RNA	XLOC_001528	0	0	0	0	0	0	0	0	0	0	0	0	1	0	0	0	0	0	0	0	0	0	0	0	NA	antisense	NA	NA	NA	antisense	1
Natural antisense to AT1G22403	Chr1:7909627-7909743	New_antisense RNA	XLOC_001555	0	0	0	0	0	0	0	0	0	0	0	0	1	0	0	0	0	0	0	0	0	0	0	0	NA	antisense	NA	NA	NA	antisense	1
Natural antisense to AT1G22570	Chr1:7978484-7978563	New_antisense RNA	XLOC_001566	0	0	0	0	0	0	0	0	0	0	0	0	1	0	0	0	0	0	0	0	0	0	0	0	NA	antisense	NA	NA	NA	antisense	1
Natural antisense to AT1G22600	Chr1:7989173-7989273	New_antisense RNA	XLOC_001569	0	0	0	0	0	0	0	0	0	0	0	0	1	0	0	0	0	0	0	0	0	0	0	0	NA	antisense	NA	NA	NA	antisense	1
Natural antisense to AT1G22920	Chr1:8109508-8109643	New_antisense RNA	XLOC_001592	0	0	0	0	0	0	0	0	0	0	0	0	0	0	0	0	0	0	0	0	0	0	0	0	NA	antisense	NA	NA	NA	antisense	1
Natural antisense to AT1G22985	Chr1:8135963-8136042	New_antisense RNA	XLOC_001595	0	0	0	0	0	0	0	0	0	0	0	0	0	0	0	0	0	0	0	0	0	0	0	0	NA	antisense	NA	NA	NA	antisense	1
Natural antisense to AT1G23350	Chr1:8294188-8294427	New_antisense RNA	XLOC_001624	0	0	0	0	0	0	0	0	0	0	0	0	1	0	0	0	0	0	0	0	0	0	0	0	NA	antisense	NA	NA	NA	antisense	1
Natural antisense to AT1G23400	Chr1:8311927-8312069	New_antisense RNA	XLOC_001626	0	0	0	0	0	0	0	0	0	0	0	0	0	0	0	0	0	0	0	0	0	0	0	0	NA	antisense	NA	NA	NA	antisense	1
Natural antisense to AT1G23520	Chr1:8344825-8345182	New_antisense RNA	XLOC_001636	0	0	0	0	0	0	0	0	0	0	0	0	0	0	0	0	0	0	0	0	0	0	0	0	NA	antisense	NA	NA	NA	antisense	1
Natural antisense to AT1G23740	Chr1:8399773-8399959	New_antisense RNA	XLOC_001643	0	0	0	0	0	0	0	0	0	0	0	0	0	0	0	0	0	0	0	0	0	0	0	0	NA	antisense	NA	NA	NA	antisense	1
Natural antisense to AT1G23800	Chr1:8414848-8414961	New_antisense RNA	XLOC_001647	0	0	0	0	0	0	0	0	0	0	0	0	0	0	0	0	0	0	0	0	0	0	0	0	NA	antisense	NA	NA	NA	antisense	1
Natural antisense to AT1G23960	Chr1:8480310-8480503	New_antisense RNA	XLOC_001660	0	0	0	0	0	0	0	0	0	0	0	0	0	0	0	0	0	0	0	0	0	0	0	0	NA	antisense	NA	NA	NA	antisense	1
Natural antisense to AT1G24170	Chr1:8557089-8557219	New_antisense RNA	XLOC_001675	0	0	0	0	0	0	0	0	0	0	0	0	0	0	0	0	0	0	0	0	0	0	0	0	NA	antisense	NA	NA	NA	antisense	1
Natural antisense to AT1G24290	Chr1:8614219-8614329	New_antisense RNA	XLOC_001682	0	0	0	0	0	0	0	0	0	0	0	0	1	0	0	0	0	0	0	0	0	0	0	0	NA	antisense	NA	NA	NA	antisense	1
Natural antisense to AT1G24370	Chr1:8643663-8643810	New_antisense RNA	XLOC_001687	0	0	0	0	0	0	0	0	0	0	0	0	0	0	0	0	0	0	0	0	0	0	0	0	NA	antisense	NA	NA	NA	antisense	1
Natural antisense to AT1G24480	Chr1:8677219-8677391	New_antisense RNA	XLOC_001699	0	0	0	0	0	0	0	0	0	0	0	0	0	0	0	0	0	0	0	0	0	0	0	0	NA	antisense	NA	NA	NA	antisense	1
Natural antisense to AT1G24575	Chr1:8711491-8711603	New_antisense RNA	XLOC_001708	0	0	0	0	0	0	0	0	0	0	0	0	0	0	0	0	0	0	0	0	0	0	0	0	NA	antisense	NA	NA	NA	antisense	1
Natural antisense to AT1G05913	Chr1:8756131-8756342	New_antisense RNA	XLOC_001715	0	0	0	0	0	0	0	0	0	0	0	0	0	0	0	0	0	0	0	0	0	0	0	0	NA	antisense	NA	NA	NA	antisense	1
Natural antisense to AT1G24996	Chr1:8798390-8798579	New_antisense RNA	XLOC_001724	0	0	0	0	0	0	0	0	0	0	0	0	1	0	0	0	0	0	0	0	0	0	0	0	NA	antisense	NA	NA	NA	antisense	1
Natural antisense to AT1G05963	Chr1:8924064-8924282	New_antisense RNA	XLOC_001756	0	0	0	0	0	0	0	0	0	0	0	0	0	0	0	0	0	0	0	0	0	0	0	0	NA	antisense	NA	NA	NA	antisense	1
Natural antisense to AT1G25440	Chr1:8933544-8933735	New_antisense RNA	XLOC_001757	0	0	0	0	0	0	0	0	0	0	0	0	0	0	0	0	0	0	0	0	0	0	0	0	NA	antisense	NA	NA	NA	antisense	1
Natural antisense to AT1G25510	Chr1:8961114-8961230	New_antisense RNA	XLOC_001762	0	0	0	0	0	0	0	0	0	0	0	0	1	0	0	0	0	0	0	0	0	0	0	0	NA	antisense	NA	NA	NA	antisense	1
Natural antisense to AT1G25560	Chr1:8983215-8983319	New_antisense RNA	XLOC_001766	0	0	0	0	0	0	0	0	0	0	0	0	1	0	0	0	0	0	0	0	0	0	0	0	NA	antisense	NA	NA	NA	antisense	1
Natural antisense to AT1G26110	Chr1:9027875-9027990	New_antisense RNA	XLOC_001770	0	0	0	0	0	0	0	0	0	0	0	0	0	0	0	0	0	0	0	0	0	0	0	0	NA	antisense	NA	NA	NA	antisense	1
Natural antisense to AT1G26440	Chr1:9145994-9146087	New_antisense RNA	XLOC_001785	0	0	0	0	0	0	0	0	0	0	0	0	0	0	0	0	0	0	0	0	0	0	0	0	NA	antisense	NA	NA	NA	antisense	1
Natural antisense to AT1G26810	Chr1:9286307-9286704	New_antisense RNA	XLOC_001820	0	0	0	0	0	0	0	0	0	0	0	0	0	0	0	0	0	0	0	0	0	0	0	0	NA	antisense	NA	NA	NA	antisense	1
Natural antisense to AT1G26921	Chr1:9330891-9331004	New_antisense RNA	XLOC_001831	0	0	0	0	0	0	0	0	0	0	0	0	0	0	0	0	0	0	0	0	0	0	0	0	NA	antisense	NA	NA	NA	antisense	1
Natural antisense to AT1G26921	Chr1:9331160-9331271	New_antisense RNA	XLOC_001832	0	0	0	0	0	0	0	0	0	0	0	0	0	0	0	0	0	0	0	0	0	0	0	0	NA	antisense	NA	NA	NA	antisense	1
Natural antisense to AT1G27670	Chr1:9628701-9628904	New_antisense RNA	XLOC_001891	0	0	0	0	0	0	0	0	0	0	0	0	0	0	0	0	0	0	0	0	0	0	0	0	NA	antisense	NA	NA	NA	antisense	1
Natural antisense to AT1G28390	Chr1:9968229-9968401	New_antisense RNA	XLOC_001949	1	0	0	0	0	0	0	0	0	0	0	0	1	0	0	0	0	0	0	0	0	0	0	0	NA	antisense	NA	NA	NA	antisense	1
Natural antisense to AT1G28400	Chr1:9973912-9974020	New_antisense RNA	XLOC_001951	0	0	0	0	0	0	0	0	0	0	0	0	0	0	0	0	0	0	0	0	0	0	0	0	NA	antisense	NA	NA	NA	antisense	1
Natural antisense to AT1G28600	Chr1:10053171-10053286	New_antisense RNA	XLOC_001967	0	0	0	0	0	0	0	0	0	0	0	0	0	0	0	0	0	0	0	0	0	0	0	0	NA	antisense	NA	NA	NA	antisense	1
Natural antisense to AT1G29430	Chr1:10303372-10303833	New_antisense RNA	XLOC_002038	0	0	0	0	0	0	0	0	0	0	0	0	0	0	0	0	0	0	0	0	0	0	0	0	NA	antisense	NA	NA	NA	antisense	1
Natural antisense to AT1G29460	Chr1:10306964-10307377	New_antisense RNA	XLOC_002040	0	0	0	0	0	0	0	0	0	0	0	0	0	0	0	0	0	0	0	0	0	0	0	0	NA	antisense	NA	NA	NA	antisense	1
Natural antisense to AT1G30080	Chr1:10553204-10553321	New_antisense RNA	XLOC_002089	0	0	0	0	0	0	0	0	0	0	0	0	0	0	0	0	0	0	0	0	0	0	0	0	NA	antisense	NA	NA	NA	antisense	1
Natural antisense to AT1G06307	Chr1:10590500-10590703	New_antisense RNA	XLOC_002093	0	0	0	0	0	0	0	0	0	0	0	0	0	0	0	0	0	0	0	0	0	0	0	0	NA	antisense	NA	NA	NA	antisense	1
Natural antisense to AT1G30330	Chr1:10690838-10691053	New_antisense RNA	XLOC_002111	0	0	0	0	0	0	0	0	0	0	0	0	0	0	0	0	0	0	0	0	0	0	0	0	NA	antisense	NA	NA	NA	antisense	1
Natural antisense to AT1G30490	Chr1:10801039-10801161	New_antisense RNA	XLOC_002128	0	0	0	0	0	0	0	0	0	0	0	0	0	0	0	0	0	0	0	0	0	0	0	0	NA	antisense	NA	NA	NA	antisense	1
Natural antisense to AT1G30545	Chr1:10822033-10822141	New_antisense RNA	XLOC_002131	0	0	0	0	0	0	0	0	0	0	0	0	0	0	0	0	0	0	0	0	0	0	0	0	NA	antisense	NA	NA	NA	antisense	1
Natural antisense to AT1G30590	Chr1:10840822-10841019	New_antisense RNA	XLOC_002134	0	0	0	0	0	0	0	0	0	0	0	0	0	0	0	0	0	0	0	0	0	0	0	0	NA	antisense	NA	NA	NA	antisense	1
Natural antisense to AT1G06353	Chr1:10921829-10921930	New_antisense RNA	XLOC_002149	0	0	0	0	0	0	0	0	0	0	0	0	0	0	0	0	0	0	0	0	0	0	0	0	NA	antisense	NA	NA	NA	antisense	1
Natural antisense to AT1G06413	Chr1:11135903-11136005	New_antisense RNA	XLOC_002185	0	0	0	0	0	0	0	0	0	0	0	0	0	0	0	0	0	0	0	0	0	0	0	0	NA	antisense	NA	NA	NA	antisense	1
Natural antisense to AT1G06417	Chr1:11137353-11139851	New_antisense RNA	XLOC_002186	0	0	0	0	0	1	0	0	0	1	0	0	1	0	0	0	0	0	0	0	0	0	0	0	NA	antisense	NA	NA	NA	antisense	1
Natural antisense to AT1G06417	Chr1:11139975-11140305	New_antisense RNA	XLOC_002187	0	0	0	0	0	0	0	0	0	0	0	0	0	0	0	0	0	0	0	0	0	0	0	0	NA	antisense	NA	NA	NA	antisense	1
Natural antisense to AT1G31240	Chr1:11163535-11163907	New_antisense RNA	XLOC_002192	0	0	0	0	0	0	0	0	0	0	0	0	0	0	0	0	0	0	0	0	0	0	0	0	NA	antisense	NA	NA	NA	antisense	1
Natural antisense to AT1G31335	Chr1:11216465-11216859	New_antisense RNA	XLOC_002203	0	0	0	0	0	0	0	0	0	0	0	0	0	0	0	0	0	0	0	0	0	0	0	0	NA	antisense	NA	NA	NA	antisense	1
Natural antisense to AT1G31335	Chr1:11217458-11217584	New_antisense RNA	XLOC_002204	0	0	0	0	0	0	0	0	0	0	0	0	1	0	0	0	0	0	0	0	0	0	0	0	NA	antisense	NA	NA	NA	antisense	1
Natural antisense to AT1G31470	Chr1:11263265-11263411	New_antisense RNA	XLOC_002209	0	0	0	0	0	0	0	0	0	0	0	0	0	0	0	0	0	0	0	0	0	0	0	0	NA	antisense	NA	NA	NA	antisense	1
Natural antisense to AT1G06473	Chr1:11472551-11472927	New_antisense RNA	XLOC_002240	0	0	0	0	0	0	0	0	0	0	0	0	1	0	0	0	0	0	0	0	0	0	0	0	NA	antisense	NA	NA	NA	antisense	1
Natural antisense to AT1G06483	Chr1:11473220-11473297	New_antisense RNA	XLOC_002241	0	0	0	0	0	0	0	0	0	0	0	0	0	0	0	0	0	0	0	0	0	0	0	0	NA	antisense	NA	NA	NA	antisense	1
Natural antisense to AT1G32190	Chr1:11595924-11595974	New_antisense RNA	XLOC_002266	0	0	0	0	0	0	0	0	0	0	0	0	0	0	0	0	0	0	0	0	0	0	0	0	NA	antisense	NA	NA	NA	antisense	1
Natural antisense to AT1G32350	Chr1:11668623-11668773	New_antisense RNA	XLOC_002282	0	0	0	0	0	0	0	0	0	0	0	0	0	0	0	0	0	0	0	0	0	0	0	0	NA	antisense	NA	NA	NA	antisense	1
Natural antisense to AT1G32530	Chr1:11762626-11762776	New_antisense RNA	XLOC_002304	0	0	0	0	0	0	0	0	0	0	0	0	0	0	0	0	0	0	0	0	0	0	0	0	NA	antisense	NA	NA	NA	antisense	1
Natural antisense to AT1G32690	Chr1:11821768-11821919	New_antisense RNA	XLOC_002320	0	0	0	0	0	0	0	0	0	0	0	0	0	0	0	0	0	0	0	0	0	0	0	0	NA	antisense	NA	NA	NA	antisense	1
Natural antisense to AT1G33410	Chr1:12109446-12109611	New_antisense RNA	XLOC_002375	0	0	0	0	0	0	0	0	0	0	0	0	0	0	0	0	0	0	0	0	0	0	0	0	NA	antisense	NA	NA	NA	antisense	1
Natural antisense to AT1G33490	Chr1:12150537-12150677	New_antisense RNA	XLOC_002379	0	0	0	0	0	0	0	0	0	0	0	0	0	0	0	0	0	0	0	0	0	0	0	0	NA	antisense	NA	NA	NA	antisense	1
Natural antisense to AT1G33607	Chr1:12187351-12187595	New_antisense RNA	XLOC_002385	0	0	0	0	0	0	0	0	0	0	0	0	0	0	0	0	0	0	0	0	0	0	0	0	NA	antisense	NA	NA	NA	antisense	1
Natural antisense to AT1G33817	Chr1:12274594-12275070	New_antisense RNA	XLOC_002404	0	0	0	0	0	0	0	0	0	0	0	0	1	0	0	0	0	0	0	0	0	0	0	0	NA	antisense	NA	NA	NA	antisense	1
Natural antisense to AT1G33817	Chr1:12276680-12277003	New_antisense RNA	XLOC_002405	0	0	0	0	0	0	0	0	0	0	0	0	1	0	0	0	0	0	0	0	0	0	0	0	NA	antisense	NA	NA	NA	antisense	1
Natural antisense to AT1G34000	Chr1:12358948-12359153	New_antisense RNA	XLOC_002418	0	0	0	0	0	0	0	0	0	0	0	0	1	0	0	0	0	0	0	0	0	0	0	0	NA	antisense	NA	NA	NA	antisense	1
Natural antisense to AT1G35210	Chr1:12897615-12897785	New_antisense RNA	XLOC_002518	0	0	0	0	0	0	0	0	0	0	0	0	0	0	0	0	0	0	0	0	0	0	0	0	NA	antisense	NA	NA	NA	antisense	1
Natural antisense to AT1G35260	Chr1:12937005-12937076	New_antisense RNA	XLOC_002524	0	0	0	0	0	0	0	0	0	0	0	0	1	0	0	0	0	0	0	0	0	0	0	0	NA	antisense	NA	NA	NA	antisense	1
Natural antisense to AT1G35560	Chr1:13117138-13117776	New_antisense RNA	XLOC_002558	0	0	0	0	0	0	0	0	0	0	0	0	1	0	0	0	0	0	0	0	0	0	0	0	NA	antisense	NA	NA	NA	antisense	1
Natural antisense to AT1G36580	Chr1:13818474-13818693	New_antisense RNA	XLOC_002648	0	0	0	0	0	0	0	0	0	0	0	0	1	0	0	0	0	0	0	0	0	0	0	0	NA	antisense	NA	NA	NA	antisense	1
Natural antisense to AT1G07027	Chr1:14285235-14285988	New_antisense RNA	XLOC_002711	0	0	0	0	0	0	0	0	0	0	0	0	0	0	0	0	0	0	0	0	0	0	0	0	NA	antisense	NA	NA	NA	antisense	1
Natural antisense to AT1G07027	Chr1:14286114-14286531	New_antisense RNA	XLOC_002712	0	0	0	0	0	0	0	0	0	0	0	0	0	0	0	0	0	0	0	0	0	0	0	0	NA	antisense	NA	NA	NA	antisense	1
Natural antisense to AT1G42560	Chr1:15983484-15983516	New_antisense RNA	XLOC_002849	0	0	0	0	0	0	0	0	0	0	0	0	0	0	0	0	0	0	0	0	0	0	0	0	NA	antisense	NA	NA	NA	antisense	1
Natural antisense to AT1G44350	Chr1:16838524-16838683	New_antisense RNA	XLOC_002964	0	0	0	0	0	0	0	0	0	0	0	0	0	0	0	0	0	0	0	0	0	0	0	0	NA	antisense	NA	NA	NA	antisense	1
Natural antisense to AT1G44608	Chr1:16874716-16874761	New_antisense RNA	XLOC_002971	0	0	0	0	0	0	0	0	0	0	0	0	1	0	0	0	0	0	0	0	0	0	0	0	NA	antisense	NA	NA	NA	antisense	1
Natural antisense to AT1G44941	Chr1:16995049-16995406	New_antisense RNA	XLOC_002992	0	0	0	0	0	0	0	0	0	0	0	0	0	0	0	0	0	0	0	0	0	0	0	0	NA	antisense	NA	NA	NA	antisense	1
Natural antisense to AT1G07287	Chr1:17012620-17012850	New_antisense RNA	XLOC_002996	0	0	0	0	0	0	0	0	0	0	0	0	0	0	0	0	0	0	0	0	0	0	0	0	NA	antisense	NA	NA	NA	antisense	1
Natural antisense to AT1G07287	Chr1:17013039-17013220	New_antisense RNA	XLOC_002997	0	0	0	0	0	0	0	0	0	0	0	0	0	0	0	0	0	0	0	0	0	0	0	0	NA	antisense	NA	NA	NA	antisense	1
Natural antisense to AT1G45030	Chr1:17028722-17028786	New_antisense RNA	XLOC_002999	0	0	0	0	0	0	0	0	0	0	0	0	0	0	0	0	0	0	0	0	0	0	0	0	NA	antisense	NA	NA	NA	antisense	1
Natural antisense to AT1G45140	Chr1:17074436-17074456	New_antisense RNA	XLOC_003008	0	0	0	0	0	0	0	0	0	0	0	0	0	0	0	0	0	0	0	0	0	0	0	0	NA	antisense	NA	NA	NA	antisense	1
Natural antisense to AT1G45616	Chr1:17183257-17183420	New_antisense RNA	XLOC_003035	0	0	0	0	0	0	0	0	0	0	0	0	0	0	0	0	0	0	0	0	0	0	0	0	NA	antisense	NA	NA	NA	antisense	1
Natural antisense to AT1G46480	Chr1:17238098-17238241	New_antisense RNA	XLOC_003044	0	0	0	0	0	0	0	0	0	0	0	0	0	0	0	0	0	0	0	0	0	0	0	0	NA	antisense	NA	NA	NA	antisense	1
Natural antisense to AT1G07323	Chr1:17295580-17295668	New_antisense RNA	XLOC_003052	0	0	0	0	0	0	0	0	0	0	0	0	1	0	0	0	0	0	0	0	0	0	0	0	NA	antisense	NA	NA	NA	antisense	1
Natural antisense to AT1G07323	Chr1:17295908-17296306	New_antisense RNA	XLOC_003053	0	0	0	0	0	0	0	0	0	0	0	0	1	0	0	0	0	0	0	0	0	0	0	0	NA	antisense	NA	NA	NA	antisense	1
Natural antisense to AT1G47495	Chr1:17428754-17428854	New_antisense RNA	XLOC_003085	0	0	0	0	0	0	0	0	0	0	0	0	0	0	0	0	0	0	0	0	0	0	0	0	NA	antisense	NA	NA	NA	antisense	1
Natural antisense to AT1G07383	Chr1:17441083-17441739	New_antisense RNA	XLOC_003088	0	0	0	0	0	0	0	0	0	0	0	0	0	0	0	0	0	0	0	0	0	0	0	0	NA	antisense	NA	NA	NA	antisense	1
Natural antisense to AT1G07393	Chr1:17483806-17484074	New_antisense RNA	XLOC_003095	0	0	0	0	0	0	0	0	0	0	0	0	0	0	0	0	0	0	0	0	0	0	0	0	NA	antisense	NA	NA	NA	antisense	1
Natural antisense to AT1G47860	Chr1:17630176-17630363	New_antisense RNA	XLOC_003130	0	0	0	0	0	0	0	0	0	0	0	0	0	0	0	0	0	0	0	0	0	0	0	0	NA	antisense	NA	NA	NA	antisense	1
Natural antisense to AT1G47960	Chr1:17683623-17683769	New_antisense RNA	XLOC_003139	0	0	0	0	0	0	0	0	0	0	0	0	1	0	0	0	0	0	0	0	0	0	0	0	NA	antisense	NA	NA	NA	antisense	1
Natural antisense to AT1G48090	Chr1:17758364-17758464	New_antisense RNA	XLOC_003147	0	0	0	0	0	0	0	0	0	0	0	0	0	0	0	0	0	0	0	0	0	0	0	0	NA	antisense	NA	NA	NA	antisense	1
Natural antisense to AT1G48760	Chr1:18039307-18039569	New_antisense RNA	XLOC_003195	0	0	0	0	0	0	0	0	0	0	0	0	1	0	0	0	0	0	0	0	0	0	0	0	NA	antisense	NA	NA	NA	antisense	1
Natural antisense to AT1G49310	Chr1:18238279-18238304	New_antisense RNA	XLOC_003237	0	0	0	0	0	0	0	0	0	0	0	0	1	0	0	0	0	0	0	0	0	0	0	0	NA	antisense	NA	NA	NA	antisense	1
Natural antisense to AT1G49500	Chr1:18322187-18322309	New_antisense RNA	XLOC_003253	0	0	0	0	0	0	0	0	0	0	0	0	1	0	0	0	0	0	0	0	0	0	0	0	NA	antisense	NA	NA	NA	antisense	1
Natural antisense to AT1G49610	Chr1:18363093-18363372	New_antisense RNA	XLOC_003264	0	0	0	0	0	0	0	0	0	0	0	0	0	0	0	0	0	0	0	0	0	0	0	0	NA	antisense	NA	NA	NA	antisense	1
Natural antisense to AT1G49620	Chr1:18366664-18366822	New_antisense RNA	XLOC_003265	0	0	0	0	0	0	0	0	0	0	0	0	0	0	0	0	0	0	0	0	0	0	0	0	NA	antisense	NA	NA	NA	antisense	1
Natural antisense to AT1G49660	Chr1:18379808-18379908	New_antisense RNA	XLOC_003266	0	0	0	0	0	0	0	0	0	0	0	0	1	0	0	0	0	0	0	0	0	0	0	0	NA	antisense	NA	NA	NA	antisense	1
Natural antisense to AT1G50055	Chr1:18549948-18550121	New_antisense RNA	XLOC_003296	0	0	0	0	0	0	0	0	0	0	0	0	0	0	0	0	0	0	0	0	0	0	0	0	NA	antisense	NA	NA	NA	antisense	1
Natural antisense to AT1G50190	Chr1:18590789-18590889	New_antisense RNA	XLOC_003305	0	0	0	0	0	0	0	0	0	0	0	0	0	0	0	0	0	0	0	0	0	0	0	0	NA	antisense	NA	NA	NA	antisense	1
Natural antisense to AT1G50280	Chr1:18626356-18626465	New_antisense RNA	XLOC_003308	0	0	0	0	0	0	0	0	0	0	0	0	1	0	0	0	0	0	0	0	0	0	0	0	NA	antisense	NA	NA	NA	antisense	1
Natural antisense to AT1G50300	Chr1:18631951-18632051	New_antisense RNA	XLOC_003309	0	0	0	0	0	0	0	0	0	0	0	0	0	0	0	0	0	0	0	0	0	0	0	0	NA	antisense	NA	NA	NA	antisense	1
Natural antisense to AT1G50390	Chr1:18666921-18667062	New_antisense RNA	XLOC_003319	0	0	0	0	0	0	0	0	0	0	0	0	0	0	0	0	0	0	0	0	0	0	0	0	NA	antisense	NA	NA	NA	antisense	1
Natural antisense to AT1G50630	Chr1:18753863-18753944	New_antisense RNA	XLOC_003335	0	0	0	0	0	0	0	0	0	0	0	0	1	0	0	0	0	0	0	0	0	0	0	0	NA	antisense	NA	NA	NA	antisense	1
Natural antisense to AT1G50750	Chr1:18811953-18812339	New_antisense RNA	XLOC_003343	0	0	0	0	0	0	0	0	0	0	0	0	1	0	0	0	0	0	0	0	0	0	0	0	NA	antisense	NA	NA	NA	antisense	1
Natural antisense to AT1G50760	Chr1:18814933-18815027	New_antisense RNA	XLOC_003347	0	0	0	0	0	0	0	0	0	0	0	0	1	0	0	0	0	0	0	0	0	0	0	0	NA	antisense	NA	NA	NA	antisense	1
Natural antisense to AT1G50760	Chr1:18815286-18815459	New_antisense RNA	XLOC_003348	0	0	0	0	0	0	0	0	0	0	0	0	0	0	0	0	0	0	0	0	0	0	0	0	NA	antisense	NA	NA	NA	antisense	1
Natural antisense to AT1G51150	Chr1:18947668-18947730	New_antisense RNA	XLOC_003376	0	0	0	0	0	0	0	0	0	0	0	0	0	0	0	0	0	0	0	0	0	0	0	0	NA	antisense	NA	NA	NA	antisense	1
Natural antisense to AT1G51150	Chr1:18949228-18949366	New_antisense RNA	XLOC_003377	0	0	0	0	0	0	0	0	0	0	0	0	0	0	0	0	0	0	0	0	0	0	0	0	NA	antisense	NA	NA	NA	antisense	1
Natural antisense to AT1G51710	Chr1:19180108-19180196	New_antisense RNA	XLOC_003422	0	0	0	0	0	0	0	0	0	0	0	0	1	0	0	0	0	0	0	0	0	0	0	0	NA	antisense	NA	NA	NA	antisense	1
Natural antisense to AT1G51965	Chr1:19314100-19314297	New_antisense RNA	XLOC_003440	0	0	0	0	0	0	0	0	0	0	0	0	0	0	0	0	0	0	0	0	0	0	0	0	NA	antisense	NA	NA	NA	antisense	1
Natural antisense to AT1G52140	Chr1:19408246-19408439	New_antisense RNA	XLOC_003449	0	0	0	0	0	0	0	0	0	0	0	0	0	0	0	0	0	0	0	0	0	0	0	0	NA	antisense	NA	NA	NA	antisense	1
Natural antisense to AT1G52342	Chr1:19493023-19493618	New_antisense RNA	XLOC_003464	0	0	0	0	0	0	0	0	0	0	0	0	0	0	0	0	0	0	0	0	0	0	0	0	NA	antisense	NA	NA	NA	antisense	1
Natural antisense to AT1G52990	Chr1:19743411-19743528	New_antisense RNA	XLOC_003513	0	0	0	0	0	0	0	0	0	0	0	0	0	0	0	0	0	0	0	0	0	0	0	0	NA	antisense	NA	NA	NA	antisense	1
Natural antisense to AT1G53170	Chr1:19821233-19821431	New_antisense RNA	XLOC_003529	0	0	0	0	0	0	0	0	0	0	0	0	0	0	0	0	0	0	0	0	0	0	0	0	NA	antisense	NA	NA	NA	antisense	1
Natural antisense to AT1G53380	Chr1:19916646-19916827	New_antisense RNA	XLOC_003544	0	0	0	0	0	0	0	0	0	0	0	0	0	0	0	0	0	0	0	0	0	0	0	0	NA	antisense	NA	NA	NA	antisense	1
Natural antisense to AT1G53520	Chr1:19976149-19976421	New_antisense RNA	XLOC_003552	0	0	0	0	0	0	0	0	0	0	0	0	0	0	0	0	0	0	0	0	0	0	0	0	NA	antisense	NA	NA	NA	antisense	1
Natural antisense to AT1G53610	Chr1:20008896-20009058	New_antisense RNA	XLOC_003562	0	0	0	0	0	0	0	0	0	0	0	0	0	0	0	0	0	0	0	0	0	0	0	0	NA	antisense	NA	NA	NA	antisense	1
Natural antisense to AT1G53635	Chr1:20019829-20019991	New_antisense RNA	XLOC_003564	0	0	0	0	0	0	0	0	0	0	0	0	0	0	0	0	0	0	0	0	0	0	0	0	NA	antisense	NA	NA	NA	antisense	1
Natural antisense to AT1G53770	Chr1:20073791-20073900	New_antisense RNA	XLOC_003574	0	0	0	0	0	0	0	0	0	0	0	0	0	0	0	0	0	0	0	0	0	0	0	0	NA	antisense	NA	NA	NA	antisense	1
Natural antisense to AT1G53780	Chr1:20078947-20079089	New_antisense RNA	XLOC_003575	0	0	0	0	0	0	0	0	0	0	0	0	0	0	0	0	0	0	0	0	0	0	0	0	NA	antisense	NA	NA	NA	antisense	1
Natural antisense to AT1G53860	Chr1:20106369-20106434	New_antisense RNA	XLOC_003582	0	0	0	0	0	0	0	0	0	0	0	0	1	0	0	0	0	0	0	0	0	0	0	0	NA	antisense	NA	NA	NA	antisense	1
Natural antisense to AT1G53935	Chr1:20141926-20142125	New_antisense RNA	XLOC_003593	0	0	0	0	0	0	0	0	0	0	0	0	1	0	0	0	0	0	0	0	0	0	0	0	NA	antisense	NA	NA	NA	antisense	1
Natural antisense to AT1G53950	Chr1:20147970-20148078	New_antisense RNA	XLOC_003596	0	0	0	0	0	0	0	0	0	0	0	0	1	0	0	0	0	0	0	0	0	0	0	0	NA	antisense	NA	NA	NA	antisense	1
Natural antisense to AT1G55030	Chr1:20531697-20531859	New_antisense RNA	XLOC_003680	0	0	0	0	0	0	0	0	0	0	0	0	0	0	0	0	0	0	0	0	0	0	0	0	NA	antisense	NA	NA	NA	antisense	1
Natural antisense to AT1G55080	Chr1:20554193-20554330	New_antisense RNA	XLOC_003685	0	0	0	0	0	0	0	0	0	0	0	0	0	0	0	0	0	0	0	0	0	0	0	0	NA	antisense	NA	NA	NA	antisense	1
Natural antisense to AT1G55210	Chr1:20597585-20597779	New_antisense RNA	XLOC_003695	0	0	0	0	0	0	0	0	0	0	0	0	0	0	0	0	0	0	0	0	0	0	0	0	NA	antisense	NA	NA	NA	antisense	1
Natural antisense to AT1G55280	Chr1:20624551-20624726	New_antisense RNA	XLOC_003704	0	0	0	0	0	0	0	0	0	0	0	0	1	0	0	0	0	0	0	0	0	0	0	0	NA	antisense	NA	NA	NA	antisense	1
Natural antisense to AT1G55430	Chr1:20699664-20699807	New_antisense RNA	XLOC_003715	0	0	0	0	0	0	0	0	0	0	0	0	0	0	0	0	0	0	0	0	0	0	0	0	NA	antisense	NA	NA	NA	antisense	1
Natural antisense to AT1G55805	Chr1:20859417-20859679	New_antisense RNA	XLOC_003736	0	0	0	0	0	0	0	0	0	0	0	0	0	0	0	0	0	0	0	0	0	0	0	0	NA	antisense	NA	NA	NA	antisense	1
Natural antisense to AT1G55990	Chr1:20942429-20942586	New_antisense RNA	XLOC_003754	0	0	0	0	0	0	1	1	0	0	0	0	1	0	0	0	0	0	0	0	0	0	0	0	NA	antisense	NA	NA	NA	antisense	1
Natural antisense to AT1G55990	Chr1:20942852-20943184	New_antisense RNA	XLOC_003755	0	0	0	0	0	0	1	1	0	0	0	0	1	0	0	0	0	0	0	0	0	0	0	0	NA	antisense	NA	NA	NA	antisense	1
Natural antisense to AT1G56010	Chr1:20949198-20949299	New_antisense RNA	XLOC_003758	0	0	0	0	0	0	0	0	0	0	0	0	1	0	0	0	0	0	0	0	0	0	0	0	NA	antisense	NA	NA	NA	antisense	1
Natural antisense to AT1G56140	Chr1:21007773-21008104	New_antisense RNA	XLOC_003765	0	0	0	0	0	0	0	0	0	0	0	0	0	0	0	0	0	0	0	0	0	0	0	0	NA	antisense	NA	NA	NA	antisense	1
Natural antisense to AT1G56280	Chr1:21074847-21075039	New_antisense RNA	XLOC_003776	0	0	0	0	0	0	0	0	0	0	0	0	0	0	0	0	0	0	0	0	0	0	0	0	NA	antisense	NA	NA	NA	antisense	1
Natural antisense to AT1G08193	Chr1:21475039-21475242	New_antisense RNA	XLOC_003910	0	0	0	0	0	0	0	0	0	0	0	0	0	0	0	0	0	0	0	0	0	0	0	0	NA	antisense	NA	NA	NA	antisense	1
Natural antisense to AT1G58130	Chr1:21525007-21525107	New_antisense RNA	XLOC_003917	0	0	0	0	0	0	0	0	0	0	0	0	0	0	0	0	0	0	0	0	0	0	0	0	NA	antisense	NA	NA	NA	antisense	1
Natural antisense to AT1G58140	Chr1:21525218-21525484	New_antisense RNA	XLOC_003918	0	0	0	0	0	0	0	0	0	0	0	0	0	0	0	0	0	0	0	0	0	0	0	0	NA	antisense	NA	NA	NA	antisense	1
Natural antisense to AT1G58140	Chr1:21529288-21529528	New_antisense RNA	XLOC_003919	0	0	0	0	0	0	0	0	0	0	0	0	0	0	0	0	0	0	0	0	0	0	0	0	NA	antisense	NA	NA	NA	antisense	1
Natural antisense to AT1G58889	Chr1:21801566-21802332	New_antisense RNA	XLOC_003965	0	0	0	0	0	0	0	0	0	0	0	0	1	0	0	0	0	0	0	0	0	0	0	0	NA	antisense	NA	NA	NA	antisense	1
Natural antisense to AT1G59720	Chr1:21941690-21941889	New_antisense RNA	XLOC_003987	0	0	0	0	0	0	0	0	0	0	0	0	0	0	0	0	0	0	0	0	0	0	0	0	NA	antisense	NA	NA	NA	antisense	1
Natural antisense to AT1G60000	Chr1:22093325-22093482	New_antisense RNA	XLOC_004007	0	0	0	0	0	0	0	0	0	0	0	0	0	0	0	0	0	0	0	0	0	0	0	0	NA	antisense	NA	NA	NA	antisense	1
Natural antisense to AT1G60120	Chr1:22172599-22172939	New_antisense RNA	XLOC_004015	0	0	0	0	0	0	0	0	0	0	0	0	0	0	0	0	0	0	0	0	0	0	0	0	NA	antisense	NA	NA	NA	antisense	1
Natural antisense to AT1G60860	Chr1:22407752-22407854	New_antisense RNA	XLOC_004046	0	0	0	0	0	0	0	0	0	0	0	0	0	0	0	0	0	0	0	0	0	0	0	0	NA	antisense	NA	NA	NA	antisense	1
Natural antisense to AT1G61100	Chr1:22512264-22512468	New_antisense RNA	XLOC_004062	0	0	0	0	0	0	0	0	0	0	0	0	0	0	0	0	0	0	0	0	0	0	0	0	NA	antisense	NA	NA	NA	antisense	1
Natural antisense to AT1G08393	Chr1:22728362-22728800	New_antisense RNA	XLOC_004094	0	0	0	0	0	0	0	0	0	0	0	0	1	0	0	0	0	0	0	0	0	0	0	0	NA	antisense	NA	NA	NA	antisense	1
Natural antisense to AT1G08507	Chr1:23031355-23031435	New_antisense RNA	XLOC_004143	0	0	0	0	0	0	0	0	0	0	0	0	0	0	0	0	0	0	0	0	0	0	0	0	NA	antisense	NA	NA	NA	antisense	1
Natural antisense to AT1G08507	Chr1:23032973-23033280	New_antisense RNA	XLOC_004144	0	0	0	0	0	0	0	0	0	0	0	0	0	0	0	0	0	0	0	0	0	0	0	0	NA	antisense	NA	NA	NA	antisense	1
Natural antisense to AT1G62700	Chr1:23215515-23216012	New_antisense RNA	XLOC_004180	0	0	0	0	0	0	0	0	0	0	0	0	1	0	0	0	0	0	0	0	0	0	0	0	NA	antisense	NA	NA	NA	antisense	1
Natural antisense to AT1G62850	Chr1:23274241-23274398	New_antisense RNA	XLOC_004188	0	0	0	0	0	0	0	0	0	0	0	0	0	0	0	0	0	0	0	0	0	0	0	0	NA	antisense	NA	NA	NA	antisense	1
Natural antisense to AT1G63240	Chr1:23458877-23458977	New_antisense RNA	XLOC_004223	0	0	0	0	0	0	0	0	0	0	0	0	1	0	0	0	0	0	0	0	0	0	0	0	NA	antisense	NA	NA	NA	antisense	1
Natural antisense to AT1G63535	Chr1:23566016-23566291	New_antisense RNA	XLOC_004241	0	0	0	0	0	0	0	0	0	0	0	0	0	0	0	0	0	0	0	0	0	0	0	0	NA	antisense	NA	NA	NA	antisense	1
Natural antisense to AT1G63800	Chr1:23669118-23669407	New_antisense RNA	XLOC_004261	0	0	0	0	0	0	0	0	0	0	0	0	0	0	0	0	0	0	0	0	0	0	0	0	NA	antisense	NA	NA	NA	antisense	1
Natural antisense to AT1G63870	Chr1:23707095-23707195	New_antisense RNA	XLOC_004265	0	0	0	0	0	0	0	0	0	0	0	0	0	0	0	0	0	0	0	0	0	0	0	0	NA	antisense	NA	NA	NA	antisense	1
Natural antisense to AT1G63870	Chr1:23711913-23712066	New_antisense RNA	XLOC_004266	0	0	0	0	0	0	0	0	0	0	0	0	0	0	0	0	0	0	0	0	0	0	0	0	NA	antisense	NA	NA	NA	antisense	1
Natural antisense to AT1G64020	Chr1:23752059-23752240	New_antisense RNA	XLOC_004276	0	0	0	0	0	0	0	0	0	0	0	0	0	0	0	0	0	0	0	0	0	0	0	0	NA	antisense	NA	NA	NA	antisense	1
Natural antisense to AT1G64190	Chr1:23827064-23827156	New_antisense RNA	XLOC_004290	0	0	0	0	0	0	0	0	0	0	0	0	1	0	0	0	0	0	0	0	0	0	0	0	NA	antisense	NA	NA	NA	antisense	1
Natural antisense to AT1G64450	Chr1:23942801-23942977	New_antisense RNA	XLOC_004316	0	0	0	0	0	0	0	0	0	0	0	0	1	0	0	0	0	0	0	0	0	0	0	0	NA	antisense	NA	NA	NA	antisense	1
Natural antisense to AT1G64700	Chr1:24040614-24040716	New_antisense RNA	XLOC_004339	0	0	0	0	0	0	0	0	0	0	0	0	1	0	0	0	0	0	0	0	0	0	0	0	NA	antisense	NA	NA	NA	antisense	1
Natural antisense to AT1G64970	Chr1:24136093-24136227	New_antisense RNA	XLOC_004359	0	0	0	0	0	0	0	0	0	0	0	0	0	0	0	0	0	0	0	0	0	0	0	0	NA	antisense	NA	NA	NA	antisense	1
Natural antisense to AT1G08807	Chr1:24576910-24577012	New_antisense RNA	XLOC_004429	0	0	0	0	0	0	0	0	0	0	0	0	0	0	0	0	0	0	0	0	0	0	0	0	NA	antisense	NA	NA	NA	antisense	1
Natural antisense to AT1G66670	Chr1:24863491-24863773	New_antisense RNA	XLOC_004472	0	0	0	0	0	0	0	0	0	0	0	0	0	0	0	0	0	0	0	0	0	0	0	0	NA	antisense	NA	NA	NA	antisense	1
Natural antisense to AT1G66690	Chr1:24870819-24870955	New_antisense RNA	XLOC_004473	0	0	0	0	0	0	0	0	0	0	0	0	0	0	0	0	0	0	0	0	0	0	0	0	NA	antisense	NA	NA	NA	antisense	1
Natural antisense to AT1G67000	Chr1:25003237-25003542	New_antisense RNA	XLOC_004498	0	0	0	0	0	0	0	0	0	0	0	0	0	0	0	0	0	0	0	0	0	0	0	0	NA	antisense	NA	NA	NA	antisense	1
Natural antisense to AT1G67050	Chr1:25029791-25029981	New_antisense RNA	XLOC_004503	0	0	0	0	0	0	0	0	0	0	0	0	0	0	0	0	0	0	0	0	0	0	0	0	NA	antisense	NA	NA	NA	antisense	1
Natural antisense to AT1G67090	Chr1:25048011-25048190	New_antisense RNA	XLOC_004507	0	0	0	0	0	0	0	0	0	0	0	0	0	0	0	0	0	0	0	0	0	0	0	0	NA	antisense	NA	NA	NA	antisense	1
Natural antisense to AT1G08903	Chr1:25119364-25119482	New_antisense RNA	XLOC_004511	0	0	0	0	0	0	1	1	0	0	0	0	1	0	0	0	0	0	0	0	0	0	0	0	NA	antisense	NA	NA	NA	antisense	1
Natural antisense to AT1G67325	Chr1:25213196-25213572	New_antisense RNA	XLOC_004527	0	0	0	0	0	0	0	0	0	0	0	0	0	0	0	0	0	0	0	0	0	0	0	0	NA	antisense	NA	NA	NA	antisense	1
Natural antisense to AT1G67490	Chr1:25286583-25286670	New_antisense RNA	XLOC_004541	0	0	0	0	0	0	0	0	0	0	0	0	0	0	0	0	0	0	0	0	0	0	0	0	NA	antisense	NA	NA	NA	antisense	1
Natural antisense to AT1G67610	Chr1:25338294-25339094	New_antisense RNA	XLOC_004546	0	0	0	0	0	0	0	0	0	0	0	0	1	0	0	0	0	0	0	0	0	0	0	0	NA	antisense	NA	NA	NA	antisense	1
Natural antisense to AT1G67865	Chr1:25445878-25446090	New_antisense RNA	XLOC_004567	0	0	0	0	0	0	0	0	0	0	0	0	0	0	0	0	0	0	0	0	0	0	0	0	NA	antisense	NA	NA	NA	antisense	1
Natural antisense to AT1G68060	Chr1:25514544-25514637	New_antisense RNA	XLOC_004581	0	0	0	0	0	0	0	0	0	0	0	0	0	0	0	0	0	0	0	0	0	0	0	0	NA	antisense	NA	NA	NA	antisense	1
Natural antisense to AT1G68070	Chr1:25516978-25517193	New_antisense RNA	XLOC_004582	0	0	0	0	0	0	0	0	0	0	0	0	0	0	0	0	0	0	0	0	0	0	0	0	NA	antisense	NA	NA	NA	antisense	1
Natural antisense to AT1G68120	Chr1:25527058-25527212	New_antisense RNA	XLOC_004586	0	0	0	0	0	0	0	0	0	0	0	0	0	0	0	0	0	0	0	0	0	0	0	0	NA	antisense	NA	NA	NA	antisense	1
Natural antisense to AT1G68430	Chr1:25654344-25654562	New_antisense RNA	XLOC_004608	0	0	0	0	0	0	0	0	0	0	0	0	0	0	0	0	0	0	0	0	0	0	0	0	NA	antisense	NA	NA	NA	antisense	1
Natural antisense to AT1G68460	Chr1:25670246-25670392	New_antisense RNA	XLOC_004610	0	0	0	0	0	0	0	0	0	0	0	0	0	0	0	0	0	0	0	0	0	0	0	0	NA	antisense	NA	NA	NA	antisense	1
Natural antisense to AT1G68530	Chr1:25714988-25715265	New_antisense RNA	XLOC_004614	0	0	0	0	0	0	0	0	0	0	0	0	0	0	0	0	0	0	0	0	0	0	0	0	NA	antisense	NA	NA	NA	antisense	1
Natural antisense to AT1G69020	Chr1:25947153-25947272	New_antisense RNA	XLOC_004659	0	0	0	0	0	0	0	0	0	0	0	0	1	0	0	0	0	0	0	0	0	0	0	0	NA	antisense	NA	NA	NA	antisense	1
Natural antisense to AT1G69140	Chr1:25991919-25992108	New_antisense RNA	XLOC_004668	0	0	0	0	0	0	0	0	0	0	0	0	1	0	0	0	0	0	0	0	0	0	0	0	NA	antisense	NA	NA	NA	antisense	1
Natural antisense to AT1G69220	Chr1:26020009-26020117	New_antisense RNA	XLOC_004674	0	0	0	0	0	0	0	0	0	0	0	0	1	0	0	0	0	0	0	0	0	0	0	0	NA	antisense	NA	NA	NA	antisense	1
Natural antisense to AT1G69310	Chr1:26058288-26058480	New_antisense RNA	XLOC_004680	0	0	0	0	0	0	0	0	0	0	0	0	0	0	0	0	0	0	0	0	0	0	0	0	NA	antisense	NA	NA	NA	antisense	1
Natural antisense to AT1G69640	Chr1:26195629-26195811	New_antisense RNA	XLOC_004714	0	0	0	0	0	0	0	0	0	0	0	0	0	0	0	0	0	0	0	0	0	0	0	0	NA	antisense	NA	NA	NA	antisense	1
Natural antisense to AT1G09097	Chr1:26207608-26207895	New_antisense RNA	XLOC_004716	0	0	0	0	0	0	0	0	0	0	0	0	0	0	0	0	0	0	0	0	0	0	0	0	NA	antisense	NA	NA	NA	antisense	1
Natural antisense to AT1G69900	Chr1:26327765-26327842	New_antisense RNA	XLOC_004737	0	0	0	0	0	0	0	0	0	0	0	0	1	0	0	0	0	0	0	0	0	0	0	0	NA	antisense	NA	NA	NA	antisense	1
Natural antisense to AT1G70850	Chr1:26716691-26716840	New_antisense RNA	XLOC_004809	0	0	0	0	0	0	0	0	0	0	0	0	1	0	0	0	0	0	0	0	0	0	0	0	NA	antisense	NA	NA	NA	antisense	1
Natural antisense to AT1G71410	Chr1:26917643-26917743	New_antisense RNA	XLOC_004848	0	0	0	0	0	0	0	0	0	0	0	0	1	0	0	0	0	0	0	0	0	0	0	0	NA	antisense	NA	NA	NA	antisense	1
Natural antisense to AT1G72160	Chr1:27155722-27155825	New_antisense RNA	XLOC_004904	0	0	0	0	0	0	0	0	0	0	0	0	0	0	0	0	0	0	0	0	0	0	0	0	NA	antisense	NA	NA	NA	antisense	1
Natural antisense to AT1G72280	Chr1:27211401-27211636	New_antisense RNA	XLOC_004912	0	0	0	0	0	0	0	0	0	0	0	0	1	0	0	0	0	0	0	0	0	0	0	0	NA	antisense	NA	NA	NA	antisense	1
Natural antisense to AT1G72300	Chr1:27221171-27221387	New_antisense RNA	XLOC_004914	0	0	0	0	0	0	0	0	0	0	0	0	1	0	0	0	0	0	0	0	0	0	0	0	NA	antisense	NA	NA	NA	antisense	1
Natural antisense to AT1G72720	Chr1:27377406-27377576	New_antisense RNA	XLOC_004940	0	0	0	0	0	0	0	0	0	0	0	0	0	0	0	0	0	0	0	0	0	0	0	0	NA	antisense	NA	NA	NA	antisense	1
Natural antisense to AT1G73500	Chr1:27640564-27641072	New_antisense RNA	XLOC_004985	0	0	0	0	0	0	0	0	0	0	0	0	0	0	0	0	0	0	0	0	0	0	0	0	NA	antisense	NA	NA	NA	antisense	1
Natural antisense to AT1G73655	Chr1:27691753-27691848	New_antisense RNA	XLOC_004999	0	0	0	0	0	0	0	0	0	0	0	0	0	0	0	0	0	0	0	0	0	0	0	0	NA	antisense	NA	NA	NA	antisense	1
Natural antisense to AT1G73890	Chr1:27788559-27788843	New_antisense RNA	XLOC_005018	0	0	0	0	0	0	0	0	0	0	0	0	1	0	0	0	0	0	0	0	0	0	0	0	NA	antisense	NA	NA	NA	antisense	1
Natural antisense to AT1G74010	Chr1:27834007-27834044	New_antisense RNA	XLOC_005025	0	0	0	0	0	0	0	0	0	0	0	0	0	0	0	0	0	0	0	0	0	0	0	0	NA	antisense	NA	NA	NA	antisense	1
Natural antisense to AT1G74190	Chr1:27902491-27902606	New_antisense RNA	XLOC_005037	0	0	0	0	0	0	0	0	0	0	0	0	0	0	0	0	0	0	0	0	0	0	0	0	NA	antisense	NA	NA	NA	antisense	1
Natural antisense to AT1G74420	Chr1:27969807-27969978	New_antisense RNA	XLOC_005052	0	0	0	0	0	0	0	0	0	0	0	0	0	0	0	0	0	0	0	0	0	0	0	0	NA	antisense	NA	NA	NA	antisense	1
Natural antisense to AT1G09477	Chr1:28012805-28012923	New_antisense RNA	XLOC_005060	0	0	0	0	0	0	0	0	0	0	0	0	0	0	0	0	0	0	0	0	0	0	0	0	NA	antisense	NA	NA	NA	antisense	1
Natural antisense to AT1G74880	Chr1:28131019-28131148	New_antisense RNA	XLOC_005085	0	0	0	0	0	0	0	0	0	0	0	0	0	0	0	0	0	0	0	0	0	0	0	0	NA	antisense	NA	NA	NA	antisense	1
Natural antisense to AT1G75060	Chr1:28183480-28183696	New_antisense RNA	XLOC_005095	0	0	0	0	0	0	0	0	0	0	0	0	1	0	0	0	0	0	0	0	0	0	0	0	NA	antisense	NA	NA	NA	antisense	1
Natural antisense to AT1G75090	Chr1:28189676-28189787	New_antisense RNA	XLOC_005099	0	0	0	0	0	0	0	0	0	0	0	0	1	0	0	0	0	0	0	0	0	0	0	0	NA	antisense	NA	NA	NA	antisense	1
Natural antisense to AT1G75990	Chr1:28526783-28526884	New_antisense RNA	XLOC_005169	0	0	0	0	0	0	0	0	0	0	0	0	0	0	0	0	0	0	0	0	0	0	0	0	NA	antisense	NA	NA	NA	antisense	1
Natural antisense to AT1G76060	Chr1:28543787-28544302	New_antisense RNA	XLOC_005175	0	0	0	0	0	0	0	0	0	0	0	0	0	0	0	0	0	0	0	0	0	0	0	0	NA	antisense	NA	NA	NA	antisense	1
Natural antisense to AT1G76065	Chr1:28545635-28545749	New_antisense RNA	XLOC_005176	0	0	0	0	0	0	0	0	0	0	0	0	0	0	0	0	0	0	0	0	0	0	0	0	NA	antisense	NA	NA	NA	antisense	1
Natural antisense to AT1G76090	Chr1:28551739-28551845	New_antisense RNA	XLOC_005179	0	0	0	0	0	0	0	0	0	0	0	0	1	0	0	0	0	0	0	0	0	0	0	0	NA	antisense	NA	NA	NA	antisense	1
Natural antisense to AT1G09607	Chr1:28568625-28569024	New_antisense RNA	XLOC_005181	0	0	0	0	0	0	0	0	0	0	0	0	1	0	0	0	0	0	0	0	0	0	0	0	NA	antisense	NA	NA	NA	antisense	1
Natural antisense to AT1G76150	Chr1:28577620-28577788	New_antisense RNA	XLOC_005184	0	0	0	0	0	0	0	0	0	0	0	0	0	0	0	0	0	0	0	0	0	0	0	0	NA	antisense	NA	NA	NA	antisense	1
Natural antisense to AT1G76180	Chr1:28586601-28586730	New_antisense RNA	XLOC_005186	0	0	0	0	0	0	0	0	0	0	0	0	0	0	0	0	0	0	0	0	0	0	0	0	NA	antisense	NA	NA	NA	antisense	1
Natural antisense to AT1G76940	Chr1:28904357-28904489	New_antisense RNA	XLOC_005241	0	0	0	0	0	0	0	0	0	0	0	0	0	0	0	0	0	0	0	0	0	0	0	0	NA	antisense	NA	NA	NA	antisense	1
Natural antisense to AT1G77170	Chr1:28999521-28999621	New_antisense RNA	XLOC_005257	0	0	0	0	0	0	0	0	0	0	0	0	0	0	0	0	0	0	0	0	0	0	0	0	NA	antisense	NA	NA	NA	antisense	1
Natural antisense to AT1G77540	Chr1:29138207-29138308	New_antisense RNA	XLOC_005280	0	0	0	0	0	0	0	0	0	0	0	0	1	0	0	0	0	0	0	0	0	0	0	0	NA	antisense	NA	NA	NA	antisense	1
Natural antisense to AT1G09737	Chr1:29173272-29173358	New_antisense RNA	XLOC_005283	0	0	0	0	0	0	0	0	0	0	0	0	0	0	0	0	0	0	0	0	0	0	0	0	NA	antisense	NA	NA	NA	antisense	1
Natural antisense to AT1G77880	Chr1:29287073-29287225	New_antisense RNA	XLOC_005306	0	0	0	0	0	0	0	0	0	0	0	0	1	0	0	0	0	0	0	0	0	0	0	0	NA	antisense	NA	NA	NA	antisense	1
Natural antisense to AT1G78340	Chr1:29471676-29472264	New_antisense RNA	XLOC_005343	0	0	0	0	0	0	0	0	0	0	0	0	0	0	0	0	0	0	0	0	0	0	0	0	NA	antisense	NA	NA	NA	antisense	1
Natural antisense to AT1G78340	Chr1:29473936-29474092	New_antisense RNA	XLOC_005344	0	0	0	0	0	0	0	0	0	0	0	0	0	0	0	0	0	0	0	0	0	0	0	0	NA	antisense	NA	NA	NA	antisense	1
Natural antisense to AT1G78450	Chr1:29516486-29516763	New_antisense RNA	XLOC_005350	0	0	0	0	0	0	0	0	0	0	0	0	0	0	0	0	0	0	0	0	0	0	0	0	NA	antisense	NA	NA	NA	antisense	1
Natural antisense to AT1G78460	Chr1:29519259-29519410	New_antisense RNA	XLOC_005351	0	0	0	0	0	0	0	0	0	0	0	0	0	0	0	0	0	0	0	0	0	0	0	0	NA	antisense	NA	NA	NA	antisense	1
Natural antisense to AT1G78635	Chr1:29580605-29580769	New_antisense RNA	XLOC_005362	0	0	0	0	0	0	0	0	0	0	0	0	0	0	0	0	0	0	0	0	0	0	0	0	NA	antisense	NA	NA	NA	antisense	1
Natural antisense to AT1G79000	Chr1:29716331-29716432	New_antisense RNA	XLOC_005382	0	0	0	0	0	0	0	0	0	0	0	0	0	0	0	0	0	0	0	0	0	0	0	0	NA	antisense	NA	NA	NA	antisense	1
Natural antisense to AT1G79250	Chr1:29812246-29812916	New_antisense RNA	XLOC_005398	0	0	0	0	0	0	0	0	0	0	0	0	0	0	0	0	0	0	0	0	0	0	0	0	NA	antisense	NA	NA	NA	antisense	1
Natural antisense to AT1G09985	Chr1:29842052-29842460	New_antisense RNA	XLOC_005406	0	0	0	0	0	0	0	0	0	0	0	0	0	0	0	0	0	0	0	0	0	0	0	0	NA	antisense	NA	NA	NA	antisense	1
Natural antisense to AT1G79390	Chr1:29864254-29864511	New_antisense RNA	XLOC_005410	0	0	0	0	0	0	0	0	0	0	0	0	1	0	0	0	0	0	0	0	0	0	0	0	NA	antisense	NA	NA	NA	antisense	1
Natural antisense to AT1G79600	Chr1:29949537-29949612	New_antisense RNA	XLOC_005425	0	0	0	0	0	0	0	0	0	0	0	0	0	0	0	0	0	0	0	0	0	0	0	0	NA	antisense	NA	NA	NA	antisense	1
Natural antisense to AT1G79600	Chr1:29952642-29952735	New_antisense RNA	XLOC_005426	0	0	0	0	0	0	0	0	0	0	0	0	0	0	0	0	0	0	0	0	0	0	0	0	NA	antisense	NA	NA	NA	antisense	1
Natural antisense to AT1G79700	Chr1:29993672-29993891	New_antisense RNA	XLOC_005431	0	0	0	0	0	0	0	0	0	0	0	0	1	0	0	0	0	0	0	0	0	0	0	0	NA	antisense	NA	NA	NA	antisense	1
Natural antisense to AT1G79720	Chr1:29998991-29999082	New_antisense RNA	XLOC_005434	0	0	0	0	0	0	0	0	0	0	0	0	0	0	0	0	0	0	0	0	0	0	0	0	NA	antisense	NA	NA	NA	antisense	1
Natural antisense to AT1G79820	Chr1:30027360-30027466	New_antisense RNA	XLOC_005441	0	0	0	0	0	0	0	0	0	0	0	0	1	0	0	0	0	0	0	0	0	0	0	0	NA	antisense	NA	NA	NA	antisense	1
Natural antisense to AT1G80250	Chr1:30173884-30174085	New_antisense RNA	XLOC_005472	0	0	0	0	0	0	0	0	0	0	0	0	0	0	0	0	0	0	0	0	0	0	0	0	NA	antisense	NA	NA	NA	antisense	1
Natural antisense to AT1G80340	Chr1:30202264-30202364	New_antisense RNA	XLOC_005481	0	0	0	0	0	0	0	0	0	0	0	0	1	0	0	0	0	0	0	0	0	0	0	0	NA	antisense	NA	NA	NA	antisense	1
Natural antisense to AT1G80730	Chr1:30340317-30340543	New_antisense RNA	XLOC_005508	0	0	0	0	0	0	0	0	0	0	0	0	0	0	0	0	0	0	0	0	0	0	0	0	NA	antisense	NA	NA	NA	antisense	1
Natural antisense to AT1G80920	Chr1:30404631-30404732	New_antisense RNA	XLOC_005524	0	0	0	0	0	0	0	0	0	0	0	0	1	0	0	0	0	0	0	0	0	0	0	0	NA	antisense	NA	NA	NA	antisense	1
Natural antisense to AT1G80980	Chr1:30424074-30424168	New_antisense RNA	XLOC_005528	0	0	0	0	0	0	0	0	0	0	0	0	0	0	0	0	0	0	0	0	0	0	0	0	NA	antisense	NA	NA	NA	antisense	1
Natural antisense to AT1G01180	Chr1:76771-76912	New_antisense RNA	XLOC_005548	0	0	0	0	0	0	0	0	0	0	0	0	0	0	0	0	0	0	0	0	0	0	0	0	NA	antisense	NA	NA	NA	antisense	1
Natural antisense to AT1G01225	Chr1:95730-95784	New_antisense RNA	XLOC_005555	0	0	0	0	0	0	0	0	0	0	0	0	0	0	0	0	0	0	0	0	0	0	0	0	NA	antisense	NA	NA	NA	antisense	1
Natural antisense to AT1G01410	Chr1:154132-154360	New_antisense RNA	XLOC_005563	0	0	0	0	0	0	0	0	0	0	0	0	0	0	0	0	0	0	0	0	0	0	0	0	NA	antisense	NA	NA	NA	antisense	1
Natural antisense to AT1G01790	Chr1:284326-284430	New_antisense RNA	XLOC_005586	0	0	0	0	0	0	0	0	0	0	0	0	0	0	0	0	0	0	0	0	0	0	0	0	NA	antisense	NA	NA	NA	antisense	1
Natural antisense to AT1G02410	Chr1:492934-493252	New_antisense RNA	XLOC_005630	0	0	0	0	0	0	0	0	0	0	0	0	0	0	0	0	0	0	0	0	0	0	0	0	NA	antisense	NA	NA	NA	antisense	1
Natural antisense to AT1G02620	Chr1:556862-557185	New_antisense RNA	XLOC_005641	0	0	0	0	0	0	0	0	0	0	0	0	1	0	0	0	0	0	0	0	0	0	0	0	NA	antisense	NA	NA	NA	antisense	1
Natural antisense to AT1G02620	Chr1:558746-559328	New_antisense RNA	XLOC_005643	0	0	0	0	0	0	0	0	0	0	0	0	0	0	0	0	0	0	0	0	0	0	0	0	NA	antisense	NA	NA	NA	antisense	1
Natural antisense to AT1G02650	Chr1:568472-568625	New_antisense RNA	XLOC_005645	0	0	0	0	0	0	0	0	0	0	0	0	0	0	0	0	0	0	0	0	0	0	0	0	NA	antisense	NA	NA	NA	antisense	1
Natural antisense to AT1G02810	Chr1:617998-618160	New_antisense RNA	XLOC_005655	0	0	0	0	0	0	0	0	0	0	0	0	0	0	0	0	0	0	0	0	0	0	0	0	NA	antisense	NA	NA	NA	antisense	1
Natural antisense to AT1G08815	Chr1:641363-641635	New_antisense RNA	XLOC_005661	0	0	0	0	0	0	0	0	0	0	0	0	1	0	0	0	0	0	0	0	0	0	0	0	NA	antisense	NA	NA	NA	antisense	1
Natural antisense to AT1G03600	Chr1:898238-898394	New_antisense RNA	XLOC_005715	0	0	0	0	0	0	0	0	0	0	0	0	1	0	0	0	0	0	0	0	0	0	0	0	NA	antisense	NA	NA	NA	antisense	1
Natural antisense to AT1G03600	Chr1:899695-899826	New_antisense RNA	XLOC_005716	0	0	0	0	0	0	0	0	0	0	0	0	0	0	0	0	0	0	0	0	0	0	0	0	NA	antisense	NA	NA	NA	antisense	1
Natural antisense to AT1G04635	Chr1:1291184-1291367	New_antisense RNA	XLOC_005786	0	0	0	0	0	0	0	0	0	0	0	0	0	0	0	0	0	0	0	0	0	0	0	0	NA	antisense	NA	NA	NA	antisense	1
Natural antisense to AT1G04283	Chr1:1299373-1299583	New_antisense RNA	XLOC_005789	0	0	0	0	0	0	0	0	0	0	0	0	0	0	0	0	0	0	0	0	0	0	0	0	NA	antisense	NA	NA	NA	antisense	1
Natural antisense to AT1G06180	Chr1:1889208-1889451	New_antisense RNA	XLOC_005907	0	0	0	0	0	0	0	0	0	0	0	0	0	0	0	0	0	0	0	0	0	0	0	0	NA	antisense	NA	NA	NA	antisense	1
Natural antisense to AT1G07930	Chr1:2458131-2458266	New_antisense RNA	XLOC_006026	0	0	0	0	0	0	0	0	0	0	0	0	0	0	0	0	0	0	0	0	0	0	0	0	NA	antisense	NA	NA	NA	antisense	1
Natural antisense to AT1G08540	Chr1:2703011-2703045	New_antisense RNA	XLOC_006069	0	0	0	0	0	0	0	0	0	0	0	0	1	0	0	0	0	0	0	0	0	0	0	0	NA	antisense	NA	NA	NA	antisense	1
Natural antisense to AT1G08770	Chr1:2808644-2808828	New_antisense RNA	XLOC_006083	0	0	0	0	0	0	0	0	0	0	0	0	1	0	0	0	0	0	0	0	0	0	0	0	NA	antisense	NA	NA	NA	antisense	1
Natural antisense to AT1G09240	Chr1:2984783-2984883	New_antisense RNA	XLOC_006114	0	0	0	0	0	0	0	0	0	0	0	0	0	0	0	0	0	0	0	0	0	0	0	0	NA	antisense	NA	NA	NA	antisense	1
Natural antisense to AT1G09250	Chr1:2990359-2990549	New_antisense RNA	XLOC_006117	0	0	0	0	0	0	0	0	0	0	0	0	0	0	0	0	0	0	0	0	0	0	0	0	NA	antisense	NA	NA	NA	antisense	1
Natural antisense to AT1G09350	Chr1:3019548-3019664	New_antisense RNA	XLOC_006124	0	0	0	0	0	0	0	0	0	0	0	0	0	0	0	0	0	0	0	0	0	0	0	0	NA	antisense	NA	NA	NA	antisense	1
Natural antisense to AT1G09650	Chr1:3125013-3125180	New_antisense RNA	XLOC_006145	0	0	0	0	0	0	0	0	0	0	0	0	0	0	0	0	0	0	0	0	0	0	0	0	NA	antisense	NA	NA	NA	antisense	1
Natural antisense to AT1G04793	Chr1:3422576-3422805	New_antisense RNA	XLOC_006205	0	0	0	0	0	0	0	0	0	0	0	0	0	0	0	0	0	0	0	0	0	0	0	0	NA	antisense	NA	NA	NA	antisense	1
Natural antisense to AT1G10450	Chr1:3438322-3438454	New_antisense RNA	XLOC_006209	0	0	0	0	0	0	0	0	0	0	0	0	0	0	0	0	0	0	0	0	0	0	0	0	NA	antisense	NA	NA	NA	antisense	1
Natural antisense to AT1G10560	Chr1:3484354-3484478	New_antisense RNA	XLOC_006217	0	0	0	0	0	0	0	0	0	0	0	0	0	0	0	0	0	0	0	0	0	0	0	0	NA	antisense	NA	NA	NA	antisense	1
Natural antisense to AT1G11150	Chr1:3728887-3729062	New_antisense RNA	XLOC_006259	0	0	0	0	0	0	0	0	0	0	0	0	0	0	0	0	0	0	0	0	0	0	0	0	NA	antisense	NA	NA	NA	antisense	1
Natural antisense to AT1G11700	Chr1:3945034-3945659	New_antisense RNA	XLOC_006298	0	0	0	0	0	0	0	0	0	0	0	0	0	0	0	0	0	0	0	0	0	0	0	0	NA	antisense	NA	NA	NA	antisense	1
Natural antisense to AT1G11700	Chr1:3946753-3947007	New_antisense RNA	XLOC_006299	0	0	0	0	0	0	0	0	0	0	0	0	0	0	0	0	0	0	0	0	0	0	0	0	NA	antisense	NA	NA	NA	antisense	1
Natural antisense to AT1G04877	Chr1:3961138-3961495	New_antisense RNA	XLOC_006301	0	0	0	0	0	0	0	0	0	0	0	0	1	0	0	0	0	0	0	0	0	0	0	0	NA	antisense	NA	NA	NA	antisense	1
Natural antisense to AT1G12050	Chr1:4076156-4076295	New_antisense RNA	XLOC_006329	0	0	0	0	0	0	0	0	0	0	0	0	1	0	0	0	0	0	0	0	0	0	0	0	NA	antisense	NA	NA	NA	antisense	1
Natural antisense to AT1G12100	Chr1:4095096-4095324	New_antisense RNA	XLOC_006334	0	0	0	0	0	0	0	0	0	0	0	0	1	0	0	0	0	0	0	0	0	0	0	0	NA	antisense	NA	NA	NA	antisense	1
Natural antisense to AT1G12100	Chr1:4095807-4096022	New_antisense RNA	XLOC_006335	0	0	0	0	0	0	0	0	0	0	0	0	1	0	0	0	0	0	0	0	0	0	0	0	NA	antisense	NA	NA	NA	antisense	1
Natural antisense to AT1G12240	Chr1:4153606-4153727	New_antisense RNA	XLOC_006343	0	0	0	0	0	0	0	0	0	0	0	0	1	0	0	0	0	0	0	0	0	0	0	0	NA	antisense	NA	NA	NA	antisense	1
Natural antisense to AT1G12665	Chr1:4312217-4312376	New_antisense RNA	XLOC_006370	0	0	0	0	0	0	0	0	0	0	0	0	0	0	0	0	0	0	0	0	0	0	0	0	NA	antisense	NA	NA	NA	antisense	1
Natural antisense to AT1G13608	Chr1:4661094-4661174	New_antisense RNA	XLOC_006438	0	0	0	0	0	1	1	1	0	1	0	0	1	0	0	0	0	0	0	0	0	0	0	0	NA	antisense	NA	NA	NA	antisense	1
Natural antisense to AT1G13608	Chr1:4661437-4661780	New_antisense RNA	XLOC_006439	0	0	0	0	0	1	0	0	0	0	0	0	1	0	0	0	0	0	0	0	0	0	0	0	NA	antisense	NA	NA	NA	antisense	1
Natural antisense to AT1G13670	Chr1:4688013-4688104	New_antisense RNA	XLOC_006444	0	0	0	0	0	0	0	0	0	0	0	0	1	0	0	0	0	0	0	0	0	0	0	0	NA	antisense	NA	NA	NA	antisense	1
Natural antisense to AT1G13920	Chr1:4759158-4759202	New_antisense RNA	XLOC_006459	0	0	0	0	0	1	0	0	0	0	0	0	1	0	0	0	0	0	0	0	0	0	0	0	NA	antisense	NA	NA	NA	antisense	1
Natural antisense to AT1G14205	Chr1:4855393-4855581	New_antisense RNA	XLOC_006476	0	0	0	0	0	0	0	0	0	0	0	0	0	0	0	0	0	0	0	0	0	0	0	0	NA	antisense	NA	NA	NA	antisense	1
Natural antisense to AT1G14340	Chr1:4898959-4899138	New_antisense RNA	XLOC_006485	0	0	0	0	0	0	0	0	0	0	0	0	0	0	0	0	0	0	0	0	0	0	0	0	NA	antisense	NA	NA	NA	antisense	1
Natural antisense to AT1G14430	Chr1:4933838-4934198	New_antisense RNA	XLOC_006493	0	0	0	0	0	0	0	0	0	0	0	0	0	0	0	0	0	0	0	0	0	0	0	0	NA	antisense	NA	NA	NA	antisense	1
Natural antisense to AT1G05117	Chr1:5051170-5051264	New_antisense RNA	XLOC_006514	0	0	0	0	0	0	0	0	0	0	0	0	0	0	0	0	0	0	0	0	0	0	0	0	NA	antisense	NA	NA	NA	antisense	1
Natural antisense to AT1G15160	Chr1:5215287-5215425	New_antisense RNA	XLOC_006548	0	0	0	0	0	0	0	0	0	0	0	0	1	0	0	0	0	0	0	0	0	0	0	0	NA	antisense	NA	NA	NA	antisense	1
Natural antisense to AT1G15840	Chr1:5451108-5451483	New_antisense RNA	XLOC_006596	0	0	0	0	0	0	0	0	0	0	0	0	0	0	0	0	0	0	0	0	0	0	0	0	NA	antisense	NA	NA	NA	antisense	1
Natural antisense to AT1G15840	Chr1:5452294-5452387	New_antisense RNA	XLOC_006597	0	0	0	0	0	0	0	0	0	0	0	0	1	0	0	0	0	0	0	0	0	0	0	0	NA	antisense	NA	NA	NA	antisense	1
Natural antisense to AT1G16090	Chr1:5516158-5516319	New_antisense RNA	XLOC_006607	0	0	0	0	0	0	0	0	0	0	0	0	0	0	0	0	0	0	0	0	0	0	0	0	NA	antisense	NA	NA	NA	antisense	1
Natural antisense to AT1G16400	Chr1:5607442-5607675	New_antisense RNA	XLOC_006623	0	0	0	0	0	0	0	0	0	0	0	0	0	0	0	0	0	0	0	0	0	0	0	0	NA	antisense	NA	NA	NA	antisense	1
Natural antisense to AT1G16540	Chr1:5665458-5665696	New_antisense RNA	XLOC_006632	0	0	0	0	0	0	0	0	0	0	0	0	0	0	0	0	0	0	0	0	0	0	0	0	NA	antisense	NA	NA	NA	antisense	1
Natural antisense to AT1G17220	Chr1:5884925-5885018	New_antisense RNA	XLOC_006664	0	0	0	0	0	0	0	0	0	0	0	0	0	0	0	0	0	0	0	0	0	0	0	0	NA	antisense	NA	NA	NA	antisense	1
Natural antisense to AT1G17420	Chr1:5981299-5981364	New_antisense RNA	XLOC_006681	0	0	0	0	0	0	0	0	0	0	0	0	1	0	0	0	0	0	0	0	0	0	0	0	NA	antisense	NA	NA	NA	antisense	1
Natural antisense to AT1G18773	Chr1:6474757-6474862	New_antisense RNA	XLOC_006769	0	0	0	0	0	0	0	0	0	0	0	0	0	0	0	0	0	0	0	0	0	0	0	0	NA	antisense	NA	NA	NA	antisense	1
Natural antisense to AT1G05443	Chr1:6499488-6500147	New_antisense RNA	XLOC_006775	0	0	0	0	0	0	0	0	0	0	0	0	1	0	0	0	0	0	0	0	0	0	0	0	NA	antisense	NA	NA	NA	antisense	1
Natural antisense to AT1G19030	Chr1:6570968-6571268	New_antisense RNA	XLOC_006785	0	0	0	0	0	0	0	0	0	0	0	0	1	0	0	0	0	0	0	0	0	0	0	0	NA	antisense	NA	NA	NA	antisense	1
Natural antisense to AT1G19190	Chr1:6623771-6623920	New_antisense RNA	XLOC_006794	0	0	0	0	0	0	0	0	0	0	0	0	1	0	0	0	0	0	0	0	0	0	0	0	NA	antisense	NA	NA	NA	antisense	1
Natural antisense to AT1G19376	Chr1:6697480-6697652	New_antisense RNA	XLOC_006809	0	0	0	0	0	0	0	0	0	0	0	0	0	0	0	0	0	0	0	0	0	0	0	0	NA	antisense	NA	NA	NA	antisense	1
Natural antisense to AT1G20350	Chr1:7043577-7043713	New_antisense RNA	XLOC_006866	0	0	0	0	0	0	0	0	0	0	0	0	0	0	0	0	0	0	0	0	0	0	0	0	NA	antisense	NA	NA	NA	antisense	1
Natural antisense to AT1G20696	Chr1:7179043-7179324	New_antisense RNA	XLOC_006894	0	0	0	0	0	0	0	0	0	0	0	0	0	0	0	0	0	0	0	0	0	0	0	0	NA	antisense	NA	NA	NA	antisense	1
Natural antisense to AT1G20970	Chr1:7313839-7313987	New_antisense RNA	XLOC_006919	0	0	0	0	0	0	0	0	0	0	0	0	0	0	0	0	0	0	0	0	0	0	0	0	NA	antisense	NA	NA	NA	antisense	1
Natural antisense to AT1G21210	Chr1:7426967-7427102	New_antisense RNA	XLOC_006936	0	0	0	0	0	0	0	0	0	0	0	0	0	0	0	0	0	0	0	0	0	0	0	0	NA	antisense	NA	NA	NA	antisense	1
Natural antisense to AT1G21722	Chr1:7628318-7628477	New_antisense RNA	XLOC_006972	0	0	0	0	0	0	0	0	0	0	0	0	0	0	0	0	0	0	0	0	0	0	0	0	NA	antisense	NA	NA	NA	antisense	1
Natural antisense to AT1G21945	Chr1:7722057-7722276	New_antisense RNA	XLOC_006990	0	0	0	0	0	0	0	0	0	0	0	0	0	0	0	0	0	0	0	0	0	0	0	0	NA	antisense	NA	NA	NA	antisense	1
Natural antisense to AT1G21980	Chr1:7734587-7734729	New_antisense RNA	XLOC_006994	0	0	0	0	0	0	0	0	0	0	0	0	0	0	0	0	0	0	0	0	0	0	0	0	NA	antisense	NA	NA	NA	antisense	1
Natural antisense to AT1G22065	Chr1:7785662-7785780	New_antisense RNA	XLOC_007001	0	0	0	0	0	0	0	0	0	0	0	0	0	0	0	0	0	0	0	0	0	0	0	0	NA	antisense	NA	NA	NA	antisense	1
Natural antisense to AT1G22070	Chr1:7787982-7788345	New_antisense RNA	XLOC_007004	0	0	0	0	0	0	0	0	0	0	0	0	0	0	0	0	0	0	0	0	0	0	0	0	NA	antisense	NA	NA	NA	antisense	1
Natural antisense to AT1G23150	Chr1:8206358-8206624	New_antisense RNA	XLOC_007077	0	0	0	0	0	0	0	0	0	0	0	0	0	0	0	0	0	0	0	0	0	0	0	0	NA	antisense	NA	NA	NA	antisense	1
Natural antisense to AT1G23180	Chr1:8215721-8215831	New_antisense RNA	XLOC_007078	0	0	0	0	0	0	0	0	0	0	0	0	0	0	0	0	0	0	0	0	0	0	0	0	NA	antisense	NA	NA	NA	antisense	1
Natural antisense to AT1G23210	Chr1:8240027-8240205	New_antisense RNA	XLOC_007080	0	0	0	0	0	0	0	0	0	0	0	0	0	0	0	0	0	0	0	0	0	0	0	0	NA	antisense	NA	NA	NA	antisense	1
Natural antisense to AT1G23220	Chr1:8242357-8242466	New_antisense RNA	XLOC_007081	0	0	0	0	0	0	0	0	0	0	0	0	1	0	0	0	0	0	0	0	0	0	0	0	NA	antisense	NA	NA	NA	antisense	1
Natural antisense to AT1G24256	Chr1:8592904-8593035	New_antisense RNA	XLOC_007164	0	0	0	0	0	0	0	0	0	0	0	0	0	0	0	0	0	0	0	0	0	0	0	0	NA	antisense	NA	NA	NA	antisense	1
Natural antisense to AT1G05897	Chr1:8650582-8650715	New_antisense RNA	XLOC_007176	0	0	0	0	0	0	0	0	0	0	0	0	0	0	0	0	0	0	0	0	0	0	0	0	NA	antisense	NA	NA	NA	antisense	1
Natural antisense to AT1G24460	Chr1:8665706-8665912	New_antisense RNA	XLOC_007179	0	0	0	0	0	0	0	0	0	0	0	0	0	0	0	0	0	0	0	0	0	0	0	0	NA	antisense	NA	NA	NA	antisense	1
Natural antisense to AT1G24530	Chr1:8692528-8692671	New_antisense RNA	XLOC_007183	0	0	0	0	0	0	0	0	0	0	0	0	0	0	0	0	0	0	0	0	0	0	0	0	NA	antisense	NA	NA	NA	antisense	1
Natural antisense to AT1G24530	Chr1:8694610-8694823	New_antisense RNA	XLOC_007184	0	0	0	0	0	0	0	0	0	0	0	0	0	0	0	0	0	0	0	0	0	0	0	0	NA	antisense	NA	NA	NA	antisense	1
Natural antisense to AT1G24570	Chr1:8709684-8709838	New_antisense RNA	XLOC_007188	0	0	0	0	0	0	0	0	0	0	0	0	0	0	0	0	0	0	0	0	0	0	0	0	NA	antisense	NA	NA	NA	antisense	1
Natural antisense to AT1G25055	Chr1:8806530-8806643	New_antisense RNA	XLOC_007205	0	0	0	0	0	0	0	0	0	0	0	0	1	0	0	0	0	0	0	0	0	0	0	0	NA	antisense	NA	NA	NA	antisense	1
Natural antisense to AT1G25055	Chr1:8808088-8808288	New_antisense RNA	XLOC_007206	0	0	0	0	0	0	0	0	0	0	0	0	0	0	0	0	0	0	0	0	0	0	0	0	NA	antisense	NA	NA	NA	antisense	1
Natural antisense to AT1G25425	Chr1:8923831-8923957	New_antisense RNA	XLOC_007224	0	0	0	0	0	0	0	0	0	0	0	0	0	0	0	0	0	0	0	0	0	0	0	0	NA	antisense	NA	NA	NA	antisense	1
Natural antisense to AT1G25550	Chr1:8976110-8976338	New_antisense RNA	XLOC_007235	0	0	0	0	0	0	0	0	0	0	0	0	0	0	0	0	0	0	0	0	0	0	0	0	NA	antisense	NA	NA	NA	antisense	1
Natural antisense to AT1G26500	Chr1:9158318-9158463	New_antisense RNA	XLOC_007275	0	0	0	0	0	0	0	0	0	0	0	0	0	0	0	0	0	0	0	0	0	0	0	0	NA	antisense	NA	NA	NA	antisense	1
Natural antisense to AT1G26660	Chr1:9213971-9214103	New_antisense RNA	XLOC_007283	0	0	0	0	0	0	0	0	0	0	0	0	0	0	0	0	0	0	0	0	0	0	0	0	NA	antisense	NA	NA	NA	antisense	1
Natural antisense to AT1G06027	Chr1:9292129-9292358	New_antisense RNA	XLOC_007302	0	0	0	0	0	0	0	0	0	0	0	0	0	0	0	0	0	0	0	0	0	0	0	0	NA	antisense	NA	NA	NA	antisense	1
Natural antisense to AT1G26830	Chr1:9295068-9295650	New_antisense RNA	XLOC_007305	0	0	0	0	0	0	0	0	0	0	0	0	0	0	0	0	0	0	0	0	0	0	0	0	NA	antisense	NA	NA	NA	antisense	1
Natural antisense to AT1G06037	Chr1:9324818-9325031	New_antisense RNA	XLOC_007311	0	0	0	0	0	0	0	0	0	0	0	0	0	0	0	0	0	0	0	0	0	0	0	0	NA	antisense	NA	NA	NA	antisense	1
Natural antisense to AT1G26920	Chr1:9329419-9329539	New_antisense RNA	XLOC_007316	0	0	0	0	0	0	0	0	0	0	0	0	1	0	0	0	0	0	0	0	0	0	0	0	NA	antisense	NA	NA	NA	antisense	1
Natural antisense to AT1G27180	Chr1:9446180-9446338	New_antisense RNA	XLOC_007331	0	0	0	0	0	0	0	0	0	0	0	0	0	0	0	0	0	0	0	0	0	0	0	0	NA	antisense	NA	NA	NA	antisense	1
Natural antisense to AT1G28080	Chr1:9789635-9789761	New_antisense RNA	XLOC_007387	0	0	0	0	0	0	0	0	0	0	0	0	0	0	0	0	0	0	0	0	0	0	0	0	NA	antisense	NA	NA	NA	antisense	1
Natural antisense to AT1G28090	Chr1:9795563-9795737	New_antisense RNA	XLOC_007388	0	0	0	0	0	0	0	0	0	0	0	0	0	0	0	0	0	0	0	0	0	0	0	0	NA	antisense	NA	NA	NA	antisense	1
Natural antisense to AT1G28440	Chr1:9996615-9996771	New_antisense RNA	XLOC_007420	0	0	0	0	0	0	0	0	0	0	0	0	0	0	0	0	0	0	0	0	0	0	0	0	NA	antisense	NA	NA	NA	antisense	1
Natural antisense to AT1G28490	Chr1:10017985-10018160	New_antisense RNA	XLOC_007422	0	0	0	0	0	0	0	0	0	0	0	0	0	0	0	0	0	0	0	0	0	0	0	0	NA	antisense	NA	NA	NA	antisense	1
Natural antisense to AT1G28770	Chr1:10091204-10091292	New_antisense RNA	XLOC_007444	0	0	0	0	0	0	0	0	0	0	0	0	1	0	0	0	0	0	0	0	0	0	0	0	NA	antisense	NA	NA	NA	antisense	1
Natural antisense to AT1G29110	Chr1:10171557-10171772	New_antisense RNA	XLOC_007463	0	0	0	0	0	0	0	0	0	0	0	0	1	0	0	0	0	0	0	0	0	0	0	0	NA	antisense	NA	NA	NA	antisense	1
Natural antisense to AT1G29650	Chr1:10357335-10357685	New_antisense RNA	XLOC_007496	0	0	0	0	0	0	0	0	0	0	0	0	0	0	0	0	0	0	0	0	0	0	0	0	NA	antisense	NA	NA	NA	antisense	1
Natural antisense to AT1G29650	Chr1:10363152-10363282	New_antisense RNA	XLOC_007497	0	0	0	0	0	0	0	0	0	0	0	0	0	0	0	0	0	0	0	0	0	0	0	0	NA	antisense	NA	NA	NA	antisense	1
Natural antisense to AT1G30520	Chr1:10810381-10810492	New_antisense RNA	XLOC_007550	0	0	0	0	0	0	0	0	0	0	0	0	1	0	0	0	0	0	0	0	0	0	0	0	NA	antisense	NA	NA	NA	antisense	1
Natural antisense to AT1G30835	Chr1:10966893-10966997	New_antisense RNA	XLOC_007571	0	0	0	0	0	0	0	0	0	0	0	0	1	0	0	0	0	0	0	0	0	0	0	0	NA	antisense	NA	NA	NA	antisense	1
Natural antisense to AT1G06377	Chr1:10981411-10981552	New_antisense RNA	XLOC_007572	0	0	0	0	0	0	0	0	0	0	0	0	0	0	0	0	0	0	0	0	0	0	0	0	NA	antisense	NA	NA	NA	antisense	1
Natural antisense to AT1G31730	Chr1:11359438-11359538	New_antisense RNA	XLOC_007643	0	0	0	0	0	0	0	0	0	0	0	0	0	0	0	0	0	0	0	0	0	0	0	0	NA	antisense	NA	NA	NA	antisense	1
Natural antisense to AT1G31935	Chr1:11469278-11469572	New_antisense RNA	XLOC_007663	0	0	0	0	0	0	0	0	0	0	0	0	0	0	0	0	0	0	0	0	0	0	0	0	NA	antisense	NA	NA	NA	antisense	1
Natural antisense to AT1G31950	Chr1:11478074-11478103	New_antisense RNA	XLOC_007669	0	0	0	0	0	0	0	0	0	0	0	0	1	0	0	0	0	0	0	0	0	0	0	0	NA	antisense	NA	NA	NA	antisense	1
Natural antisense to AT1G32060	Chr1:11531836-11532161	New_antisense RNA	XLOC_007680	0	0	0	0	0	0	0	0	0	0	0	0	1	0	0	0	0	0	0	0	0	0	0	0	NA	antisense	NA	NA	NA	antisense	1
Natural antisense to AT1G32120	Chr1:11556298-11556489	New_antisense RNA	XLOC_007686	0	0	0	0	0	0	0	0	0	0	0	0	1	0	0	0	0	0	0	0	0	0	0	0	NA	antisense	NA	NA	NA	antisense	1
Natural antisense to AT1G32172	Chr1:11580456-11580573	New_antisense RNA	XLOC_007691	0	0	0	0	0	0	0	0	0	0	0	0	0	0	0	0	0	0	0	0	0	0	0	0	NA	antisense	NA	NA	NA	antisense	1
Natural antisense to AT1G32920	Chr1:11928740-11928852	New_antisense RNA	XLOC_007743	0	0	0	0	0	0	0	0	0	0	0	0	0	0	0	0	0	0	0	0	0	0	0	0	NA	antisense	NA	NA	NA	antisense	1
Natural antisense to AT1G32940	Chr1:11936937-11937221	New_antisense RNA	XLOC_007745	0	0	0	0	0	0	0	0	0	0	0	0	0	0	0	0	0	0	0	0	0	0	0	0	NA	antisense	NA	NA	NA	antisense	1
Natural antisense to AT1G33330	Chr1:12084812-12084956	New_antisense RNA	XLOC_007763	0	0	0	0	0	0	0	0	0	0	0	0	0	0	0	0	0	0	0	0	0	0	0	0	NA	antisense	NA	NA	NA	antisense	1
Natural antisense to AT1G33600	Chr1:12179206-12179239	New_antisense RNA	XLOC_007785	0	0	0	0	0	0	0	0	0	0	0	0	1	0	0	0	0	0	0	0	0	0	0	0	NA	antisense	NA	NA	NA	antisense	1
Natural antisense to AT1G33760	Chr1:12238326-12238401	New_antisense RNA	XLOC_007796	0	0	0	0	0	0	0	0	0	0	0	0	0	0	0	0	0	0	0	0	0	0	0	0	NA	antisense	NA	NA	NA	antisense	1
Natural antisense to AT1G33930	Chr1:12323425-12323553	New_antisense RNA	XLOC_007811	0	0	0	0	0	0	0	0	0	0	0	0	0	0	0	0	0	0	0	0	0	0	0	0	NA	antisense	NA	NA	NA	antisense	1
Natural antisense to AT1G34040	Chr1:12374249-12374353	New_antisense RNA	XLOC_007818	0	0	0	0	0	0	0	0	0	0	0	0	0	0	0	0	0	0	0	0	0	0	0	0	NA	antisense	NA	NA	NA	antisense	1
Natural antisense to AT1G35115	Chr1:12845424-12845628	New_antisense RNA	XLOC_007889	0	0	0	0	0	0	0	0	0	0	0	0	1	0	0	0	0	0	0	0	0	0	0	0	NA	antisense	NA	NA	NA	antisense	1
Natural antisense to AT1G35230	Chr1:12917037-12917162	New_antisense RNA	XLOC_007903	0	0	0	0	0	0	0	0	0	0	0	0	0	0	0	0	0	0	0	0	0	0	0	0	NA	antisense	NA	NA	NA	antisense	1
Natural antisense to AT1G35330	Chr1:12964871-12965084	New_antisense RNA	XLOC_007916	0	0	0	0	0	0	0	0	0	0	0	0	1	0	0	0	0	0	0	0	0	0	0	0	NA	antisense	NA	NA	NA	antisense	1
Natural antisense to AT1G35330	Chr1:12966020-12966197	New_antisense RNA	XLOC_007917	0	0	0	0	0	0	0	0	0	0	0	0	0	0	0	0	0	0	0	0	0	0	0	0	NA	antisense	NA	NA	NA	antisense	1
Natural antisense to AT1G06857	Chr1:12971929-12972102	New_antisense RNA	XLOC_007920	0	0	0	0	0	0	0	0	0	0	0	0	0	0	0	0	0	0	0	0	0	0	0	0	NA	antisense	NA	NA	NA	antisense	1
Natural antisense to AT1G35420	Chr1:13024884-13025253	New_antisense RNA	XLOC_007935	0	0	0	0	0	0	0	0	0	0	0	0	0	0	0	0	0	0	0	0	0	0	0	0	NA	antisense	NA	NA	NA	antisense	1
Natural antisense to AT1G35612	Chr1:13145635-13145735	New_antisense RNA	XLOC_007956	0	0	0	0	0	0	0	0	0	0	0	0	1	0	0	0	0	0	0	0	0	0	0	0	NA	antisense	NA	NA	NA	antisense	1
Natural antisense to AT1G35660	Chr1:13192543-13192704	New_antisense RNA	XLOC_007962	0	0	0	0	0	0	0	0	0	0	0	0	0	0	0	0	0	0	0	0	0	0	0	0	NA	antisense	NA	NA	NA	antisense	1
Natural antisense to AT1G37130	Chr1:14158354-14158546	New_antisense RNA	XLOC_008080	0	0	0	0	0	0	0	0	0	0	0	0	0	0	0	0	0	0	0	0	0	0	0	0	NA	antisense	NA	NA	NA	antisense	1
Natural antisense to AT1G43010	Chr1:16154373-16154542	New_antisense RNA	XLOC_008217	0	0	0	0	0	0	0	0	0	0	0	0	1	0	0	0	0	0	0	0	0	0	0	0	NA	antisense	NA	NA	NA	antisense	1
Natural antisense to AT1G07183	Chr1:16465820-16466027	New_antisense RNA	XLOC_008253	0	0	0	0	0	0	0	0	0	0	0	0	0	0	0	0	0	0	0	0	0	0	0	0	NA	antisense	NA	NA	NA	antisense	1
Natural antisense to AT1G43790	Chr1:16575720-16575820	New_antisense RNA	XLOC_008271	0	0	0	0	0	0	0	0	0	0	0	0	1	0	0	0	0	0	0	0	0	0	0	0	NA	antisense	NA	NA	NA	antisense	1
Natural antisense to AT1G07237	Chr1:16755951-16756133	New_antisense RNA	XLOC_008298	0	0	0	0	0	0	0	0	0	0	0	0	0	0	0	0	0	0	0	0	0	0	0	0	NA	antisense	NA	NA	NA	antisense	1
Natural antisense to AT1G47550	Chr1:17465109-17465284	New_antisense RNA	XLOC_008404	0	0	0	0	0	0	0	0	0	0	0	0	1	0	0	0	0	0	0	0	0	0	0	0	NA	antisense	NA	NA	NA	antisense	1
Natural antisense to AT1G47565	Chr1:17476304-17476421	New_antisense RNA	XLOC_008405	0	0	0	0	0	0	0	0	0	0	0	0	1	0	0	0	0	0	0	0	0	0	0	0	NA	antisense	NA	NA	NA	antisense	1
Natural antisense to AT1G47990	Chr1:17698338-17698632	New_antisense RNA	XLOC_008440	0	0	0	0	0	0	0	0	0	0	0	0	0	0	0	0	0	0	0	0	0	0	0	0	NA	antisense	NA	NA	NA	antisense	1
Natural antisense to AT1G48300	Chr1:17846843-17847075	New_antisense RNA	XLOC_008464	0	0	0	0	0	0	0	0	0	0	0	0	0	0	0	0	0	0	0	0	0	0	0	0	NA	antisense	NA	NA	NA	antisense	1
Natural antisense to AT1G48710	Chr1:18013341-18013731	New_antisense RNA	XLOC_008496	0	0	0	0	0	0	0	0	0	0	0	0	0	0	0	0	0	0	0	0	0	0	0	0	NA	antisense	NA	NA	NA	antisense	1
Natural antisense to AT1G48720	Chr1:18017727-18017827	New_antisense RNA	XLOC_008497	0	0	0	0	0	0	0	0	0	0	0	0	1	0	0	0	0	0	0	0	0	0	0	0	NA	antisense	NA	NA	NA	antisense	1
Natural antisense to AT1G49010	Chr1:18132280-18132632	New_antisense RNA	XLOC_008520	0	0	0	0	0	0	0	0	0	0	0	0	0	0	0	0	0	0	0	0	0	0	0	0	NA	antisense	NA	NA	NA	antisense	1
Natural antisense to AT1G49250	Chr1:18220419-18220548	New_antisense RNA	XLOC_008533	0	0	0	0	0	0	0	0	0	0	0	0	0	0	0	0	0	0	0	0	0	0	0	0	NA	antisense	NA	NA	NA	antisense	1
Natural antisense to AT1G49340	Chr1:18264490-18264792	New_antisense RNA	XLOC_008539	0	0	0	0	0	0	0	0	0	0	0	0	0	0	0	0	0	0	0	0	0	0	0	0	NA	antisense	NA	NA	NA	antisense	1
Natural antisense to AT1G49450	Chr1:18305365-18305535	New_antisense RNA	XLOC_008547	0	0	0	0	0	0	0	0	0	0	0	0	0	0	0	0	0	0	0	0	0	0	0	0	NA	antisense	NA	NA	NA	antisense	1
Natural antisense to AT1G49470	Chr1:18310388-18310517	New_antisense RNA	XLOC_008548	0	0	0	0	0	0	0	0	0	0	0	0	1	0	0	0	0	0	0	0	0	0	0	0	NA	antisense	NA	NA	NA	antisense	1
Natural antisense to AT1G49840	Chr1:18451587-18451784	New_antisense RNA	XLOC_008579	0	0	0	0	0	0	0	0	0	0	0	0	0	0	0	0	0	0	0	0	0	0	0	0	NA	antisense	NA	NA	NA	antisense	1
Natural antisense to AT1G50040	Chr1:18541963-18542124	New_antisense RNA	XLOC_008592	0	0	0	0	0	0	0	0	0	0	0	0	0	0	0	0	0	0	0	0	0	0	0	0	NA	antisense	NA	NA	NA	antisense	1
Natural antisense to AT1G50120	Chr1:18561660-18561750	New_antisense RNA	XLOC_008597	0	0	0	0	0	0	0	0	0	0	0	0	0	0	0	0	0	0	0	0	0	0	0	0	NA	antisense	NA	NA	NA	antisense	1
Natural antisense to AT1G50160	Chr1:18581583-18581714	New_antisense RNA	XLOC_008599	0	0	0	0	0	0	0	0	0	0	0	0	0	0	0	0	0	0	0	0	0	0	0	0	NA	antisense	NA	NA	NA	antisense	1
Natural antisense to AT1G07683	Chr1:18813513-18813700	New_antisense RNA	XLOC_008648	0	0	0	0	0	0	0	0	0	0	0	0	0	0	0	0	0	0	0	0	0	0	0	0	NA	antisense	NA	NA	NA	antisense	1
Natural antisense to AT1G51090	Chr1:18934028-18934394	New_antisense RNA	XLOC_008665	0	0	0	0	0	0	0	0	0	0	0	0	0	0	0	0	0	0	0	0	0	0	0	0	NA	antisense	NA	NA	NA	antisense	1
Natural antisense to AT1G07777	Chr1:19354462-19354565	New_antisense RNA	XLOC_008731	0	0	0	0	0	0	0	0	0	0	0	0	0	0	0	0	0	0	0	0	0	0	0	0	NA	antisense	NA	NA	NA	antisense	1
Natural antisense to AT1G07793	Chr1:19430927-19431111	New_antisense RNA	XLOC_008748	0	0	0	0	0	0	0	0	0	0	0	0	0	0	0	0	0	0	0	0	0	0	0	0	NA	antisense	NA	NA	NA	antisense	1
Natural antisense to AT1G52380	Chr1:19511608-19511729	New_antisense RNA	XLOC_008767	0	0	0	0	0	0	0	0	0	0	0	0	0	0	0	0	0	0	0	0	0	0	0	0	NA	antisense	NA	NA	NA	antisense	1
Natural antisense to AT1G52618	Chr1:19603000-19603182	New_antisense RNA	XLOC_008785	0	0	0	0	0	0	0	0	0	0	0	0	1	0	0	0	0	0	0	0	0	0	0	0	NA	antisense	NA	NA	NA	antisense	1
Natural antisense to AT1G52620	Chr1:19603681-19603863	New_antisense RNA	XLOC_008786	0	0	0	0	0	0	0	0	0	0	0	0	0	0	0	0	0	0	0	0	0	0	0	0	NA	antisense	NA	NA	NA	antisense	1
Natural antisense to AT1G52942	Chr1:19724567-19724716	New_antisense RNA	XLOC_008812	0	0	0	0	0	0	0	0	0	0	0	0	0	0	0	0	0	0	0	0	0	0	0	0	NA	antisense	NA	NA	NA	antisense	1
Natural antisense to AT1G53160	Chr1:19805101-19805459	New_antisense RNA	XLOC_008828	0	0	0	0	0	0	0	0	0	0	0	0	0	0	0	0	0	0	0	0	0	0	0	0	NA	antisense	NA	NA	NA	antisense	1
Natural antisense to AT1G53345	Chr1:19902382-19902519	New_antisense RNA	XLOC_008842	0	0	0	0	0	0	0	0	0	0	0	0	0	0	0	0	0	0	0	0	0	0	0	0	NA	antisense	NA	NA	NA	antisense	1
Natural antisense to AT1G53590	Chr1:19996024-19996248	New_antisense RNA	XLOC_008859	0	0	0	0	0	0	0	0	0	0	0	0	0	0	0	0	0	0	0	0	0	0	0	0	NA	antisense	NA	NA	NA	antisense	1
Natural antisense to AT1G53655	Chr1:20032451-20032740	New_antisense RNA	XLOC_008874	0	0	0	0	0	0	0	0	0	0	0	0	0	0	0	0	0	0	0	0	0	0	0	0	NA	antisense	NA	NA	NA	antisense	1
Natural antisense to AT1G53660	Chr1:20033631-20033905	New_antisense RNA	XLOC_008875	0	0	0	0	0	0	0	0	0	0	0	0	0	0	0	0	0	0	0	0	0	0	0	0	NA	antisense	NA	NA	NA	antisense	1
Natural antisense to AT1G53670	Chr1:20038225-20038393	New_antisense RNA	XLOC_008876	0	0	0	0	0	0	0	0	0	0	0	0	0	0	0	0	0	0	0	0	0	0	0	0	NA	antisense	NA	NA	NA	antisense	1
Natural antisense to AT1G53680	Chr1:20039084-20039279	New_antisense RNA	XLOC_008877	0	0	0	0	0	0	0	0	0	0	0	0	0	0	0	0	0	0	0	0	0	0	0	0	NA	antisense	NA	NA	NA	antisense	1
Natural antisense to AT1G53720	Chr1:20056458-20056612	New_antisense RNA	XLOC_008882	0	0	0	0	0	0	0	0	0	0	0	0	0	0	0	0	0	0	0	0	0	0	0	0	NA	antisense	NA	NA	NA	antisense	1
Natural antisense to AT1G54095	Chr1:20194097-20194295	New_antisense RNA	XLOC_008906	0	0	0	0	0	0	0	0	0	0	0	0	0	0	0	0	0	0	0	0	0	0	0	0	NA	antisense	NA	NA	NA	antisense	1
Natural antisense to AT1G54740	Chr1:20430443-20430866	New_antisense RNA	XLOC_008944	0	0	0	0	0	0	0	0	0	0	0	0	1	0	0	0	0	0	0	0	0	0	0	0	NA	antisense	NA	NA	NA	antisense	1
Natural antisense to AT1G55550	Chr1:20748573-20748725	New_antisense RNA	XLOC_008999	0	0	0	0	0	0	0	0	0	0	0	0	0	0	0	0	0	0	0	0	0	0	0	0	NA	antisense	NA	NA	NA	antisense	1
Natural antisense to AT1G56020	Chr1:20953546-20953758	New_antisense RNA	XLOC_009034	0	0	0	0	0	0	0	0	0	0	0	0	0	0	0	0	0	0	0	0	0	0	0	0	NA	antisense	NA	NA	NA	antisense	1
Natural antisense to AT1G56210	Chr1:21035474-21035672	New_antisense RNA	XLOC_009050	0	0	0	0	0	0	0	0	0	0	0	0	0	0	0	0	0	0	0	0	0	0	0	0	NA	antisense	NA	NA	NA	antisense	1
Natural antisense to AT1G56540	Chr1:21181467-21181624	New_antisense RNA	XLOC_009078	0	0	0	0	0	0	0	0	0	0	0	0	0	0	0	0	0	0	0	0	0	0	0	0	NA	antisense	NA	NA	NA	antisense	1
Natural antisense to AT1G56600	Chr1:21207519-21207626	New_antisense RNA	XLOC_009084	0	0	0	0	0	0	0	0	0	0	0	0	1	0	0	0	0	0	0	0	0	0	0	0	NA	antisense	NA	NA	NA	antisense	1
Natural antisense to AT1G57660	Chr1:21355361-21355509	New_antisense RNA	XLOC_009102	0	0	0	0	0	0	0	0	0	0	0	0	0	0	0	0	0	0	0	0	0	0	0	0	NA	antisense	NA	NA	NA	antisense	1
Natural antisense to AT1G57830	Chr1:21420142-21420309	New_antisense RNA	XLOC_009117	0	0	0	0	0	0	0	0	0	0	0	0	1	0	0	0	0	0	0	0	0	0	0	0	NA	antisense	NA	NA	NA	antisense	1
Natural antisense to AT1G58210	Chr1:21553442-21553618	New_antisense RNA	XLOC_009142	0	0	0	0	0	0	0	0	0	0	0	0	0	0	0	0	0	0	0	0	0	0	0	0	NA	antisense	NA	NA	NA	antisense	1
Natural antisense to AT1G59980	Chr1:22083577-22083751	New_antisense RNA	XLOC_009213	0	0	0	0	0	0	0	0	0	0	0	0	1	0	0	0	0	0	0	0	0	0	0	0	NA	antisense	NA	NA	NA	antisense	1
Natural antisense to AT1G60760	Chr1:22365541-22365659	New_antisense RNA	XLOC_009275	0	0	0	0	0	0	0	0	0	0	0	0	0	0	0	0	0	0	0	0	0	0	0	0	NA	antisense	NA	NA	NA	antisense	1
Natural antisense to AT1G61170	Chr1:22549445-22549555	New_antisense RNA	XLOC_009315	0	0	0	0	0	0	0	0	0	0	0	0	0	0	0	0	0	0	0	0	0	0	0	0	NA	antisense	NA	NA	NA	antisense	1
Natural antisense to AT1G61190	Chr1:22555654-22555756	New_antisense RNA	XLOC_009317	0	0	0	0	0	0	0	0	0	0	0	0	0	0	0	0	0	0	0	0	0	0	0	0	NA	antisense	NA	NA	NA	antisense	1
Natural antisense to AT1G61215	Chr1:22572481-22572620	New_antisense RNA	XLOC_009319	0	0	0	0	0	0	0	0	0	0	0	0	0	0	0	0	0	0	0	0	0	0	0	0	NA	antisense	NA	NA	NA	antisense	1
Natural antisense to AT1G08377	Chr1:22612136-22612301	New_antisense RNA	XLOC_009327	0	0	0	0	0	0	0	0	0	0	0	0	0	0	0	0	0	0	0	0	0	0	0	0	NA	antisense	NA	NA	NA	antisense	1
Natural antisense to AT1G61350	Chr1:22633689-22633851	New_antisense RNA	XLOC_009330	0	0	0	0	0	0	0	0	0	0	0	0	0	0	0	0	0	0	0	0	0	0	0	0	NA	antisense	NA	NA	NA	antisense	1
Natural antisense to AT1G61600	Chr1:22729576-22729913	New_antisense RNA	XLOC_009353	0	0	0	0	0	0	0	0	0	0	0	0	1	0	0	0	0	0	0	0	0	0	0	0	NA	antisense	NA	NA	NA	antisense	1
Natural antisense to AT1G62350	Chr1:23056254-23056396	New_antisense RNA	XLOC_009419	0	0	0	0	0	0	0	0	0	0	0	0	0	0	0	0	0	0	0	0	0	0	0	0	NA	antisense	NA	NA	NA	antisense	1
Natural antisense to AT1G62440	Chr1:23112729-23112946	New_antisense RNA	XLOC_009426	0	0	0	0	0	0	0	0	0	0	0	0	0	0	0	0	0	0	0	0	0	0	0	0	NA	antisense	NA	NA	NA	antisense	1
Natural antisense to AT1G62440	Chr1:23115208-23115420	New_antisense RNA	XLOC_009427	0	0	0	0	0	0	0	0	0	0	0	0	0	0	0	0	0	0	0	0	0	0	0	0	NA	antisense	NA	NA	NA	antisense	1
Natural antisense to AT1G62540	Chr1:23151624-23151729	New_antisense RNA	XLOC_009433	0	0	0	0	0	0	0	0	0	0	0	0	1	0	0	0	0	0	0	0	0	0	0	0	NA	antisense	NA	NA	NA	antisense	1
Natural antisense to AT1G62890	Chr1:23295168-23295278	New_antisense RNA	XLOC_009461	0	0	0	0	0	0	0	0	0	0	0	0	0	0	0	0	0	0	0	0	0	0	0	0	NA	antisense	NA	NA	NA	antisense	1
Natural antisense to AT1G62900	Chr1:23297292-23297814	New_antisense RNA	XLOC_009462	0	0	0	0	0	0	0	0	0	0	0	0	0	0	0	0	0	0	0	0	0	0	0	0	NA	antisense	NA	NA	NA	antisense	1
Natural antisense to AT1G08607	Chr1:23498288-23498436	New_antisense RNA	XLOC_009498	0	0	0	0	0	0	0	0	0	0	0	0	0	0	0	0	0	0	0	0	0	0	0	0	NA	antisense	NA	NA	NA	antisense	1
Natural antisense to AT1G08613	Chr1:23515105-23515212	New_antisense RNA	XLOC_009503	0	0	0	0	0	0	0	0	0	0	0	0	0	0	0	0	0	0	0	0	0	0	0	0	NA	antisense	NA	NA	NA	antisense	1
Natural antisense to AT1G63420	Chr1:23515626-23515756	New_antisense RNA	XLOC_009504	0	0	0	0	0	0	0	0	0	0	0	0	0	0	0	0	0	0	0	0	0	0	0	0	NA	antisense	NA	NA	NA	antisense	1
Natural antisense to AT1G63540	Chr1:23569428-23569549	New_antisense RNA	XLOC_009511	0	0	0	0	0	0	0	0	0	0	0	0	0	0	0	0	0	0	0	0	0	0	0	0	NA	antisense	NA	NA	NA	antisense	1
Natural antisense to AT1G63750	Chr1:23650808-23650891	New_antisense RNA	XLOC_009522	0	0	0	0	0	0	0	0	0	0	0	0	0	0	0	0	0	0	0	0	0	0	0	0	NA	antisense	NA	NA	NA	antisense	1
Natural antisense to AT1G64253	Chr1:23844322-23844449	New_antisense RNA	XLOC_009554	0	0	0	0	0	0	0	0	0	0	0	0	0	0	0	0	0	0	0	0	0	0	0	0	NA	antisense	NA	NA	NA	antisense	1
Natural antisense to AT1G64340	Chr1:23877931-23878080	New_antisense RNA	XLOC_009559	0	0	0	0	0	0	0	0	0	0	0	0	0	0	0	0	0	0	0	0	0	0	0	0	NA	antisense	NA	NA	NA	antisense	1
Natural antisense to AT1G64490	Chr1:23951538-23952213	New_antisense RNA	XLOC_009569	0	0	0	0	0	0	0	0	0	0	0	0	1	0	0	0	0	0	0	0	0	0	0	0	NA	antisense	NA	NA	NA	antisense	1
Natural antisense to AT1G08743	Chr1:24223124-24223232	New_antisense RNA	XLOC_009615	0	0	0	0	0	0	0	0	0	0	0	0	0	0	0	0	0	0	0	0	0	0	0	0	NA	antisense	NA	NA	NA	antisense	1
Natural antisense to AT1G65310	Chr1:24257427-24257520	New_antisense RNA	XLOC_009620	0	0	0	0	0	0	0	0	0	0	0	0	1	0	0	0	0	0	0	0	0	0	0	0	NA	antisense	NA	NA	NA	antisense	1
Natural antisense to AT1G65730	Chr1:24442271-24442396	New_antisense RNA	XLOC_009652	0	0	0	0	0	0	0	0	0	0	0	0	0	0	0	0	0	0	0	0	0	0	0	0	NA	antisense	NA	NA	NA	antisense	1
Natural antisense to AT1G65870	Chr1:24503281-24503411	New_antisense RNA	XLOC_009662	0	0	0	0	0	0	0	0	0	0	0	0	1	0	0	0	0	0	0	0	0	0	0	0	NA	antisense	NA	NA	NA	antisense	1
Natural antisense to AT1G65930	Chr1:24538797-24538948	New_antisense RNA	XLOC_009669	0	0	0	0	0	0	0	0	0	0	0	0	0	0	0	0	0	0	0	0	0	0	0	0	NA	antisense	NA	NA	NA	antisense	1
Natural antisense to AT1G66180	Chr1:24647056-24647201	New_antisense RNA	XLOC_009688	0	0	0	0	0	0	0	0	0	0	0	0	1	0	0	0	0	0	0	0	0	0	0	0	NA	antisense	NA	NA	NA	antisense	1
Natural antisense to AT1G09785	Chr1:24689375-24689594	New_antisense RNA	XLOC_009696	0	0	0	0	0	0	0	0	0	0	0	0	0	0	0	0	0	0	0	0	0	0	0	0	NA	antisense	NA	NA	NA	antisense	1
Natural antisense to AT1G66534	Chr1:24823553-24823596	New_antisense RNA	XLOC_009718	0	0	0	0	0	0	0	0	0	0	0	0	0	0	0	0	0	0	0	0	0	0	0	0	NA	antisense	NA	NA	NA	antisense	1
Natural antisense to AT1G66720	Chr1:24882406-24882701	New_antisense RNA	XLOC_009731	0	0	0	0	0	0	0	0	0	0	0	0	0	0	0	0	0	0	0	0	0	0	0	0	NA	antisense	NA	NA	NA	antisense	1
Natural antisense to AT1G66780	Chr1:24909155-24909255	New_antisense RNA	XLOC_009733	0	0	0	0	0	0	0	0	0	0	0	0	1	0	0	0	0	0	0	0	0	0	0	0	NA	antisense	NA	NA	NA	antisense	1
Natural antisense to AT1G66780	Chr1:24911682-24911899	New_antisense RNA	XLOC_009734	0	0	0	0	0	0	0	0	0	0	0	0	1	0	0	0	0	0	0	0	0	0	0	0	NA	antisense	NA	NA	NA	antisense	1
Natural antisense to AT1G08847	Chr1:24912040-24912543	New_antisense RNA	XLOC_009735	0	0	0	0	0	0	0	0	0	0	0	0	1	0	0	0	0	0	0	0	0	0	0	0	NA	antisense	NA	NA	NA	antisense	1
Natural antisense to AT1G67480	Chr1:25275990-25276253	New_antisense RNA	XLOC_009795	0	0	0	0	0	0	0	0	0	0	0	0	0	0	0	0	0	0	0	0	0	0	0	0	NA	antisense	NA	NA	NA	antisense	1
Natural antisense to AT1G67900	Chr1:25464164-25464474	New_antisense RNA	XLOC_009830	0	0	0	0	0	0	0	0	0	0	0	0	0	0	0	0	0	0	0	0	0	0	0	0	NA	antisense	NA	NA	NA	antisense	1
Natural antisense to AT1G68490	Chr1:25693407-25693535	New_antisense RNA	XLOC_009864	0	0	0	0	0	0	0	0	0	0	0	0	0	0	0	0	0	0	0	0	0	0	0	0	NA	antisense	NA	NA	NA	antisense	1
Natural antisense to AT1G68620	Chr1:25765684-25765788	New_antisense RNA	XLOC_009875	0	0	0	0	0	0	0	0	0	0	0	0	0	0	0	0	0	0	0	0	0	0	0	0	NA	antisense	NA	NA	NA	antisense	1
Natural antisense to AT1G68840	Chr1:25882133-25882528	New_antisense RNA	XLOC_009892	0	0	0	0	0	0	0	0	0	0	0	0	1	0	0	0	0	0	0	0	0	0	0	0	NA	antisense	NA	NA	NA	antisense	1
Natural antisense to AT1G68945	Chr1:25926404-25926871	New_antisense RNA	XLOC_009902	0	0	0	0	0	0	0	0	0	0	0	0	1	0	0	0	0	0	0	0	0	0	0	0	NA	antisense	NA	NA	NA	antisense	1
Natural antisense to AT1G09043	Chr1:25996075-25996493	New_antisense RNA	XLOC_009919	0	0	0	0	0	0	0	0	0	0	0	0	0	0	0	0	0	0	0	0	0	0	0	0	NA	antisense	NA	NA	NA	antisense	1
Natural antisense to AT1G69320	Chr1:26061699-26061816	New_antisense RNA	XLOC_009933	0	0	0	0	0	0	0	0	0	0	0	0	0	0	0	0	0	0	0	0	0	0	0	0	NA	antisense	NA	NA	NA	antisense	1
Natural antisense to AT1G69430	Chr1:26097538-26097793	New_antisense RNA	XLOC_009937	0	0	0	0	0	0	0	0	0	0	0	0	0	0	0	0	0	0	0	0	0	0	0	0	NA	antisense	NA	NA	NA	antisense	1
Natural antisense to AT1G70090	Chr1:26400513-26400537	New_antisense RNA	XLOC_009988	0	0	0	0	0	0	0	0	0	0	0	0	1	0	0	0	0	0	0	0	0	0	0	0	NA	antisense	NA	NA	NA	antisense	1
Natural antisense to AT1G70170	Chr1:26423656-26423959	New_antisense RNA	XLOC_009992	0	0	0	0	0	0	0	0	0	0	0	0	0	0	0	0	0	0	0	0	0	0	0	0	NA	antisense	NA	NA	NA	antisense	1
Natural antisense to AT1G70210	Chr1:26439327-26439647	New_antisense RNA	XLOC_009996	0	0	0	0	0	0	0	0	0	0	0	0	0	0	0	0	0	0	0	0	0	0	0	0	NA	antisense	NA	NA	NA	antisense	1
Natural antisense to AT1G70360	Chr1:26508410-26508519	New_antisense RNA	XLOC_010010	0	0	0	0	0	0	0	0	0	0	0	0	0	0	0	0	0	0	0	0	0	0	0	0	NA	antisense	NA	NA	NA	antisense	1
Natural antisense to AT1G70518	Chr1:26583004-26583609	New_antisense RNA	XLOC_010025	0	0	0	0	0	0	0	0	0	0	0	0	0	0	0	0	0	0	0	0	0	0	0	0	NA	antisense	NA	NA	NA	antisense	1
Natural antisense to AT1G70590	Chr1:26618011-26618179	New_antisense RNA	XLOC_010029	0	0	0	0	0	0	0	0	0	0	0	0	0	0	0	0	0	0	0	0	0	0	0	0	NA	antisense	NA	NA	NA	antisense	1
Natural antisense to AT1G70650	Chr1:26638003-26638104	New_antisense RNA	XLOC_010031	0	0	0	0	0	0	0	0	0	0	0	0	0	0	0	0	0	0	0	0	0	0	0	0	NA	antisense	NA	NA	NA	antisense	1
Natural antisense to AT1G71170	Chr1:26831834-26831904	New_antisense RNA	XLOC_010063	0	0	0	0	0	0	0	0	0	0	0	0	1	0	0	0	0	0	0	0	0	0	0	0	NA	antisense	NA	NA	NA	antisense	1
Natural antisense to AT1G71235	Chr1:26854475-26854599	New_antisense RNA	XLOC_010067	0	0	0	0	0	0	0	0	0	0	0	0	0	0	0	0	0	0	0	0	0	0	0	0	NA	antisense	NA	NA	NA	antisense	1
Natural antisense to AT1G71930	Chr1:27074594-27074729	New_antisense RNA	XLOC_010101	0	0	0	0	0	0	0	0	0	0	0	0	0	0	0	0	0	0	0	0	0	0	0	0	NA	antisense	NA	NA	NA	antisense	1
Natural antisense to AT1G71970	Chr1:27094002-27094146	New_antisense RNA	XLOC_010104	0	0	0	0	0	0	0	0	0	0	0	0	0	0	0	0	0	0	0	0	0	0	0	0	NA	antisense	NA	NA	NA	antisense	1
Natural antisense to AT1G72125	Chr1:27134016-27134187	New_antisense RNA	XLOC_010110	0	0	0	0	0	0	0	0	0	0	0	0	0	0	0	0	0	0	0	0	0	0	0	0	NA	antisense	NA	NA	NA	antisense	1
Natural antisense to AT1G72130	Chr1:27137025-27137107	New_antisense RNA	XLOC_010111	0	0	0	0	0	0	0	0	0	0	0	0	0	0	0	0	0	0	0	0	0	0	0	0	NA	antisense	NA	NA	NA	antisense	1
Natural antisense to AT1G73175	Chr1:27514929-27515119	New_antisense RNA	XLOC_010178	0	0	0	0	0	0	0	0	0	0	0	0	0	0	0	0	0	0	0	0	0	0	0	0	NA	antisense	NA	NA	NA	antisense	1
Natural antisense to AT1G73470	Chr1:27625110-27625236	New_antisense RNA	XLOC_010203	0	0	0	0	0	0	0	0	0	0	0	0	1	0	0	0	0	0	0	0	0	0	0	0	NA	antisense	NA	NA	NA	antisense	1
Natural antisense to AT1G73580	Chr1:27654725-27654840	New_antisense RNA	XLOC_010211	0	0	0	0	0	0	0	0	0	0	0	0	0	0	0	0	0	0	0	0	0	0	0	0	NA	antisense	NA	NA	NA	antisense	1
Natural antisense to AT1G73600	Chr1:27669064-27669218	New_antisense RNA	XLOC_010214	0	0	0	0	0	0	0	0	0	0	0	0	1	0	0	0	0	0	0	0	0	0	0	0	NA	antisense	NA	NA	NA	antisense	1
Natural antisense to AT1G73920	Chr1:27790632-27790795	New_antisense RNA	XLOC_010231	0	0	0	0	0	0	0	0	0	0	0	0	1	0	0	0	0	0	0	0	0	0	0	0	NA	antisense	NA	NA	NA	antisense	1
Natural antisense to AT1G73970	Chr1:27816590-27816657	New_antisense RNA	XLOC_010236	0	0	0	0	0	0	0	0	0	0	0	0	0	0	0	0	0	0	0	0	0	0	0	0	NA	antisense	NA	NA	NA	antisense	1
Natural antisense to AT1G74290	Chr1:27931716-27931928	New_antisense RNA	XLOC_010255	0	0	0	0	0	0	0	0	0	0	0	0	0	0	0	0	0	0	0	0	0	0	0	0	NA	antisense	NA	NA	NA	antisense	1
Natural antisense to AT1G74930	Chr1:28143787-28143920	New_antisense RNA	XLOC_010301	0	0	0	0	0	0	0	0	0	0	0	0	1	0	0	0	0	0	0	0	0	0	0	0	NA	antisense	NA	NA	NA	antisense	1
Natural antisense to AT1G75000	Chr1:28162721-28162888	New_antisense RNA	XLOC_010307	0	0	0	0	0	0	0	0	0	0	0	0	1	0	0	0	0	0	0	0	0	0	0	0	NA	antisense	NA	NA	NA	antisense	1
Natural antisense to AT1G75230	Chr1:28236749-28236890	New_antisense RNA	XLOC_010322	0	0	0	0	0	0	0	0	0	0	0	0	0	0	0	0	0	0	0	0	0	0	0	0	NA	antisense	NA	NA	NA	antisense	1
Natural antisense to AT1G75800	Chr1:28458584-28458718	New_antisense RNA	XLOC_010359	0	0	0	0	0	0	0	0	0	0	0	0	0	0	0	0	0	0	0	0	0	0	0	0	NA	antisense	NA	NA	NA	antisense	1
Natural antisense to AT1G76070	Chr1:28546311-28546480	New_antisense RNA	XLOC_010377	0	0	0	0	0	0	0	0	0	0	0	0	1	0	0	0	0	0	0	0	0	0	0	0	NA	antisense	NA	NA	NA	antisense	1
Natural antisense to AT1G76185	Chr1:28589981-28590420	New_antisense RNA	XLOC_010388	0	0	0	0	0	0	0	0	0	0	0	0	0	0	0	0	0	0	0	0	0	0	0	0	NA	antisense	NA	NA	NA	antisense	1
Natural antisense to AT1G76350	Chr1:28639310-28639398	New_antisense RNA	XLOC_010400	0	0	0	0	0	0	0	0	0	0	0	0	0	0	0	0	0	0	0	0	0	0	0	0	NA	antisense	NA	NA	NA	antisense	1
Natural antisense to AT1G76410	Chr1:28669582-28669770	New_antisense RNA	XLOC_010407	0	0	0	0	0	0	0	0	0	0	0	0	0	0	0	0	0	0	0	0	0	0	0	0	NA	antisense	NA	NA	NA	antisense	1
Natural antisense to AT1G76560	Chr1:28728028-28728300	New_antisense RNA	XLOC_010417	0	0	0	0	0	0	0	0	0	0	0	0	0	0	0	0	0	0	0	0	0	0	0	0	NA	antisense	NA	NA	NA	antisense	1
Natural antisense to AT1G76590	Chr1:28740359-28740570	New_antisense RNA	XLOC_010420	0	0	0	0	0	0	0	0	0	0	0	0	0	0	0	0	0	0	0	0	0	0	0	0	NA	antisense	NA	NA	NA	antisense	1
Natural antisense to AT1G76600	Chr1:28746692-28746917	New_antisense RNA	XLOC_010421	0	0	0	0	0	0	0	0	0	0	0	0	1	0	0	0	0	0	0	0	0	0	0	0	NA	antisense	NA	NA	NA	antisense	1
Natural antisense to AT1G76920	Chr1:28891904-28892014	New_antisense RNA	XLOC_010448	0	0	0	0	0	0	0	0	0	0	0	0	0	0	0	0	0	0	0	0	0	0	0	0	NA	antisense	NA	NA	NA	antisense	1
Natural antisense to AT1G77450	Chr1:29099705-29099919	New_antisense RNA	XLOC_010493	0	0	0	0	0	0	0	0	0	0	0	0	0	0	0	0	0	0	0	0	0	0	0	0	NA	antisense	NA	NA	NA	antisense	1
Natural antisense to AT1G77500	Chr1:29121181-29121322	New_antisense RNA	XLOC_010495	0	0	0	0	0	0	0	0	0	0	0	0	0	0	0	0	0	0	0	0	0	0	0	0	NA	antisense	NA	NA	NA	antisense	1
Natural antisense to AT1G77640	Chr1:29178638-29178790	New_antisense RNA	XLOC_010504	0	0	0	0	0	0	0	0	0	0	0	0	0	0	0	0	0	0	0	0	0	0	0	0	NA	antisense	NA	NA	NA	antisense	1
Natural antisense to AT1G77920	Chr1:29298089-29298253	New_antisense RNA	XLOC_010526	0	0	0	0	0	0	0	0	0	0	0	0	0	0	0	0	0	0	0	0	0	0	0	0	NA	antisense	NA	NA	NA	antisense	1
Natural antisense to AT1G78110	Chr1:29391540-29391696	New_antisense RNA	XLOC_010537	0	0	0	0	0	0	0	0	0	0	0	0	0	0	0	0	0	0	0	0	0	0	0	0	NA	antisense	NA	NA	NA	antisense	1
Natural antisense to AT1G78170	Chr1:29415122-29415291	New_antisense RNA	XLOC_010542	0	0	0	0	0	0	0	0	0	0	0	0	0	0	0	0	0	0	0	0	0	0	0	0	NA	antisense	NA	NA	NA	antisense	1
Natural antisense to AT1G78260	Chr1:29446805-29446939	New_antisense RNA	XLOC_010549	0	0	0	0	0	0	0	0	0	0	0	0	0	0	0	0	0	0	0	0	0	0	0	0	NA	antisense	NA	NA	NA	antisense	1
Natural antisense to AT1G79170	Chr1:29782164-29782365	New_antisense RNA	XLOC_010623	0	0	0	0	0	0	0	0	0	0	0	0	1	0	0	0	0	0	0	0	0	0	0	0	NA	antisense	NA	NA	NA	antisense	1
Natural antisense to AT1G79170	Chr1:29782523-29782939	New_antisense RNA	XLOC_010624	0	0	0	0	0	0	0	0	0	0	0	0	1	0	0	0	0	0	0	0	0	0	0	0	NA	antisense	NA	NA	NA	antisense	1
Natural antisense to AT1G79840	Chr1:30040864-30040936	New_antisense RNA	XLOC_010665	0	0	0	0	0	0	0	0	0	0	0	0	1	0	0	0	0	0	0	0	0	0	0	0	NA	antisense	NA	NA	NA	antisense	1
Natural antisense to AT1G80120	Chr1:30138755-30138915	New_antisense RNA	XLOC_010680	0	0	0	0	0	0	0	0	0	0	0	0	0	0	0	0	0	0	0	0	0	0	0	0	NA	antisense	NA	NA	NA	antisense	1
Natural antisense to AT1G80160	Chr1:30152523-30152624	New_antisense RNA	XLOC_010685	0	0	0	0	0	0	0	0	0	0	0	0	1	0	0	0	0	0	0	0	0	0	0	0	NA	antisense	NA	NA	NA	antisense	1
Natural antisense to AT1G80500	Chr1:30272638-30272823	New_antisense RNA	XLOC_010705	0	0	0	0	0	0	0	0	0	0	0	0	0	0	0	0	0	0	0	0	0	0	0	0	NA	antisense	NA	NA	NA	antisense	1
Natural antisense to AT1G09983	Chr1:30297769-30297864	New_antisense RNA	XLOC_010711	0	0	0	0	0	0	0	0	0	0	0	0	0	0	0	0	0	0	0	0	0	0	0	0	NA	antisense	NA	NA	NA	antisense	1
Natural antisense to AT1G80740	Chr1:30346495-30346553	New_antisense RNA	XLOC_010720	0	0	0	0	0	0	0	0	0	0	0	0	0	0	0	0	0	0	0	0	0	0	0	0	NA	antisense	NA	NA	NA	antisense	1
Natural antisense to AT1G80810	Chr1:30364820-30364851	New_antisense RNA	XLOC_010723	0	0	0	0	0	0	0	0	0	0	0	0	0	0	0	0	0	0	0	0	0	0	0	0	NA	antisense	NA	NA	NA	antisense	1
Natural antisense to AT2G01023	Chr2:9508-9718	New_antisense RNA	XLOC_010745	0	0	0	0	0	0	0	0	0	0	0	0	1	0	0	0	0	0	0	0	0	0	0	0	NA	antisense	NA	NA	NA	antisense	1
Natural antisense to AT2G01210	Chr2:121898-122053	New_antisense RNA	XLOC_010763	0	0	0	0	0	0	0	0	0	0	0	0	0	0	0	0	0	0	0	0	0	0	0	0	NA	antisense	NA	NA	NA	antisense	1
Natural antisense to AT2G01500	Chr2:226140-226269	New_antisense RNA	XLOC_010780	0	0	0	0	0	0	0	0	0	0	0	0	0	0	0	0	0	0	0	0	0	0	0	0	NA	antisense	NA	NA	NA	antisense	1
Natural antisense to AT2G01510	Chr2:229815-229959	New_antisense RNA	XLOC_010781	0	0	0	0	0	0	0	0	0	0	0	0	0	0	0	0	0	0	0	0	0	0	0	0	NA	antisense	NA	NA	NA	antisense	1
Natural antisense to AT2G02890	Chr2:843863-843990	New_antisense RNA	XLOC_010884	0	0	0	0	0	0	0	0	0	0	0	0	0	0	0	0	0	0	0	0	0	0	0	0	NA	antisense	NA	NA	NA	antisense	1
Natural antisense to AT2G03770	Chr2:1150779-1150914	New_antisense RNA	XLOC_010943	0	0	0	0	0	0	0	0	0	0	0	0	0	0	0	0	0	0	0	0	0	0	0	0	NA	antisense	NA	NA	NA	antisense	1
Natural antisense to AT2G04110	Chr2:1383458-1383512	New_antisense RNA	XLOC_010991	0	0	0	0	0	0	0	0	0	0	0	0	1	0	0	0	0	0	0	0	0	0	0	0	NA	antisense	NA	NA	NA	antisense	1
Natural antisense to AT2G04360	Chr2:1521028-1521208	New_antisense RNA	XLOC_011014	0	0	0	0	0	0	0	0	0	0	0	0	0	0	0	0	0	0	0	0	0	0	0	0	NA	antisense	NA	NA	NA	antisense	1
Natural antisense to AT2G05294	Chr2:1928275-1928335	New_antisense RNA	XLOC_011077	0	0	0	0	0	0	0	0	0	0	0	0	0	0	0	0	0	0	0	0	0	0	0	0	NA	antisense	NA	NA	NA	antisense	1
Natural antisense to AT2G06530	Chr2:2588350-2588615	New_antisense RNA	XLOC_011181	0	0	0	0	0	0	0	0	0	0	0	0	0	0	0	0	0	0	0	0	0	0	0	0	NA	antisense	NA	NA	NA	antisense	1
Natural antisense to AT2G06822	Chr2:2728650-2728750	New_antisense RNA	XLOC_011195	0	0	0	0	0	0	0	0	0	0	0	0	0	0	0	0	0	0	0	0	0	0	0	0	NA	antisense	NA	NA	NA	antisense	1
Natural antisense to AT2G06950	Chr2:2859103-2859155	New_antisense RNA	XLOC_011216	0	0	0	0	0	0	0	0	0	0	0	0	0	0	0	0	0	0	0	0	0	0	0	0	NA	antisense	NA	NA	NA	antisense	1
Natural antisense to AT2G07042	Chr2:2922214-2922371	New_antisense RNA	XLOC_011224	0	0	0	0	0	0	0	0	0	0	0	0	0	0	0	0	0	0	0	0	0	0	0	0	NA	antisense	NA	NA	NA	antisense	1
Natural antisense to AT2G07360	Chr2:3057118-3057351	New_antisense RNA	XLOC_011251	0	0	0	0	0	0	0	0	0	0	0	0	0	0	0	0	0	0	0	0	0	0	0	0	NA	antisense	NA	NA	NA	antisense	1
Natural antisense to AT2G07684	Chr2:3261874-3263361	New_antisense RNA	XLOC_011277	0	0	0	0	0	0	0	0	0	0	0	0	0	0	0	0	0	0	0	0	0	0	0	0	NA	antisense	NA	NA	NA	antisense	1
Natural antisense to AT2G07682	Chr2:3297356-3297823	New_antisense RNA	XLOC_011300	0	0	0	0	0	0	0	0	0	0	0	0	0	0	0	0	0	0	0	0	0	0	0	0	NA	antisense	NA	NA	NA	antisense	1
Natural antisense to AT2G07687	Chr2:3312553-3312697	New_antisense RNA	XLOC_011306	0	0	0	0	0	0	0	0	0	0	0	0	0	0	0	0	0	0	0	0	0	0	0	0	NA	antisense	NA	NA	NA	antisense	1
Natural antisense to AT2G07632	Chr2:3323387-3323655	New_antisense RNA	XLOC_011314	0	0	0	0	0	0	0	0	0	0	0	0	0	0	0	0	0	0	0	0	0	0	0	0	NA	antisense	NA	NA	NA	antisense	1
Natural antisense to AT2G07688	Chr2:3331635-3331839	New_antisense RNA	XLOC_011324	0	0	0	0	0	0	0	0	0	0	0	0	0	0	0	0	0	0	0	0	0	0	0	0	NA	antisense	NA	NA	NA	antisense	1
Natural antisense to AT2G07691	Chr2:3339209-3339786	New_antisense RNA	XLOC_011330	0	0	0	0	0	0	0	0	0	0	0	0	0	0	0	0	0	0	0	0	0	0	0	0	NA	antisense	NA	NA	NA	antisense	1
Natural antisense to AT2G07711	Chr2:3397035-3397188	New_antisense RNA	XLOC_011354	0	0	0	0	0	0	0	0	0	0	0	0	1	0	0	0	0	0	0	0	0	0	0	0	NA	antisense	NA	NA	NA	antisense	1
Natural antisense to AT2G07712	Chr2:3400555-3400754	New_antisense RNA	XLOC_011355	0	0	0	0	0	0	0	0	0	0	0	0	0	0	0	0	0	0	0	0	0	0	0	0	NA	antisense	NA	NA	NA	antisense	1
Natural antisense to AT2G07652	Chr2:3440009-3440400	New_antisense RNA	XLOC_011371	0	0	0	0	0	0	0	0	0	0	0	0	1	0	0	0	0	0	0	0	0	0	0	0	NA	antisense	NA	NA	NA	antisense	1
Natural antisense to AT2G07724	Chr2:3446263-3446457	New_antisense RNA	XLOC_011372	0	0	0	0	0	0	0	0	0	0	0	0	0	0	0	0	0	0	0	0	0	0	0	0	NA	antisense	NA	NA	NA	antisense	1
Natural antisense to AT2G07731	Chr2:3467153-3467294	New_antisense RNA	XLOC_011383	0	0	0	0	0	0	0	0	0	0	0	0	0	0	0	0	0	0	0	0	0	0	0	0	NA	antisense	NA	NA	NA	antisense	1
Natural antisense to AT2G07733	Chr2:3472010-3472276	New_antisense RNA	XLOC_011385	0	0	0	0	0	0	0	0	0	0	0	0	0	0	0	0	0	0	0	0	0	0	0	0	NA	antisense	NA	NA	NA	antisense	1
Natural antisense to AT2G07734	Chr2:3473620-3474321	New_antisense RNA	XLOC_011386	0	0	0	0	0	0	0	0	0	0	0	0	0	0	0	0	0	0	0	0	0	0	0	0	NA	antisense	NA	NA	NA	antisense	1
Natural antisense to AT2G07735	Chr2:3479343-3479676	New_antisense RNA	XLOC_011389	0	0	0	0	0	0	0	0	0	0	0	0	0	0	0	0	0	0	0	0	0	0	0	0	NA	antisense	NA	NA	NA	antisense	1
Natural antisense to AT2G07736	Chr2:3479948-3480156	New_antisense RNA	XLOC_011390	0	0	0	0	0	0	0	0	0	0	0	0	0	0	0	0	0	0	0	0	0	0	0	0	NA	antisense	NA	NA	NA	antisense	1
Natural antisense to AT2G07736	Chr2:3480608-3480820	New_antisense RNA	XLOC_011391	0	0	0	0	0	0	0	0	0	0	0	0	0	0	0	0	0	0	0	0	0	0	0	0	NA	antisense	NA	NA	NA	antisense	1
Natural antisense to AT2G07661	Chr2:3484490-3484607	New_antisense RNA	XLOC_011394	0	0	0	0	0	0	0	0	0	0	0	0	1	0	0	0	0	0	0	0	0	0	0	0	NA	antisense	NA	NA	NA	antisense	1
Natural antisense to AT2G07739	Chr2:3496336-3496414	New_antisense RNA	XLOC_011402	0	0	0	0	0	0	0	0	0	0	0	0	1	0	0	0	0	0	0	0	0	0	0	0	NA	antisense	NA	NA	NA	antisense	1
Natural antisense to AT2G10440	Chr2:4013559-4013783	New_antisense RNA	XLOC_011472	0	0	0	0	0	0	0	0	0	0	0	0	0	0	0	0	0	0	0	0	0	0	0	0	NA	antisense	NA	NA	NA	antisense	1
Natural antisense to AT2G10608	Chr2:4146201-4146382	New_antisense RNA	XLOC_011495	0	0	0	0	0	0	0	0	0	0	0	0	0	0	0	0	0	0	0	0	0	0	0	0	NA	antisense	NA	NA	NA	antisense	1
Natural antisense to AT2G10735	Chr2:4226447-4226783	New_antisense RNA	XLOC_011507	0	0	0	0	0	0	0	0	0	0	0	0	0	0	0	0	0	0	0	0	0	0	0	0	NA	antisense	NA	NA	NA	antisense	1
Natural antisense to AT2G11240	Chr2:4483649-4484428	New_antisense RNA	XLOC_011546	0	0	0	0	0	0	0	0	0	0	0	0	1	0	0	0	0	0	0	0	0	0	0	0	NA	antisense	NA	NA	NA	antisense	1
Natural antisense to AT2G11310	Chr2:4494398-4494517	New_antisense RNA	XLOC_011551	0	0	0	0	0	0	0	0	0	0	0	0	0	0	0	0	0	0	0	0	0	0	0	0	NA	antisense	NA	NA	NA	antisense	1
Natural antisense to AT2G12160	Chr2:4888842-4888966	New_antisense RNA	XLOC_011614	0	0	0	0	0	0	0	0	0	0	0	0	0	0	0	0	0	0	0	0	0	0	0	0	NA	antisense	NA	NA	NA	antisense	1
Natural antisense to AT2G05695	Chr2:5009440-5009551	New_antisense RNA	XLOC_011625	0	0	0	0	0	0	0	0	0	0	0	0	0	0	0	0	0	0	0	0	0	0	0	0	NA	antisense	NA	NA	NA	antisense	1
Natural antisense to AT2G05705	Chr2:5021849-5022303	New_antisense RNA	XLOC_011628	0	0	0	0	0	0	0	0	0	0	0	0	0	0	0	0	0	0	0	0	0	0	0	0	NA	antisense	NA	NA	NA	antisense	1
Natural antisense to AT2G12462	Chr2:5049716-5050522	New_antisense RNA	XLOC_011632	0	0	0	0	0	0	0	0	0	0	0	0	1	0	0	0	0	0	0	0	0	0	0	0	NA	antisense	NA	NA	NA	antisense	1
Natural antisense to AT2G12462	Chr2:5051517-5051696	New_antisense RNA	XLOC_011633	0	0	0	0	0	0	0	0	0	0	0	0	1	0	0	0	0	0	0	0	0	0	0	0	NA	antisense	NA	NA	NA	antisense	1
Natural antisense to AT2G13570	Chr2:5656432-5656605	New_antisense RNA	XLOC_011725	0	0	0	0	0	0	0	0	0	0	0	0	0	0	0	0	0	0	0	0	0	0	0	0	NA	antisense	NA	NA	NA	antisense	1
Natural antisense to AT2G13640	Chr2:5686051-5686198	New_antisense RNA	XLOC_011732	0	0	0	0	0	0	0	0	0	0	0	0	0	0	0	0	0	0	0	0	0	0	0	0	NA	antisense	NA	NA	NA	antisense	1
Natural antisense to AT2G13820	Chr2:5774010-5774128	New_antisense RNA	XLOC_011744	0	0	0	0	0	0	0	0	0	0	0	0	0	0	0	0	0	0	0	0	0	0	0	0	NA	antisense	NA	NA	NA	antisense	1
Natural antisense to AT2G15020	Chr2:6493429-6493597	New_antisense RNA	XLOC_011851	0	0	0	0	0	0	0	0	0	0	0	0	0	0	0	0	0	0	0	0	0	0	0	0	NA	antisense	NA	NA	NA	antisense	1
Natural antisense to AT2G15070	Chr2:6532304-6533082	New_antisense RNA	XLOC_011857	0	0	0	0	0	0	0	0	0	0	0	0	0	0	0	0	0	0	0	0	0	0	0	0	NA	antisense	NA	NA	NA	antisense	1
Natural antisense to AT2G06385	Chr2:6611264-6611404	New_antisense RNA	XLOC_011873	0	0	0	0	0	0	0	0	0	0	0	0	0	0	0	0	0	0	0	0	0	0	0	0	NA	antisense	NA	NA	NA	antisense	1
Natural antisense to AT2G15980	Chr2:6952750-6952957	New_antisense RNA	XLOC_011927	0	0	0	0	0	0	0	0	0	0	0	0	0	0	0	0	0	0	0	0	0	0	0	0	NA	antisense	NA	NA	NA	antisense	1
Natural antisense to AT2G16500	Chr2:7153338-7153457	New_antisense RNA	XLOC_011961	0	0	0	0	0	0	0	0	0	0	0	0	0	0	0	0	0	0	0	0	0	0	0	0	NA	antisense	NA	NA	NA	antisense	1
Natural antisense to AT2G06765	Chr2:7270193-7270455	New_antisense RNA	XLOC_011978	0	0	0	0	0	0	0	0	0	0	0	0	1	0	0	0	0	0	0	0	0	0	0	0	NA	antisense	NA	NA	NA	antisense	1
Natural antisense to AT2G16900	Chr2:7326292-7326521	New_antisense RNA	XLOC_011991	0	0	0	0	0	0	0	0	0	0	0	0	0	0	0	0	0	0	0	0	0	0	0	0	NA	antisense	NA	NA	NA	antisense	1
Natural antisense to AT2G06805	Chr2:7382193-7382319	New_antisense RNA	XLOC_011999	0	0	0	0	0	0	0	0	0	0	0	0	0	0	0	0	0	0	0	0	0	0	0	0	NA	antisense	NA	NA	NA	antisense	1
Natural antisense to AT2G17490	Chr2:7602042-7602545	New_antisense RNA	XLOC_012040	0	0	0	0	0	0	0	0	0	0	0	0	0	0	0	0	0	0	0	0	0	0	0	0	NA	antisense	NA	NA	NA	antisense	1
Natural antisense to AT2G06975	Chr2:7622905-7623123	New_antisense RNA	XLOC_012045	0	0	0	0	0	0	0	0	0	0	0	0	0	0	0	0	0	0	0	0	0	0	0	0	NA	antisense	NA	NA	NA	antisense	1
Natural antisense to AT2G06975	Chr2:7623266-7623375	New_antisense RNA	XLOC_012046	0	0	0	0	0	0	0	0	0	0	0	0	0	0	0	0	0	0	0	0	0	0	0	0	NA	antisense	NA	NA	NA	antisense	1
Natural antisense to AT2G17695	Chr2:7685153-7685277	New_antisense RNA	XLOC_012059	0	0	0	0	0	0	0	0	0	0	0	0	0	0	0	0	0	0	0	0	0	0	0	0	NA	antisense	NA	NA	NA	antisense	1
Natural antisense to AT2G17880	Chr2:7767945-7768060	New_antisense RNA	XLOC_012074	1	0	0	0	0	0	0	0	0	0	0	0	1	0	0	0	0	0	0	0	0	0	0	0	NA	antisense	NA	NA	NA	antisense	1
Natural antisense to AT2G17890	Chr2:7772703-7772874	New_antisense RNA	XLOC_012075	0	0	0	0	0	0	0	0	0	0	0	0	0	0	0	0	0	0	0	0	0	0	0	0	NA	antisense	NA	NA	NA	antisense	1
Natural antisense to AT2G18160	Chr2:7899159-7899460	New_antisense RNA	XLOC_012098	0	0	0	0	0	0	0	0	0	0	0	0	0	0	0	0	0	0	0	0	0	0	0	0	NA	antisense	NA	NA	NA	antisense	1
Natural antisense to AT2G18470	Chr2:8008135-8008191	New_antisense RNA	XLOC_012117	0	0	0	0	0	0	0	0	0	0	0	0	0	0	0	0	0	0	0	0	0	0	0	0	NA	antisense	NA	NA	NA	antisense	1
Natural antisense to AT2G18780	Chr2:8138054-8138156	New_antisense RNA	XLOC_012139	0	0	0	0	0	0	0	0	0	0	0	0	0	0	0	0	0	0	0	0	0	0	0	0	NA	antisense	NA	NA	NA	antisense	1
Natural antisense to AT2G18980	Chr2:8235371-8235488	New_antisense RNA	XLOC_012155	0	0	0	0	0	0	0	0	0	0	0	0	0	0	0	0	0	0	0	0	0	0	0	0	NA	antisense	NA	NA	NA	antisense	1
Natural antisense to AT2G19100	Chr2:8274822-8275021	New_antisense RNA	XLOC_012166	0	0	0	0	0	0	0	0	0	0	0	0	0	0	0	0	0	0	0	0	0	0	0	0	NA	antisense	NA	NA	NA	antisense	1
Natural antisense to AT2G07135	Chr2:8301932-8302159	New_antisense RNA	XLOC_012170	0	0	0	0	0	0	0	0	0	0	0	0	0	0	0	0	0	0	0	0	0	0	0	0	NA	antisense	NA	NA	NA	antisense	1
Natural antisense to AT2G19240	Chr2:8352465-8352611	New_antisense RNA	XLOC_012176	0	0	0	0	0	0	0	0	0	0	0	0	0	0	0	0	0	0	0	0	0	0	0	0	NA	antisense	NA	NA	NA	antisense	1
Natural antisense to AT2G19310	Chr2:8369485-8369590	New_antisense RNA	XLOC_012180	0	0	0	0	0	0	0	0	0	0	0	0	0	0	0	0	0	0	0	0	0	0	0	0	NA	antisense	NA	NA	NA	antisense	1
Natural antisense to AT2G19560	Chr2:8465483-8465760	New_antisense RNA	XLOC_012197	0	0	0	0	0	0	0	0	0	0	0	0	0	0	0	0	0	0	0	0	0	0	0	0	NA	antisense	NA	NA	NA	antisense	1
Natural antisense to AT2G19590	Chr2:8477635-8477748	New_antisense RNA	XLOC_012200	0	0	0	0	0	0	0	0	0	0	0	0	1	0	0	0	0	0	0	0	0	0	0	0	NA	antisense	NA	NA	NA	antisense	1
Natural antisense to AT2G19802	Chr2:8536898-8537623	New_antisense RNA	XLOC_012216	0	0	0	0	0	0	0	0	0	0	0	0	0	0	0	0	0	0	0	0	0	0	0	0	NA	antisense	NA	NA	NA	antisense	1
Natural antisense to AT2G19980	Chr2:8628128-8628342	New_antisense RNA	XLOC_012232	0	0	0	0	0	0	0	0	0	0	0	0	1	0	0	0	0	0	0	0	0	0	0	0	NA	antisense	NA	NA	NA	antisense	1
Natural antisense to AT2G19990	Chr2:8629836-8629947	New_antisense RNA	XLOC_012233	0	0	0	0	0	0	0	0	0	0	0	0	1	0	0	0	0	0	0	0	0	0	0	0	NA	antisense	NA	NA	NA	antisense	1
Natural antisense to AT2G20300	Chr2:8760205-8760485	New_antisense RNA	XLOC_012251	0	0	0	0	0	0	0	0	0	0	0	0	0	0	0	0	0	0	0	0	0	0	0	0	NA	antisense	NA	NA	NA	antisense	1
Natural antisense to AT2G20870	Chr2:8982621-8982723	New_antisense RNA	XLOC_012293	0	0	0	0	0	0	0	0	0	0	0	0	0	0	0	0	0	0	0	0	0	0	0	0	NA	antisense	NA	NA	NA	antisense	1
Natural antisense to AT2G20875	Chr2:8983733-8983893	New_antisense RNA	XLOC_012294	0	0	0	0	0	0	0	0	0	0	0	0	0	0	0	0	0	0	0	0	0	0	0	0	NA	antisense	NA	NA	NA	antisense	1
Natural antisense to AT2G20900	Chr2:8992899-8993069	New_antisense RNA	XLOC_012299	0	0	0	0	0	0	0	0	0	0	0	0	0	0	0	0	0	0	0	0	0	0	0	0	NA	antisense	NA	NA	NA	antisense	1
Natural antisense to AT2G20980	Chr2:9013887-9014064	New_antisense RNA	XLOC_012304	0	0	0	0	0	0	0	0	0	0	0	0	0	0	0	0	0	0	0	0	0	0	0	0	NA	antisense	NA	NA	NA	antisense	1
Natural antisense to AT2G21030	Chr2:9025714-9025844	New_antisense RNA	XLOC_012310	0	0	0	0	0	0	0	0	0	0	0	0	0	0	0	0	0	0	0	0	0	0	0	0	NA	antisense	NA	NA	NA	antisense	1
Natural antisense to AT2G21060	Chr2:9037707-9037807	New_antisense RNA	XLOC_012314	0	0	0	0	0	0	0	0	0	0	0	0	1	0	0	0	0	0	0	0	0	0	0	0	NA	antisense	NA	NA	NA	antisense	1
Natural antisense to AT2G21180	Chr2:9075624-9075747	New_antisense RNA	XLOC_012321	0	0	0	0	0	0	0	0	0	0	0	0	0	0	0	0	0	0	0	0	0	0	0	0	NA	antisense	NA	NA	NA	antisense	1
Natural antisense to AT2G21188	Chr2:9078550-9079123	New_antisense RNA	XLOC_012323	0	0	0	0	0	0	0	0	0	0	0	0	1	0	0	0	0	0	0	0	0	0	0	0	NA	antisense	NA	NA	NA	antisense	1
Natural antisense to AT2G07405	Chr2:9090780-9091080	New_antisense RNA	XLOC_012329	0	0	0	0	0	0	0	0	0	0	0	0	0	0	0	0	0	0	0	0	0	0	0	0	NA	antisense	NA	NA	NA	antisense	1
Natural antisense to AT2G21250	Chr2:9105121-9105668	New_antisense RNA	XLOC_012330	0	0	0	0	0	0	0	0	0	0	0	0	0	0	0	0	0	0	0	0	0	0	0	0	NA	antisense	NA	NA	NA	antisense	1
Natural antisense to AT2G00750	Chr2:9711011-9711162	New_antisense RNA	XLOC_012449	0	0	0	0	0	0	0	0	0	0	0	0	0	0	0	0	0	0	0	0	0	0	0	0	NA	antisense	NA	NA	NA	antisense	1
Natural antisense to AT2G23290	Chr2:9904337-9904454	New_antisense RNA	XLOC_012491	0	0	0	0	0	0	0	0	0	0	0	0	0	0	0	0	0	0	0	0	0	0	0	0	NA	antisense	NA	NA	NA	antisense	1
Natural antisense to AT2G23330	Chr2:9927712-9927827	New_antisense RNA	XLOC_012499	0	0	0	0	0	0	0	0	0	0	0	0	1	0	0	0	0	0	0	0	0	0	0	0	NA	antisense	NA	NA	NA	antisense	1
Natural antisense to AT2G23450	Chr2:9991448-9991611	New_antisense RNA	XLOC_012511	0	0	0	0	0	0	0	0	0	0	0	0	1	0	0	0	0	0	0	0	0	0	0	0	NA	antisense	NA	NA	NA	antisense	1
Natural antisense to AT2G23550	Chr2:10026342-10026570	New_antisense RNA	XLOC_012515	0	0	0	0	0	0	0	0	0	0	0	0	1	0	0	0	0	0	0	0	0	0	0	0	NA	antisense	NA	NA	NA	antisense	1
Natural antisense to AT2G23610	Chr2:10046455-10046587	New_antisense RNA	XLOC_012517	0	0	0	0	0	0	0	0	0	0	0	0	1	0	0	0	0	0	0	0	0	0	0	0	NA	antisense	NA	NA	NA	antisense	1
Natural antisense to AT2G23760	Chr2:10112969-10113091	New_antisense RNA	XLOC_012528	0	0	0	0	0	0	0	0	0	0	0	0	0	0	0	0	0	0	0	0	0	0	0	0	NA	antisense	NA	NA	NA	antisense	1
Natural antisense to AT2G24150	Chr2:10267568-10268010	New_antisense RNA	XLOC_012554	0	0	0	0	0	0	0	0	0	0	0	0	0	0	0	0	0	0	0	0	0	0	0	0	NA	antisense	NA	NA	NA	antisense	1
Natural antisense to AT2G24230	Chr2:10304716-10304971	New_antisense RNA	XLOC_012562	0	0	0	0	0	0	0	0	0	0	0	0	1	0	0	0	0	0	0	0	0	0	0	0	NA	antisense	NA	NA	NA	antisense	1
Natural antisense to AT2G00790	Chr2:10436041-10436146	New_antisense RNA	XLOC_012590	0	0	0	0	0	0	0	0	0	0	0	0	0	0	0	0	0	0	0	0	0	0	0	0	NA	antisense	NA	NA	NA	antisense	1
Natural antisense to AT2G25050	Chr2:10653608-10653716	New_antisense RNA	XLOC_012633	0	0	0	0	0	0	0	0	0	0	0	0	1	0	0	0	0	0	0	0	0	0	0	0	NA	antisense	NA	NA	NA	antisense	1
Natural antisense to AT2G25200	Chr2:10737762-10737914	New_antisense RNA	XLOC_012646	0	0	0	0	0	0	0	0	0	0	0	0	0	0	0	0	0	0	0	0	0	0	0	0	NA	antisense	NA	NA	NA	antisense	1
Natural antisense to AT2G25220	Chr2:10742403-10742503	New_antisense RNA	XLOC_012649	0	0	0	0	0	0	0	0	0	0	0	0	0	0	0	0	0	0	0	0	0	0	0	0	NA	antisense	NA	NA	NA	antisense	1
Natural antisense to AT2G25240	Chr2:10753356-10753588	New_antisense RNA	XLOC_012652	0	0	0	0	0	0	0	0	0	0	0	0	0	0	0	0	0	0	0	0	0	0	0	0	NA	antisense	NA	NA	NA	antisense	1
Natural antisense to AT2G25300	Chr2:10771550-10771626	New_antisense RNA	XLOC_012657	0	0	0	0	0	0	0	0	0	0	0	0	1	0	0	0	0	0	0	0	0	0	0	0	NA	antisense	NA	NA	NA	antisense	1
Natural antisense to AT2G25460	Chr2:10832425-10832627	New_antisense RNA	XLOC_012669	0	0	0	0	0	0	0	0	0	0	0	0	0	0	0	0	0	0	0	0	0	0	0	0	NA	antisense	NA	NA	NA	antisense	1
Natural antisense to AT2G25720	Chr2:10956015-10956186	New_antisense RNA	XLOC_012689	0	0	0	0	0	0	0	0	0	0	0	0	0	0	0	0	0	0	0	0	0	0	0	0	NA	antisense	NA	NA	NA	antisense	1
Natural antisense to AT2G25735	Chr2:10975865-10976011	New_antisense RNA	XLOC_012690	0	0	0	0	0	0	0	0	0	0	0	0	0	0	0	0	0	0	0	0	0	0	0	0	NA	antisense	NA	NA	NA	antisense	1
Natural antisense to AT2G26240	Chr2:11168642-11168845	New_antisense RNA	XLOC_012724	0	0	0	0	0	0	0	0	0	0	0	0	0	0	0	0	0	0	0	0	0	0	0	0	NA	antisense	NA	NA	NA	antisense	1
Natural antisense to AT2G26280	Chr2:11191339-11191489	New_antisense RNA	XLOC_012727	0	0	0	0	0	0	0	0	0	0	0	0	0	0	0	0	0	0	0	0	0	0	0	0	NA	antisense	NA	NA	NA	antisense	1
Natural antisense to AT2G26890	Chr2:11474332-11474435	New_antisense RNA	XLOC_012764	0	0	0	0	0	0	0	0	0	0	0	0	0	0	0	0	0	0	0	0	0	0	0	0	NA	antisense	NA	NA	NA	antisense	1
Natural antisense to AT2G27300	Chr2:11680118-11680352	New_antisense RNA	XLOC_012788	0	0	0	0	0	0	0	0	0	0	0	0	0	0	0	0	0	0	0	0	0	0	0	0	NA	antisense	NA	NA	NA	antisense	1
Natural antisense to AT2G27313	Chr2:11688147-11689221	New_antisense RNA	XLOC_012789	0	0	0	0	0	0	0	0	0	0	0	0	1	0	0	0	0	0	0	0	0	0	0	0	NA	antisense	NA	NA	NA	antisense	1
Natural antisense to AT2G27610	Chr2:11786435-11786558	New_antisense RNA	XLOC_012809	0	0	0	0	0	0	0	0	0	0	0	0	0	0	0	0	0	0	0	0	0	0	0	0	NA	antisense	NA	NA	NA	antisense	1
Natural antisense to AT2G27960	Chr2:11911760-11911900	New_antisense RNA	XLOC_012827	0	0	0	0	0	0	0	0	0	0	0	0	0	0	0	0	0	0	0	0	0	0	0	0	NA	antisense	NA	NA	NA	antisense	1
Natural antisense to AT2G28050	Chr2:11937881-11938022	New_antisense RNA	XLOC_012830	0	0	0	0	0	0	0	0	0	0	0	0	0	0	0	0	0	0	0	0	0	0	0	0	NA	antisense	NA	NA	NA	antisense	1
Natural antisense to AT2G28050	Chr2:11939578-11939769	New_antisense RNA	XLOC_012831	0	0	0	0	0	0	0	0	0	0	0	0	0	0	0	0	0	0	0	0	0	0	0	0	NA	antisense	NA	NA	NA	antisense	1
Natural antisense to AT2G28630	Chr2:12277180-12277305	New_antisense RNA	XLOC_012877	0	0	0	0	0	0	0	0	0	0	0	0	1	0	0	0	0	0	0	0	0	0	0	0	NA	antisense	NA	NA	NA	antisense	1
Natural antisense to AT2G28740	Chr2:12329986-12330233	New_antisense RNA	XLOC_012884	0	0	0	0	0	0	0	0	0	0	0	0	0	0	0	0	0	0	0	0	0	0	0	0	NA	antisense	NA	NA	NA	antisense	1
Natural antisense to AT2G28755	Chr2:12333968-12334102	New_antisense RNA	XLOC_012886	0	0	0	0	0	0	0	0	0	0	0	0	0	0	0	0	0	0	0	0	0	0	0	0	NA	antisense	NA	NA	NA	antisense	1
Natural antisense to AT2G29390	Chr2:12612842-12612942	New_antisense RNA	XLOC_012928	0	0	0	0	0	0	0	0	0	0	0	0	1	0	0	0	0	0	0	0	0	0	0	0	NA	antisense	NA	NA	NA	antisense	1
Natural antisense to AT2G00850	Chr2:12619124-12619322	New_antisense RNA	XLOC_012931	0	0	0	0	0	0	0	0	0	0	0	0	0	0	0	0	0	0	0	0	0	0	0	0	NA	antisense	NA	NA	NA	antisense	1
Natural antisense to AT2G29450	Chr2:12625734-12626222	New_antisense RNA	XLOC_012933	0	0	0	0	0	0	0	0	0	0	0	0	0	0	0	0	0	0	0	0	0	0	0	0	NA	antisense	NA	NA	NA	antisense	1
Natural antisense to AT2G29490	Chr2:12632516-12632711	New_antisense RNA	XLOC_012935	0	0	0	0	0	0	0	0	0	0	0	0	0	0	0	0	0	0	0	0	0	0	0	0	NA	antisense	NA	NA	NA	antisense	1
Natural antisense to AT2G29960	Chr2:12770564-12770678	New_antisense RNA	XLOC_012964	0	0	0	0	0	0	0	0	0	0	0	0	0	0	0	0	0	0	0	0	0	0	0	0	NA	antisense	NA	NA	NA	antisense	1
Natural antisense to AT2G30080	Chr2:12840189-12840297	New_antisense RNA	XLOC_012974	0	0	0	0	0	0	0	0	0	0	0	0	0	0	0	0	0	0	0	0	0	0	0	0	NA	antisense	NA	NA	NA	antisense	1
Natural antisense to AT2G30460	Chr2:12978785-12978979	New_antisense RNA	XLOC_013000	0	0	0	0	0	0	0	0	0	0	0	0	0	0	0	0	0	0	0	0	0	0	0	0	NA	antisense	NA	NA	NA	antisense	1
Natural antisense to AT2G30640	Chr2:13051722-13051802	New_antisense RNA	XLOC_013011	0	0	0	0	0	0	0	0	0	0	0	0	0	0	0	0	0	0	0	0	0	0	0	0	NA	antisense	NA	NA	NA	antisense	1
Natural antisense to AT2G30695	Chr2:13081322-13081461	New_antisense RNA	XLOC_013015	0	0	0	0	0	0	0	0	0	0	0	0	0	0	0	0	0	0	0	0	0	0	0	0	NA	antisense	NA	NA	NA	antisense	1
Natural antisense to AT2G31300	Chr2:13349990-13350090	New_antisense RNA	XLOC_013060	0	0	0	0	0	0	0	0	0	0	0	0	0	0	0	0	0	0	0	0	0	0	0	0	NA	antisense	NA	NA	NA	antisense	1
Natural antisense to AT2G31450	Chr2:13404145-13404245	New_antisense RNA	XLOC_013074	0	0	0	0	0	0	0	0	0	0	0	0	0	0	0	0	0	0	0	0	0	0	0	0	NA	antisense	NA	NA	NA	antisense	1
Natural antisense to AT2G31480	Chr2:13408939-13409055	New_antisense RNA	XLOC_013076	0	0	0	0	0	0	0	0	0	0	0	0	1	0	0	0	0	0	0	0	0	0	0	0	NA	antisense	NA	NA	NA	antisense	1
Natural antisense to AT2G31480	Chr2:13410952-13411093	New_antisense RNA	XLOC_013077	0	0	0	0	0	0	0	0	0	0	0	0	1	0	0	0	0	0	0	0	0	0	0	0	NA	antisense	NA	NA	NA	antisense	1
Natural antisense to AT2G31680	Chr2:13473570-13473671	New_antisense RNA	XLOC_013088	0	0	0	0	0	0	0	0	0	0	0	0	0	0	0	0	0	0	0	0	0	0	0	0	NA	antisense	NA	NA	NA	antisense	1
Natural antisense to AT2G31730	Chr2:13489600-13489800	New_antisense RNA	XLOC_013092	0	0	0	0	0	0	0	0	0	0	0	0	1	0	0	0	0	0	0	0	0	0	0	0	NA	antisense	NA	NA	NA	antisense	1
Natural antisense to AT2G32130	Chr2:13655463-13655577	New_antisense RNA	XLOC_013129	0	0	0	0	0	0	0	0	0	0	0	0	1	0	0	0	0	0	0	0	0	0	0	0	NA	antisense	NA	NA	NA	antisense	1
Natural antisense to AT2G32460	Chr2:13784393-13784542	New_antisense RNA	XLOC_013155	0	0	0	0	0	0	0	0	0	0	0	0	0	0	0	0	0	0	0	0	0	0	0	0	NA	antisense	NA	NA	NA	antisense	1
Natural antisense to AT2G33230	Chr2:14081878-14081983	New_antisense RNA	XLOC_013208	0	0	0	0	0	0	0	0	0	0	0	0	0	0	0	0	0	0	0	0	0	0	0	0	NA	antisense	NA	NA	NA	antisense	1
Natural antisense to AT2G33550	Chr2:14211683-14211794	New_antisense RNA	XLOC_013232	0	0	0	0	0	0	0	0	0	0	0	0	0	0	0	0	0	0	0	0	0	0	0	0	NA	antisense	NA	NA	NA	antisense	1
Natural antisense to AT2G33860	Chr2:14325111-14325277	New_antisense RNA	XLOC_013258	0	0	0	0	0	0	0	0	0	0	0	0	1	0	0	0	0	0	0	0	0	0	0	0	NA	antisense	NA	NA	NA	antisense	1
Natural antisense to AT2G33860	Chr2:14328939-14329068	New_antisense RNA	XLOC_013259	0	0	0	0	0	0	0	0	0	0	0	0	0	0	0	0	0	0	0	0	0	0	0	0	NA	antisense	NA	NA	NA	antisense	1
Natural antisense to AT2G34470	Chr2:14532448-14532625	New_antisense RNA	XLOC_013307	0	0	0	0	0	0	0	0	0	0	0	0	0	0	0	0	0	0	0	0	0	0	0	0	NA	antisense	NA	NA	NA	antisense	1
Natural antisense to AT2G34490	Chr2:14537464-14537598	New_antisense RNA	XLOC_013308	0	0	0	0	0	0	0	0	0	0	0	0	1	0	0	0	0	0	0	0	0	0	0	0	NA	antisense	NA	NA	NA	antisense	1
Natural antisense to AT2G34510	Chr2:14546958-14547018	New_antisense RNA	XLOC_013309	0	0	0	0	0	0	0	0	0	0	0	0	0	0	0	0	0	0	0	0	0	0	0	0	NA	antisense	NA	NA	NA	antisense	1
Natural antisense to AT2G34990	Chr2:14751073-14751354	New_antisense RNA	XLOC_013342	0	0	0	0	0	0	0	0	0	0	0	0	0	0	0	0	0	0	0	0	0	0	0	0	NA	antisense	NA	NA	NA	antisense	1
Natural antisense to AT2G35240	Chr2:14846276-14846377	New_antisense RNA	XLOC_013359	0	0	0	0	0	0	0	0	0	0	0	0	0	0	0	0	0	0	0	0	0	0	0	0	NA	antisense	NA	NA	NA	antisense	1
Natural antisense to AT2G35350	Chr2:14884210-14884318	New_antisense RNA	XLOC_013366	0	0	0	0	0	0	0	0	0	0	0	0	0	0	0	0	0	0	0	0	0	0	0	0	NA	antisense	NA	NA	NA	antisense	1
Natural antisense to AT2G35600	Chr2:14945268-14945453	New_antisense RNA	XLOC_013379	0	0	0	0	0	0	0	0	0	0	0	0	0	0	0	0	0	0	0	0	0	0	0	0	NA	antisense	NA	NA	NA	antisense	1
Natural antisense to AT2G36040	Chr2:15130730-15130849	New_antisense RNA	XLOC_013419	0	0	0	0	0	0	0	0	0	0	0	0	0	0	0	0	0	0	0	0	0	0	0	0	NA	antisense	NA	NA	NA	antisense	1
Natural antisense to AT2G36210	Chr2:15185586-15185672	New_antisense RNA	XLOC_013430	0	0	0	0	0	0	0	0	0	0	0	0	0	0	0	0	0	0	0	0	0	0	0	0	NA	antisense	NA	NA	NA	antisense	1
Natural antisense to AT2G36307	Chr2:15219351-15219616	New_antisense RNA	XLOC_013437	0	0	0	0	0	0	0	0	0	0	0	0	0	0	0	0	0	0	0	0	0	0	0	0	NA	antisense	NA	NA	NA	antisense	1
Natural antisense to AT2G36640	Chr2:15358559-15358684	New_antisense RNA	XLOC_013463	0	0	0	0	0	0	0	0	0	0	0	0	0	0	0	0	0	0	0	0	0	0	0	0	NA	antisense	NA	NA	NA	antisense	1
Natural antisense to AT2G08820	Chr2:15403083-15403216	New_antisense RNA	XLOC_013469	0	0	0	0	0	0	0	0	0	0	0	0	0	0	0	0	0	0	0	0	0	0	0	0	NA	antisense	NA	NA	NA	antisense	1
Natural antisense to AT2G36740	Chr2:15406526-15406626	New_antisense RNA	XLOC_013471	0	0	0	0	0	0	0	0	0	0	0	0	0	0	0	0	0	0	0	0	0	0	0	0	NA	antisense	NA	NA	NA	antisense	1
Natural antisense to AT2G36750	Chr2:15411988-15412088	New_antisense RNA	XLOC_013472	0	0	0	0	0	0	0	0	0	0	0	0	0	0	0	0	0	0	0	0	0	0	0	0	NA	antisense	NA	NA	NA	antisense	1
Natural antisense to AT2G36770	Chr2:15416755-15416915	New_antisense RNA	XLOC_013473	0	0	0	0	0	0	0	0	0	0	0	0	0	0	0	0	0	0	0	0	0	0	0	0	NA	antisense	NA	NA	NA	antisense	1
Natural antisense to AT2G36810	Chr2:15425031-15425342	New_antisense RNA	XLOC_013475	0	0	0	0	0	0	0	0	0	0	0	0	1	0	0	0	0	0	0	0	0	0	0	0	NA	antisense	NA	NA	NA	antisense	1
Natural antisense to AT2G36895	Chr2:15488402-15488482	New_antisense RNA	XLOC_013483	0	0	0	0	0	0	0	0	0	0	0	0	0	0	0	0	0	0	0	0	0	0	0	0	NA	antisense	NA	NA	NA	antisense	1
Natural antisense to AT2G36895	Chr2:15490369-15490479	New_antisense RNA	XLOC_013484	0	0	0	0	0	0	0	0	0	0	0	0	1	0	0	0	0	0	0	0	0	0	0	0	NA	antisense	NA	NA	NA	antisense	1
Natural antisense to AT2G37035	Chr2:15556825-15557006	New_antisense RNA	XLOC_013496	0	0	0	0	0	0	0	0	0	0	0	0	0	0	0	0	0	0	0	0	0	0	0	0	NA	antisense	NA	NA	NA	antisense	1
Natural antisense to AT2G37570	Chr2:15763398-15763594	New_antisense RNA	XLOC_013530	0	0	0	0	0	0	0	0	0	0	0	0	0	0	0	0	0	0	0	0	0	0	0	0	NA	antisense	NA	NA	NA	antisense	1
Natural antisense to AT2G37660	Chr2:15796995-15797115	New_antisense RNA	XLOC_013536	0	0	0	0	0	0	0	0	0	0	0	0	0	0	0	0	0	0	0	0	0	0	0	0	NA	antisense	NA	NA	NA	antisense	1
Natural antisense to AT2G37830	Chr2:15849718-15849853	New_antisense RNA	XLOC_013544	0	0	0	0	0	0	0	0	0	0	0	0	0	0	0	0	0	0	0	0	0	0	0	0	NA	antisense	NA	NA	NA	antisense	1
Natural antisense to AT2G38150	Chr2:15982831-15982985	New_antisense RNA	XLOC_013567	0	0	0	0	0	0	0	0	0	0	0	0	0	0	0	0	0	0	0	0	0	0	0	0	NA	antisense	NA	NA	NA	antisense	1
Natural antisense to AT2G38170	Chr2:15993186-15993289	New_antisense RNA	XLOC_013568	0	0	0	0	0	0	0	0	0	0	0	0	1	0	0	0	0	0	0	0	0	0	0	0	NA	antisense	NA	NA	NA	antisense	1
Natural antisense to AT2G38490	Chr2:16115137-16115318	New_antisense RNA	XLOC_013596	0	0	0	0	0	0	0	0	0	0	0	0	1	0	0	0	0	0	0	0	0	0	0	0	NA	antisense	NA	NA	NA	antisense	1
Natural antisense to AT2G38640	Chr2:16158612-16158712	New_antisense RNA	XLOC_013610	0	0	0	0	0	0	0	0	0	0	0	0	1	0	0	0	0	0	0	0	0	0	0	0	NA	antisense	NA	NA	NA	antisense	1
Natural antisense to AT2G39280	Chr2:16406830-16406964	New_antisense RNA	XLOC_013654	0	0	0	0	0	0	0	0	0	0	0	0	0	0	0	0	0	0	0	0	0	0	0	0	NA	antisense	NA	NA	NA	antisense	1
Natural antisense to AT2G39390	Chr2:16450173-16450256	New_antisense RNA	XLOC_013660	0	0	0	0	0	0	0	0	0	0	0	0	0	0	0	0	0	0	0	0	0	0	0	0	NA	antisense	NA	NA	NA	antisense	1
Natural antisense to AT2G39720	Chr2:16568783-16568909	New_antisense RNA	XLOC_013682	0	0	0	0	0	0	0	0	0	0	0	0	0	0	0	0	0	0	0	0	0	0	0	0	NA	antisense	NA	NA	NA	antisense	1
Natural antisense to AT2G39750	Chr2:16582342-16582453	New_antisense RNA	XLOC_013685	0	0	0	0	0	0	0	0	0	0	0	0	1	0	0	0	0	0	0	0	0	0	0	0	NA	antisense	NA	NA	NA	antisense	1
Natural antisense to AT2G09085	Chr2:16652654-16653319	New_antisense RNA	XLOC_013699	0	0	0	0	0	0	0	0	0	0	0	0	0	0	0	0	0	0	0	0	0	0	0	0	NA	antisense	NA	NA	NA	antisense	1
Natural antisense to AT2G09085	Chr2:16653452-16653639	New_antisense RNA	XLOC_013700	0	0	0	0	0	0	0	0	0	0	0	0	0	0	0	0	0	0	0	0	0	0	0	0	NA	antisense	NA	NA	NA	antisense	1
Natural antisense to AT2G40205	Chr2:16792601-16792732	New_antisense RNA	XLOC_013729	0	0	0	0	0	0	0	0	0	0	0	0	0	0	0	0	0	0	0	0	0	0	0	0	NA	antisense	NA	NA	NA	antisense	1
Natural antisense to AT2G40330	Chr2:16844515-16844649	New_antisense RNA	XLOC_013738	0	0	0	0	0	0	0	0	0	0	0	0	0	0	0	0	0	0	0	0	0	0	0	0	NA	antisense	NA	NA	NA	antisense	1
Natural antisense to AT2G40890	Chr2:17060561-17060764	New_antisense RNA	XLOC_013781	0	0	0	0	0	0	0	0	0	0	0	0	1	0	0	0	0	0	0	0	0	0	0	0	NA	antisense	NA	NA	NA	antisense	1
Natural antisense to AT2G40990	Chr2:17106967-17107085	New_antisense RNA	XLOC_013786	0	0	0	0	0	0	0	0	0	0	0	0	0	0	0	0	0	0	0	0	0	0	0	0	NA	antisense	NA	NA	NA	antisense	1
Natural antisense to AT2G09210	Chr2:17117089-17117189	New_antisense RNA	XLOC_013790	0	0	0	0	0	0	0	0	0	0	0	0	0	0	0	0	0	0	0	0	0	0	0	0	NA	antisense	NA	NA	NA	antisense	1
Natural antisense to AT2G41860	Chr2:17467189-17467315	New_antisense RNA	XLOC_013862	0	0	0	0	0	0	0	0	0	0	0	0	0	0	0	0	0	0	0	0	0	0	0	0	NA	antisense	NA	NA	NA	antisense	1
Natural antisense to AT2G42080	Chr2:17555551-17555616	New_antisense RNA	XLOC_013876	0	0	0	0	0	0	0	0	0	0	0	0	0	0	0	0	0	0	0	0	0	0	0	0	NA	antisense	NA	NA	NA	antisense	1
Natural antisense to AT2G42140	Chr2:17569374-17569439	New_antisense RNA	XLOC_013881	0	0	0	0	0	0	0	0	0	0	0	0	1	0	0	0	0	0	0	0	0	0	0	0	NA	antisense	NA	NA	NA	antisense	1
Natural antisense to AT2G09365	Chr2:17626758-17626987	New_antisense RNA	XLOC_013895	0	0	0	0	0	0	0	0	0	0	0	0	0	0	0	0	0	0	0	0	0	0	0	0	NA	antisense	NA	NA	NA	antisense	1
Natural antisense to AT2G42365	Chr2:17645910-17646058	New_antisense RNA	XLOC_013901	0	0	0	0	0	0	0	0	0	0	0	0	0	0	0	0	0	0	0	0	0	0	0	0	NA	antisense	NA	NA	NA	antisense	1
Natural antisense to AT2G42760	Chr2:17797316-17797497	New_antisense RNA	XLOC_013930	0	0	0	0	0	0	0	0	0	0	0	0	1	0	0	0	0	0	0	0	0	0	0	0	NA	antisense	NA	NA	NA	antisense	1
Natural antisense to AT2G42770	Chr2:17800025-17800138	New_antisense RNA	XLOC_013932	0	0	0	0	0	0	0	0	0	0	0	0	0	0	0	0	0	0	0	0	0	0	0	0	NA	antisense	NA	NA	NA	antisense	1
Natural antisense to AT2G42865	Chr2:17835517-17835629	New_antisense RNA	XLOC_013938	0	0	0	0	0	0	0	0	0	0	0	0	1	0	0	0	0	0	0	0	0	0	0	0	NA	antisense	NA	NA	NA	antisense	1
Natural antisense to AT2G42870	Chr2:17837153-17837235	New_antisense RNA	XLOC_013939	0	0	0	0	0	0	0	0	0	0	0	0	1	0	0	0	0	0	0	0	0	0	0	0	NA	antisense	NA	NA	NA	antisense	1
Natural antisense to AT2G42980	Chr2:17876693-17876825	New_antisense RNA	XLOC_013947	0	0	0	0	0	0	0	0	0	0	0	0	1	0	0	0	0	0	0	0	0	0	0	0	NA	antisense	NA	NA	NA	antisense	1
Natural antisense to AT2G43830	Chr2:18156424-18156719	New_antisense RNA	XLOC_014012	0	0	0	0	0	0	0	0	0	0	0	0	0	0	0	0	0	0	0	0	0	0	0	0	NA	antisense	NA	NA	NA	antisense	1
Natural antisense to AT2G43850	Chr2:18162089-18162219	New_antisense RNA	XLOC_014014	0	0	0	0	0	0	0	0	0	0	0	0	0	0	0	0	0	0	0	0	0	0	0	0	NA	antisense	NA	NA	NA	antisense	1
Natural antisense to AT2G43865	Chr2:18165839-18166130	New_antisense RNA	XLOC_014015	0	0	0	0	0	0	0	0	0	0	0	0	0	0	0	0	0	0	0	0	0	0	0	0	NA	antisense	NA	NA	NA	antisense	1
Natural antisense to AT2G43910	Chr2:18186873-18186959	New_antisense RNA	XLOC_014018	0	0	0	0	0	0	0	0	0	0	0	0	1	0	0	0	0	0	0	0	0	0	0	0	NA	antisense	NA	NA	NA	antisense	1
Natural antisense to AT2G43945	Chr2:18200132-18200244	New_antisense RNA	XLOC_014021	0	0	0	0	0	0	0	0	0	0	0	0	1	0	0	0	0	0	0	0	0	0	0	0	NA	antisense	NA	NA	NA	antisense	1
Natural antisense to AT2G44110	Chr2:18245298-18245426	New_antisense RNA	XLOC_014031	0	0	0	0	0	0	0	0	0	0	0	0	0	0	0	0	0	0	0	0	0	0	0	0	NA	antisense	NA	NA	NA	antisense	1
Natural antisense to AT2G44660	Chr2:18422808-18422968	New_antisense RNA	XLOC_014070	0	0	0	0	0	0	0	0	0	0	0	0	0	0	0	0	0	0	0	0	0	0	0	0	NA	antisense	NA	NA	NA	antisense	1
Natural antisense to AT2G45460	Chr2:18736500-18736820	New_antisense RNA	XLOC_014139	0	0	0	0	0	0	0	0	0	0	0	0	0	0	0	0	0	0	0	0	0	0	0	0	NA	antisense	NA	NA	NA	antisense	1
Natural antisense to AT2G45660	Chr2:18811048-18811192	New_antisense RNA	XLOC_014151	0	0	0	0	0	0	0	0	0	0	0	0	0	0	0	0	0	0	0	0	0	0	0	0	NA	antisense	NA	NA	NA	antisense	1
Natural antisense to AT2G45780	Chr2:18855110-18855249	New_antisense RNA	XLOC_014162	0	0	0	0	0	0	0	0	0	0	0	0	0	0	0	0	0	0	0	0	0	0	0	0	NA	antisense	NA	NA	NA	antisense	1
Natural antisense to AT2G45970	Chr2:18914643-18914963	New_antisense RNA	XLOC_014176	0	0	0	0	0	0	0	0	0	0	0	0	0	0	0	0	0	0	0	0	0	0	0	0	NA	antisense	NA	NA	NA	antisense	1
Natural antisense to AT2G46330	Chr2:19019306-19019424	New_antisense RNA	XLOC_014200	0	0	0	0	0	0	0	0	0	0	0	0	0	0	0	0	0	0	0	0	0	0	0	0	NA	antisense	NA	NA	NA	antisense	1
Natural antisense to AT2G46510	Chr2:19093342-19093431	New_antisense RNA	XLOC_014213	0	0	0	0	0	0	0	0	0	0	0	0	0	0	0	0	0	0	0	0	0	0	0	0	NA	antisense	NA	NA	NA	antisense	1
Natural antisense to AT2G09730	Chr2:19100597-19100786	New_antisense RNA	XLOC_014215	0	0	0	0	0	0	0	0	0	0	0	0	0	0	0	0	0	0	0	0	0	0	0	0	NA	antisense	NA	NA	NA	antisense	1
Natural antisense to AT2G00960	Chr2:19164090-19164283	New_antisense RNA	XLOC_014225	0	0	0	0	0	0	0	0	0	0	0	0	0	0	0	0	0	0	0	0	0	0	0	0	NA	antisense	NA	NA	NA	antisense	1
Natural antisense to AT2G46680	Chr2:19165145-19165316	New_antisense RNA	XLOC_014226	0	0	0	0	0	0	0	0	0	0	0	0	1	0	0	0	0	0	0	0	0	0	0	0	NA	antisense	NA	NA	NA	antisense	1
Natural antisense to AT2G46890	Chr2:19268113-19268297	New_antisense RNA	XLOC_014247	0	0	0	0	0	0	0	0	0	0	0	0	0	0	0	0	0	0	0	0	0	0	0	0	NA	antisense	NA	NA	NA	antisense	1
Natural antisense to AT2G46920	Chr2:19281764-19281921	New_antisense RNA	XLOC_014250	0	0	0	0	0	0	0	0	0	0	0	0	0	0	0	0	0	0	0	0	0	0	0	0	NA	antisense	NA	NA	NA	antisense	1
Natural antisense to AT2G46995	Chr2:19309579-19309683	New_antisense RNA	XLOC_014256	0	0	0	0	0	0	0	0	0	0	0	0	1	0	0	0	0	0	0	0	0	0	0	0	NA	antisense	NA	NA	NA	antisense	1
Natural antisense to AT2G47050	Chr2:19332604-19332704	New_antisense RNA	XLOC_014260	0	0	0	0	0	0	0	0	0	0	0	0	0	0	0	0	0	0	0	0	0	0	0	0	NA	antisense	NA	NA	NA	antisense	1
Natural antisense to AT2G47090	Chr2:19341136-19341264	New_antisense RNA	XLOC_014262	0	0	0	0	0	0	0	0	0	0	0	0	0	0	0	0	0	0	0	0	0	0	0	0	NA	antisense	NA	NA	NA	antisense	1
Natural antisense to AT2G47180	Chr2:19370434-19370714	New_antisense RNA	XLOC_014269	0	0	0	0	0	0	0	0	0	0	0	0	0	0	0	0	0	0	0	0	0	0	0	0	NA	antisense	NA	NA	NA	antisense	1
Natural antisense to AT2G09845	Chr2:19414960-19415737	New_antisense RNA	XLOC_014277	0	0	0	0	0	0	0	0	0	0	0	0	1	0	0	0	0	0	0	0	0	0	0	0	NA	antisense	NA	NA	NA	antisense	1
Natural antisense to AT2G47370	Chr2:19440354-19440495	New_antisense RNA	XLOC_014286	0	0	0	0	0	0	0	0	0	0	0	0	1	0	0	0	0	0	0	0	0	0	0	0	NA	antisense	NA	NA	NA	antisense	1
Natural antisense to AT2G47650	Chr2:19541445-19541514	New_antisense RNA	XLOC_014313	0	0	0	0	0	0	0	0	0	0	0	0	1	0	0	0	0	0	0	0	0	0	0	0	NA	antisense	NA	NA	NA	antisense	1
Natural antisense to AT2G47670	Chr2:19544827-19545003	New_antisense RNA	XLOC_014314	0	0	0	0	0	0	0	0	0	0	0	0	1	0	0	0	0	0	0	0	0	0	0	0	NA	antisense	NA	NA	NA	antisense	1
Natural antisense to AT2G01070	Chr2:77779-77977	New_antisense RNA	XLOC_014365	0	0	0	0	0	0	0	0	0	0	0	0	1	0	0	0	0	0	0	0	0	0	0	0	NA	antisense	NA	NA	NA	antisense	1
Natural antisense to AT2G02640	Chr2:732265-732378	New_antisense RNA	XLOC_014477	0	0	0	0	0	0	0	0	0	0	0	0	1	0	0	0	0	0	0	0	0	0	0	0	NA	antisense	NA	NA	NA	antisense	1
Natural antisense to AT2G02700	Chr2:756337-756501	New_antisense RNA	XLOC_014479	0	0	0	0	0	0	0	0	0	0	0	0	0	0	0	0	0	0	0	0	0	0	0	0	NA	antisense	NA	NA	NA	antisense	1
Natural antisense to AT2G02700	Chr2:757870-758302	New_antisense RNA	XLOC_014480	0	0	0	0	0	0	0	0	0	0	0	0	0	0	0	0	0	0	0	0	0	0	0	0	NA	antisense	NA	NA	NA	antisense	1
Natural antisense to AT2G02840	Chr2:822796-822935	New_antisense RNA	XLOC_014492	0	0	0	0	0	0	0	0	0	0	0	0	0	0	0	0	0	0	0	0	0	0	0	0	NA	antisense	NA	NA	NA	antisense	1
Natural antisense to AT2G03500	Chr2:1059392-1059606	New_antisense RNA	XLOC_014529	0	0	0	0	0	0	0	0	0	0	0	0	0	0	0	0	0	0	0	0	0	0	0	0	NA	antisense	NA	NA	NA	antisense	1
Natural antisense to AT2G03505	Chr2:1063907-1064021	New_antisense RNA	XLOC_014530	0	0	0	0	0	0	0	0	0	0	0	0	0	0	0	0	0	0	0	0	0	0	0	0	NA	antisense	NA	NA	NA	antisense	1
Natural antisense to AT2G04038	Chr2:1331758-1331928	New_antisense RNA	XLOC_014574	0	0	0	0	0	0	0	0	0	0	0	0	0	0	0	0	0	0	0	0	0	0	0	0	NA	antisense	NA	NA	NA	antisense	1
Natural antisense to AT2G04735	Chr2:1421310-1421583	New_antisense RNA	XLOC_014595	0	0	0	0	0	0	0	0	0	0	0	0	0	0	0	0	0	0	0	0	0	0	0	0	NA	antisense	NA	NA	NA	antisense	1
Natural antisense to AT2G04495	Chr2:1563996-1564116	New_antisense RNA	XLOC_014619	0	0	0	0	0	0	0	0	0	0	0	0	0	0	0	0	0	0	0	0	0	0	0	0	NA	antisense	NA	NA	NA	antisense	1
Natural antisense to AT2G00390	Chr2:1585518-1585740	New_antisense RNA	XLOC_014623	0	0	0	0	0	0	0	0	0	0	0	0	0	0	0	0	0	0	0	0	0	0	0	0	NA	antisense	NA	NA	NA	antisense	1
Natural antisense to AT2G04805	Chr2:1604443-1605123	New_antisense RNA	XLOC_014627	0	0	0	0	0	0	1	0	1	0	0	0	1	0	0	0	0	0	0	0	0	0	0	0	NA	antisense	NA	NA	NA	antisense	1
Natural antisense to AT2G04795	Chr2:1682774-1682919	New_antisense RNA	XLOC_014643	0	0	0	0	0	0	0	0	0	0	0	0	0	0	0	0	0	0	0	0	0	0	0	0	NA	antisense	NA	NA	NA	antisense	1
Natural antisense to AT2G05030	Chr2:1782462-1782609	New_antisense RNA	XLOC_014664	0	0	0	0	0	0	0	0	0	0	0	0	0	0	0	0	0	0	0	0	0	0	0	0	NA	antisense	NA	NA	NA	antisense	1
Natural antisense to AT2G05185	Chr2:1876828-1876990	New_antisense RNA	XLOC_014687	0	0	0	0	0	0	0	0	0	0	0	0	0	0	0	0	0	0	0	0	0	0	0	0	NA	antisense	NA	NA	NA	antisense	1
Natural antisense to AT2G05430	Chr2:1986945-1986981	New_antisense RNA	XLOC_014707	0	0	0	0	0	0	0	0	0	0	0	0	1	0	0	0	0	0	0	0	0	0	0	0	NA	antisense	NA	NA	NA	antisense	1
Natural antisense to AT2G05435	Chr2:1989853-1990207	New_antisense RNA	XLOC_014708	0	0	0	0	0	0	0	0	0	0	0	0	0	0	0	0	0	0	0	0	0	0	0	0	NA	antisense	NA	NA	NA	antisense	1
Natural antisense to AT2G05441	Chr2:1993611-1993704	New_antisense RNA	XLOC_014709	0	0	0	0	0	0	0	0	0	0	0	0	1	0	0	0	0	0	0	0	0	0	0	0	NA	antisense	NA	NA	NA	antisense	1
Natural antisense to AT2G05760	Chr2:2180720-2180796	New_antisense RNA	XLOC_014733	0	0	0	0	0	0	0	0	0	0	0	0	1	0	0	0	0	0	0	0	0	0	0	0	NA	antisense	NA	NA	NA	antisense	1
Natural antisense to AT2G05900	Chr2:2256744-2257024	New_antisense RNA	XLOC_014752	0	0	0	0	0	0	0	0	0	0	0	0	0	0	0	0	0	0	0	0	0	0	0	0	NA	antisense	NA	NA	NA	antisense	1
Natural antisense to AT2G06045	Chr2:2358576-2358772	New_antisense RNA	XLOC_014762	0	0	0	0	0	0	0	0	0	0	0	0	0	0	0	0	0	0	0	0	0	0	0	0	NA	antisense	NA	NA	NA	antisense	1
Natural antisense to AT2G06200	Chr2:2427278-2427393	New_antisense RNA	XLOC_014772	0	0	0	0	0	0	0	0	0	0	0	0	0	0	0	0	0	0	0	0	0	0	0	0	NA	antisense	NA	NA	NA	antisense	1
Natural antisense to AT2G07746	Chr2:3276421-3276618	New_antisense RNA	XLOC_014896	0	0	0	0	0	0	0	0	0	0	0	0	0	0	0	0	0	0	0	0	0	0	0	0	NA	antisense	NA	NA	NA	antisense	1
Natural antisense to AT2G07748	Chr2:3280828-3281022	New_antisense RNA	XLOC_014897	0	0	0	0	0	0	0	0	0	0	0	0	0	0	0	0	0	0	0	0	0	0	0	0	NA	antisense	NA	NA	NA	antisense	1
Natural antisense to AT2G07681	Chr2:3292272-3292450	New_antisense RNA	XLOC_014902	0	0	0	0	0	0	0	0	0	0	0	0	0	0	0	0	0	0	0	0	0	0	0	0	NA	antisense	NA	NA	NA	antisense	1
Natural antisense to AT2G07633	Chr2:3329072-3329757	New_antisense RNA	XLOC_014923	0	0	0	0	0	0	0	0	0	0	0	0	0	0	0	0	0	0	0	0	0	0	0	0	NA	antisense	NA	NA	NA	antisense	1
Natural antisense to AT2G05225	Chr2:3337822-3337994	New_antisense RNA	XLOC_014927	0	0	0	0	0	0	0	0	0	0	0	0	0	0	0	0	0	0	0	0	0	0	0	0	NA	antisense	NA	NA	NA	antisense	1
Natural antisense to AT2G07693	Chr2:3342728-3342953	New_antisense RNA	XLOC_014931	1	0	0	0	0	0	0	0	0	0	0	0	1	0	0	0	0	0	0	0	0	0	0	0	NA	antisense	NA	NA	NA	antisense	1
Natural antisense to AT2G07637	Chr2:3344070-3344247	New_antisense RNA	XLOC_014932	0	0	0	0	0	0	0	0	0	0	0	0	0	0	0	0	0	0	0	0	0	0	0	0	NA	antisense	NA	NA	NA	antisense	1
Natural antisense to AT2G07798	Chr2:3361026-3361128	New_antisense RNA	XLOC_014937	0	0	0	0	0	0	0	0	0	0	0	0	0	0	0	0	0	0	0	0	0	0	0	0	NA	antisense	NA	NA	NA	antisense	1
Natural antisense to AT2G07667	Chr2:3366562-3366664	New_antisense RNA	XLOC_014938	0	0	0	0	0	0	0	0	0	0	0	0	0	0	0	0	0	0	0	0	0	0	0	0	NA	antisense	NA	NA	NA	antisense	1
Natural antisense to AT2G00470	Chr2:3369759-3370465	New_antisense RNA	XLOC_014941	0	0	0	0	0	0	0	0	0	0	0	0	0	0	0	0	0	0	0	0	0	0	0	0	NA	antisense	NA	NA	NA	antisense	1
Natural antisense to AT2G00470	Chr2:3370739-3371251	New_antisense RNA	XLOC_014942	0	0	0	0	0	0	0	0	0	0	0	0	0	0	0	0	0	0	0	0	0	0	0	0	NA	antisense	NA	NA	NA	antisense	1
Natural antisense to AT2G07701	Chr2:3372110-3372210	New_antisense RNA	XLOC_014944	0	0	0	0	0	0	0	0	0	0	0	0	0	0	0	0	0	0	0	0	0	0	0	0	NA	antisense	NA	NA	NA	antisense	1
Natural antisense to AT2G07638	Chr2:3376588-3377223	New_antisense RNA	XLOC_014949	0	0	0	0	0	0	0	0	0	0	0	0	0	0	0	0	0	0	0	0	0	0	0	0	NA	antisense	NA	NA	NA	antisense	1
Natural antisense to AT2G07638	Chr2:3378135-3378289	New_antisense RNA	XLOC_014950	0	0	0	0	0	0	0	0	0	0	0	0	0	0	0	0	0	0	0	0	0	0	0	0	NA	antisense	NA	NA	NA	antisense	1
Natural antisense to AT2G07705	Chr2:3380397-3380789	New_antisense RNA	XLOC_014952	0	0	0	0	0	0	0	0	0	0	0	0	0	0	0	0	0	0	0	0	0	0	0	0	NA	antisense	NA	NA	NA	antisense	1
Natural antisense to AT2G07709	Chr2:3394670-3394806	New_antisense RNA	XLOC_014956	0	0	0	0	0	0	0	0	0	0	0	0	0	0	0	0	0	0	0	0	0	0	0	0	NA	antisense	NA	NA	NA	antisense	1
Natural antisense to AT2G07643	Chr2:3405400-3405568	New_antisense RNA	XLOC_014961	0	0	0	0	0	0	0	0	0	0	0	0	1	0	0	0	0	0	0	0	0	0	0	0	NA	antisense	NA	NA	NA	antisense	1
Natural antisense to AT2G07717	Chr2:3417841-3418255	New_antisense RNA	XLOC_014966	0	0	0	0	0	0	0	0	0	0	0	0	0	0	0	0	0	0	0	0	0	0	0	0	NA	antisense	NA	NA	NA	antisense	1
Natural antisense to AT2G07718	Chr2:3426048-3426169	New_antisense RNA	XLOC_014967	0	0	0	0	0	0	0	0	0	0	0	0	0	0	0	0	0	0	0	0	0	0	0	0	NA	antisense	NA	NA	NA	antisense	1
Natural antisense to AT2G07722	Chr2:3439071-3439225	New_antisense RNA	XLOC_014971	0	0	0	0	0	0	0	0	0	0	0	0	0	0	0	0	0	0	0	0	0	0	0	0	NA	antisense	NA	NA	NA	antisense	1
Natural antisense to AT2G07726	Chr2:3449159-3449298	New_antisense RNA	XLOC_014977	0	0	0	0	0	0	0	0	0	0	0	0	0	0	0	0	0	0	0	0	0	0	0	0	NA	antisense	NA	NA	NA	antisense	1
Natural antisense to AT2G07659	Chr2:3482501-3482718	New_antisense RNA	XLOC_014997	0	0	0	0	0	0	0	0	0	0	0	0	1	0	0	0	0	0	0	0	0	0	0	0	NA	antisense	NA	NA	NA	antisense	1
Natural antisense to AT2G05365	Chr2:3490164-3490354	New_antisense RNA	XLOC_014999	0	0	0	0	0	0	0	0	0	0	0	0	0	0	0	0	0	0	0	0	0	0	0	0	NA	antisense	NA	NA	NA	antisense	1
Natural antisense to AT2G07759	Chr2:3494360-3494460	New_antisense RNA	XLOC_015002	0	0	0	0	0	0	0	0	0	0	0	0	0	0	0	0	0	0	0	0	0	0	0	0	NA	antisense	NA	NA	NA	antisense	1
Natural antisense to AT2G00520	Chr2:3503980-3504436	New_antisense RNA	XLOC_015007	0	0	0	0	0	0	0	0	0	0	0	0	0	0	0	0	0	0	0	0	0	0	0	0	NA	antisense	NA	NA	NA	antisense	1
Natural antisense to AT2G10921	Chr2:4302719-4302818	New_antisense RNA	XLOC_015126	0	0	0	0	0	0	0	0	0	0	0	0	0	0	0	0	0	0	0	0	0	0	0	0	NA	antisense	NA	NA	NA	antisense	1
Natural antisense to AT2G10975	Chr2:4334809-4335057	New_antisense RNA	XLOC_015135	0	0	0	0	0	0	0	0	0	0	0	0	0	0	0	0	0	0	0	0	0	0	0	0	NA	antisense	NA	NA	NA	antisense	1
Natural antisense to AT2G11890	Chr2:4802634-4802808	New_antisense RNA	XLOC_015196	0	0	0	0	0	0	0	0	0	0	0	0	0	0	0	0	0	0	0	0	0	0	0	0	NA	antisense	NA	NA	NA	antisense	1
Natural antisense to AT2G05785	Chr2:5040027-5040505	New_antisense RNA	XLOC_015238	0	0	0	0	0	0	0	0	0	0	0	0	0	0	0	0	0	0	0	0	0	0	0	0	NA	antisense	NA	NA	NA	antisense	1
Natural antisense to AT2G12450	Chr2:5040560-5041679	New_antisense RNA	XLOC_015239	0	0	0	0	0	0	0	0	0	0	0	0	0	0	0	0	0	0	0	0	0	0	0	0	NA	antisense	NA	NA	NA	antisense	1
Natural antisense to AT2G00550	Chr2:5214637-5214793	New_antisense RNA	XLOC_015259	0	0	0	0	0	0	0	0	0	0	0	0	0	0	0	0	0	0	0	0	0	0	0	0	NA	antisense	NA	NA	NA	antisense	1
Natural antisense to AT2G06035	Chr2:5666595-5666899	New_antisense RNA	XLOC_015324	0	0	0	0	0	0	0	0	0	0	0	0	0	0	0	0	0	0	0	0	0	0	0	0	NA	antisense	NA	NA	NA	antisense	1
Natural antisense to AT2G13600	Chr2:5671168-5671471	New_antisense RNA	XLOC_015331	0	0	0	0	0	0	0	0	0	0	0	0	0	0	0	0	0	0	0	0	0	0	0	0	NA	antisense	NA	NA	NA	antisense	1
Natural antisense to AT2G14240	Chr2:6030111-6030719	New_antisense RNA	XLOC_015378	0	0	0	0	0	0	0	0	0	0	0	0	0	0	0	0	0	0	0	0	0	0	0	0	NA	antisense	NA	NA	NA	antisense	1
Natural antisense to AT2G14247	Chr2:6035322-6035425	New_antisense RNA	XLOC_015381	0	0	0	0	0	0	0	0	0	0	0	0	1	0	0	0	0	0	0	0	0	0	0	0	NA	antisense	NA	NA	NA	antisense	1
Natural antisense to AT2G14800	Chr2:6355995-6356101	New_antisense RNA	XLOC_015427	0	0	0	0	0	0	0	0	0	0	0	0	0	0	0	0	0	0	0	0	0	0	0	0	NA	antisense	NA	NA	NA	antisense	1
Natural antisense to AT2G06305	Chr2:6440240-6440453	New_antisense RNA	XLOC_015438	0	0	0	0	0	0	0	0	0	0	0	0	0	0	0	0	0	0	0	0	0	0	0	0	NA	antisense	NA	NA	NA	antisense	1
Natural antisense to AT2G15220	Chr2:6608477-6608637	New_antisense RNA	XLOC_015461	0	0	0	0	0	0	0	0	0	0	0	0	0	0	0	0	0	0	0	0	0	0	0	0	NA	antisense	NA	NA	NA	antisense	1
Natural antisense to AT2G15460	Chr2:6750895-6751003	New_antisense RNA	XLOC_015486	0	0	0	0	0	0	0	0	0	0	0	0	0	0	0	0	0	0	0	0	0	0	0	0	NA	antisense	NA	NA	NA	antisense	1
Natural antisense to AT2G15630	Chr2:6814387-6814528	New_antisense RNA	XLOC_015496	0	0	0	0	0	0	0	0	0	0	0	0	0	0	0	0	0	0	0	0	0	0	0	0	NA	antisense	NA	NA	NA	antisense	1
Natural antisense to AT2G15750	Chr2:6862616-6862966	New_antisense RNA	XLOC_015506	0	0	0	0	0	0	0	0	0	0	0	0	0	0	0	0	0	0	0	0	0	0	0	0	NA	antisense	NA	NA	NA	antisense	1
Natural antisense to AT2G15960	Chr2:6947081-6947176	New_antisense RNA	XLOC_015527	0	0	0	0	0	0	0	0	0	0	0	0	0	0	0	0	0	0	0	0	0	0	0	0	NA	antisense	NA	NA	NA	antisense	1
Natural antisense to AT2G15970	Chr2:6949803-6949943	New_antisense RNA	XLOC_015528	0	0	0	0	0	0	0	0	0	0	0	0	1	0	0	0	0	0	0	0	0	0	0	0	NA	antisense	NA	NA	NA	antisense	1
Natural antisense to AT2G06635	Chr2:7125803-7125903	New_antisense RNA	XLOC_015562	0	0	0	0	0	0	0	0	0	0	0	0	0	0	0	0	0	0	0	0	0	0	0	0	NA	antisense	NA	NA	NA	antisense	1
Natural antisense to AT2G16895	Chr2:7319740-7319951	New_antisense RNA	XLOC_015600	0	0	0	0	0	0	0	0	0	0	0	0	1	0	0	0	0	0	0	0	0	0	0	0	NA	antisense	NA	NA	NA	antisense	1
Natural antisense to AT2G17040	Chr2:7406801-7406970	New_antisense RNA	XLOC_015611	0	0	0	0	0	0	0	0	0	0	0	0	0	0	0	0	0	0	0	0	0	0	0	0	NA	antisense	NA	NA	NA	antisense	1
Natural antisense to AT2G17064	Chr2:7428535-7428719	New_antisense RNA	XLOC_015616	0	0	0	0	0	0	0	0	0	0	0	0	1	0	0	0	0	0	0	0	0	0	0	0	NA	antisense	NA	NA	NA	antisense	1
Natural antisense to AT2G06815	Chr2:7441000-7441259	New_antisense RNA	XLOC_015620	0	0	0	0	0	0	0	0	0	0	0	0	0	0	0	0	0	0	0	0	0	0	0	0	NA	antisense	NA	NA	NA	antisense	1
Natural antisense to AT2G06905	Chr2:7523768-7524696	New_antisense RNA	XLOC_015633	0	0	0	0	0	0	0	0	0	0	0	0	0	0	0	0	0	0	0	0	0	0	0	0	NA	antisense	NA	NA	NA	antisense	1
Natural antisense to AT2G17525	Chr2:7623677-7623836	New_antisense RNA	XLOC_015647	0	0	0	0	0	0	0	0	0	0	0	0	0	0	0	0	0	0	0	0	0	0	0	0	NA	antisense	NA	NA	NA	antisense	1
Natural antisense to AT2G07005	Chr2:7641091-7641394	New_antisense RNA	XLOC_015650	0	0	0	0	0	0	0	0	0	0	0	0	0	0	0	0	0	0	0	0	0	0	0	0	NA	antisense	NA	NA	NA	antisense	1
Natural antisense to AT2G17705	Chr2:7692224-7692494	New_antisense RNA	XLOC_015658	0	0	0	0	0	0	0	0	0	0	0	0	1	0	0	0	0	0	0	0	0	0	0	0	NA	antisense	NA	NA	NA	antisense	1
Natural antisense to AT2G17720	Chr2:7697143-7697362	New_antisense RNA	XLOC_015659	0	0	0	0	0	0	0	0	0	0	0	0	0	0	0	0	0	0	0	0	0	0	0	0	NA	antisense	NA	NA	NA	antisense	1
Natural antisense to AT2G17770	Chr2:7722753-7722904	New_antisense RNA	XLOC_015662	0	0	0	0	0	0	0	0	0	0	0	0	0	0	0	0	0	0	0	0	0	0	0	0	NA	antisense	NA	NA	NA	antisense	1
Natural antisense to AT2G17810	Chr2:7742421-7742804	New_antisense RNA	XLOC_015665	0	0	0	0	0	0	0	0	0	0	0	0	0	0	0	0	0	0	0	0	0	0	0	0	NA	antisense	NA	NA	NA	antisense	1
Natural antisense to AT2G18025	Chr2:7839198-7839469	New_antisense RNA	XLOC_015680	0	0	0	0	0	0	0	0	0	0	0	0	0	0	0	0	0	0	0	0	0	0	0	0	NA	antisense	NA	NA	NA	antisense	1
Natural antisense to AT2G18042	Chr2:7844345-7844489	New_antisense RNA	XLOC_015681	0	0	0	0	0	0	0	0	0	0	0	0	1	0	0	0	0	0	0	0	0	0	0	0	NA	antisense	NA	NA	NA	antisense	1
Natural antisense to AT2G18050	Chr2:7845828-7845951	New_antisense RNA	XLOC_015682	0	0	0	0	0	0	0	0	0	0	0	0	0	0	0	0	0	0	0	0	0	0	0	0	NA	antisense	NA	NA	NA	antisense	1
Natural antisense to AT2G18630	Chr2:8082802-8082939	New_antisense RNA	XLOC_015725	0	0	0	0	0	0	0	0	0	0	0	0	0	0	0	0	0	0	0	0	0	0	0	0	NA	antisense	NA	NA	NA	antisense	1
Natural antisense to AT2G18735	Chr2:8122076-8122209	New_antisense RNA	XLOC_015732	0	0	0	0	0	0	0	0	0	0	0	0	0	0	0	0	0	0	0	0	0	0	0	0	NA	antisense	NA	NA	NA	antisense	1
Natural antisense to AT2G19146	Chr2:8303793-8303936	New_antisense RNA	XLOC_015753	0	0	0	0	0	0	0	0	0	0	0	0	0	0	0	0	0	0	0	0	0	0	0	0	NA	antisense	NA	NA	NA	antisense	1
Natural antisense to AT2G19380	Chr2:8383698-8383891	New_antisense RNA	XLOC_015769	0	0	0	0	0	0	0	0	0	0	0	0	0	0	0	0	0	0	0	0	0	0	0	0	NA	antisense	NA	NA	NA	antisense	1
Natural antisense to AT2G19690	Chr2:8503137-8503281	New_antisense RNA	XLOC_015787	0	0	0	0	0	0	0	0	0	0	0	0	0	0	0	0	0	0	0	0	0	0	0	0	NA	antisense	NA	NA	NA	antisense	1
Natural antisense to AT2G07285	Chr2:8732487-8732811	New_antisense RNA	XLOC_015825	0	0	0	0	0	0	0	0	0	0	0	0	0	0	0	0	0	0	0	0	0	0	0	0	NA	antisense	NA	NA	NA	antisense	1
Natural antisense to AT2G21650	Chr2:9259835-9259888	New_antisense RNA	XLOC_015937	0	0	0	0	0	0	0	0	0	0	0	0	0	0	0	0	0	0	0	0	0	0	0	0	NA	antisense	NA	NA	NA	antisense	1
Natural antisense to AT2G07575	Chr2:9495133-9495257	New_antisense RNA	XLOC_015982	0	0	0	0	0	0	0	0	0	0	0	0	0	0	0	0	0	0	0	0	0	0	0	0	NA	antisense	NA	NA	NA	antisense	1
Natural antisense to AT2G22540	Chr2:9579521-9579710	New_antisense RNA	XLOC_015994	0	0	0	0	0	0	0	0	0	0	0	0	0	0	0	0	0	0	0	0	0	0	0	0	NA	antisense	NA	NA	NA	antisense	1
Natural antisense to AT2G22640	Chr2:9624247-9624497	New_antisense RNA	XLOC_015999	0	0	0	0	0	0	0	0	0	0	0	0	0	0	0	0	0	0	0	0	0	0	0	0	NA	antisense	NA	NA	NA	antisense	1
Natural antisense to AT2G22910	Chr2:9753004-9753195	New_antisense RNA	XLOC_016016	0	0	0	0	0	0	0	0	0	0	0	0	1	0	0	0	0	0	0	0	0	0	0	0	NA	antisense	NA	NA	NA	antisense	1
Natural antisense to AT2G22990	Chr2:9785864-9786150	New_antisense RNA	XLOC_016023	0	0	0	0	0	0	0	0	0	0	0	0	0	0	0	0	0	0	0	0	0	0	0	0	NA	antisense	NA	NA	NA	antisense	1
Natural antisense to AT2G23190	Chr2:9878956-9879029	New_antisense RNA	XLOC_016039	0	0	0	0	0	0	0	0	0	0	0	0	1	0	0	0	0	0	0	0	0	0	0	0	NA	antisense	NA	NA	NA	antisense	1
Natural antisense to AT2G23690	Chr2:10072006-10072148	New_antisense RNA	XLOC_016080	0	0	0	0	0	0	0	0	0	0	0	0	0	0	0	0	0	0	0	0	0	0	0	0	NA	antisense	NA	NA	NA	antisense	1
Natural antisense to AT2G24790	Chr2:10566329-10566916	New_antisense RNA	XLOC_016167	0	0	0	0	0	0	0	0	0	0	0	0	0	0	0	0	0	0	0	0	0	0	0	0	NA	antisense	NA	NA	NA	antisense	1
Natural antisense to AT2G24945	Chr2:10610584-10610883	New_antisense RNA	XLOC_016182	0	0	0	0	0	0	0	0	0	0	0	0	0	0	0	0	0	0	0	0	0	0	0	0	NA	antisense	NA	NA	NA	antisense	1
Natural antisense to AT2G25015	Chr2:10634263-10634437	New_antisense RNA	XLOC_016186	0	0	0	0	0	0	0	0	0	0	0	0	0	0	0	0	0	0	0	0	0	0	0	0	NA	antisense	NA	NA	NA	antisense	1
Natural antisense to AT2G08100	Chr2:10673829-10674245	New_antisense RNA	XLOC_016191	0	0	0	0	0	0	0	0	0	0	0	0	1	0	0	0	0	0	0	0	0	0	0	0	NA	antisense	NA	NA	NA	antisense	1
Natural antisense to AT2G25190	Chr2:10733908-10734019	New_antisense RNA	XLOC_016204	0	0	0	0	0	0	0	0	0	0	0	0	0	0	0	0	0	0	0	0	0	0	0	0	NA	antisense	NA	NA	NA	antisense	1
Natural antisense to AT2G08145	Chr2:11163104-11163369	New_antisense RNA	XLOC_016272	0	0	0	0	0	0	0	0	0	0	0	0	1	0	0	0	0	0	0	0	0	0	0	0	NA	antisense	NA	NA	NA	antisense	1
Natural antisense to AT2G08165	Chr2:11362411-11362534	New_antisense RNA	XLOC_016305	0	0	0	0	0	0	0	0	0	0	0	0	0	0	0	0	0	0	0	0	0	0	0	0	NA	antisense	NA	NA	NA	antisense	1
Natural antisense to AT2G26695	Chr2:11364922-11365043	New_antisense RNA	XLOC_016309	0	0	0	0	0	0	0	0	0	0	0	0	0	0	0	0	0	0	0	0	0	0	0	0	NA	antisense	NA	NA	NA	antisense	1
Natural antisense to AT2G26710	Chr2:11380371-11380473	New_antisense RNA	XLOC_016310	0	0	0	0	0	0	0	0	0	0	0	0	0	0	0	0	0	0	0	0	0	0	0	0	NA	antisense	NA	NA	NA	antisense	1
Natural antisense to AT2G27229	Chr2:11648973-11649073	New_antisense RNA	XLOC_016352	0	0	0	0	0	0	0	0	0	0	0	0	0	0	0	0	0	0	0	0	0	0	0	0	NA	antisense	NA	NA	NA	antisense	1
Natural antisense to AT2G27380	Chr2:11713154-11713297	New_antisense RNA	XLOC_016367	0	0	0	0	0	0	0	0	0	0	0	0	0	0	0	0	0	0	0	0	0	0	0	0	NA	antisense	NA	NA	NA	antisense	1
Natural antisense to AT2G00830	Chr2:11750989-11751100	New_antisense RNA	XLOC_016380	0	0	0	0	0	0	0	0	0	0	0	0	0	0	0	0	0	0	0	0	0	0	0	0	NA	antisense	NA	NA	NA	antisense	1
Natural antisense to AT2G00830	Chr2:11751485-11751735	New_antisense RNA	XLOC_016381	0	0	0	0	0	0	0	0	0	0	0	0	0	0	0	0	0	0	0	0	0	0	0	0	NA	antisense	NA	NA	NA	antisense	1
Natural antisense to AT2G27810	Chr2:11856284-11856465	New_antisense RNA	XLOC_016407	0	0	0	0	0	0	0	0	0	0	0	0	0	0	0	0	0	0	0	0	0	0	0	0	NA	antisense	NA	NA	NA	antisense	1
Natural antisense to AT2G08215	Chr2:11941042-11941364	New_antisense RNA	XLOC_016421	0	0	0	0	0	0	0	0	0	0	0	0	0	0	0	0	0	0	0	0	0	0	0	0	NA	antisense	NA	NA	NA	antisense	1
Natural antisense to AT2G28660	Chr2:12295147-12295267	New_antisense RNA	XLOC_016464	0	0	0	0	0	0	0	0	0	0	0	0	0	0	0	0	0	0	0	0	0	0	0	0	NA	antisense	NA	NA	NA	antisense	1
Natural antisense to AT2G08295	Chr2:12349147-12349394	New_antisense RNA	XLOC_016476	0	0	0	0	0	0	0	0	0	0	0	0	0	0	0	0	0	0	0	0	0	0	0	0	NA	antisense	NA	NA	NA	antisense	1
Natural antisense to AT2G08295	Chr2:12349563-12349985	New_antisense RNA	XLOC_016477	0	0	0	0	0	0	0	0	0	0	0	0	0	0	0	0	0	0	0	0	0	0	0	0	NA	antisense	NA	NA	NA	antisense	1
Natural antisense to AT2G28810	Chr2:12363235-12363319	New_antisense RNA	XLOC_016480	0	0	0	0	0	0	0	0	0	0	0	0	0	0	0	0	0	0	0	0	0	0	0	0	NA	antisense	NA	NA	NA	antisense	1
Natural antisense to AT2G29740	Chr2:12706498-12706631	New_antisense RNA	XLOC_016547	0	0	0	0	0	0	0	0	0	0	0	0	1	0	0	0	0	0	0	0	0	0	0	0	NA	antisense	NA	NA	NA	antisense	1
Natural antisense to AT2G29870	Chr2:12740975-12741085	New_antisense RNA	XLOC_016557	0	0	0	0	0	0	0	0	0	0	0	0	0	0	0	0	0	0	0	0	0	0	0	0	NA	antisense	NA	NA	NA	antisense	1
Natural antisense to AT2G29940	Chr2:12765984-12766013	New_antisense RNA	XLOC_016561	0	0	0	0	0	0	0	0	0	0	0	0	0	0	0	0	0	0	0	0	0	0	0	0	NA	antisense	NA	NA	NA	antisense	1
Natural antisense to AT2G08360	Chr2:12818631-12818940	New_antisense RNA	XLOC_016571	0	0	0	0	0	0	0	0	0	0	0	0	0	0	0	0	0	0	0	0	0	0	0	0	NA	antisense	NA	NA	NA	antisense	1
Natural antisense to AT2G30740	Chr2:13095002-13095309	New_antisense RNA	XLOC_016627	0	0	0	0	0	0	0	0	0	0	0	0	0	0	0	0	0	0	0	0	0	0	0	0	NA	antisense	NA	NA	NA	antisense	1
Natural antisense to AT2G31030	Chr2:13205955-13206058	New_antisense RNA	XLOC_016647	0	0	0	0	0	0	0	0	0	0	0	0	0	0	0	0	0	0	0	0	0	0	0	0	NA	antisense	NA	NA	NA	antisense	1
Natural antisense to AT2G32010	Chr2:13624681-13624813	New_antisense RNA	XLOC_016715	0	0	0	0	0	0	0	0	0	0	0	0	0	0	0	0	0	0	0	0	0	0	0	0	NA	antisense	NA	NA	NA	antisense	1
Natural antisense to AT2G32300	Chr2:13722293-13722393	New_antisense RNA	XLOC_016735	0	0	0	0	0	0	0	0	0	0	0	0	0	0	0	0	0	0	0	0	0	0	0	0	NA	antisense	NA	NA	NA	antisense	1
Natural antisense to AT2G32490	Chr2:13794450-13794725	New_antisense RNA	XLOC_016745	0	0	0	0	0	0	0	0	0	0	0	0	1	0	0	0	0	0	0	0	0	0	0	0	NA	antisense	NA	NA	NA	antisense	1
Natural antisense to AT2G32740	Chr2:13886722-13886882	New_antisense RNA	XLOC_016758	0	0	0	0	0	0	0	0	0	0	0	0	0	0	0	0	0	0	0	0	0	0	0	0	NA	antisense	NA	NA	NA	antisense	1
Natural antisense to AT2G08545	Chr2:13911275-13911625	New_antisense RNA	XLOC_016762	0	0	0	0	0	0	0	0	0	0	0	0	1	0	0	0	0	0	0	0	0	0	0	0	NA	antisense	NA	NA	NA	antisense	1
Natural antisense to AT2G32990	Chr2:14003039-14003220	New_antisense RNA	XLOC_016776	0	0	0	0	0	0	0	0	0	0	0	0	0	0	0	0	0	0	0	0	0	0	0	0	NA	antisense	NA	NA	NA	antisense	1
Natural antisense to AT2G08590	Chr2:14191551-14191651	New_antisense RNA	XLOC_016814	0	0	0	0	0	0	0	0	0	0	0	0	0	0	0	0	0	0	0	0	0	0	0	0	NA	antisense	NA	NA	NA	antisense	1
Natural antisense to AT2G34260	Chr2:14465220-14465553	New_antisense RNA	XLOC_016867	0	0	0	0	0	0	0	0	0	0	0	0	0	0	0	0	0	0	0	0	0	0	0	0	NA	antisense	NA	NA	NA	antisense	1
Natural antisense to AT2G34355	Chr2:14496172-14496254	New_antisense RNA	XLOC_016878	0	0	0	0	0	0	0	0	0	0	0	0	0	0	0	0	0	0	0	0	0	0	0	0	NA	antisense	NA	NA	NA	antisense	1
Natural antisense to AT2G34360	Chr2:14506927-14507335	New_antisense RNA	XLOC_016879	0	0	0	0	0	0	0	0	0	0	0	0	0	0	0	0	0	0	0	0	0	0	0	0	NA	antisense	NA	NA	NA	antisense	1
Natural antisense to AT2G34555	Chr2:14556955-14557075	New_antisense RNA	XLOC_016890	0	0	0	0	0	0	0	0	0	0	0	0	1	0	0	0	0	0	0	0	0	0	0	0	NA	antisense	NA	NA	NA	antisense	1
Natural antisense to AT2G34620	Chr2:14576525-14577108	New_antisense RNA	XLOC_016896	0	0	0	0	0	0	0	0	0	0	0	0	1	0	0	0	0	0	0	0	0	0	0	0	NA	antisense	NA	NA	NA	antisense	1
Natural antisense to AT2G34970	Chr2:14748779-14748885	New_antisense RNA	XLOC_016922	0	0	0	0	0	0	0	0	0	0	0	0	1	0	0	0	0	0	0	0	0	0	0	0	NA	antisense	NA	NA	NA	antisense	1
Natural antisense to AT2G35270	Chr2:14856491-14856681	New_antisense RNA	XLOC_016941	0	0	0	0	0	0	0	0	0	0	0	0	0	0	0	0	0	0	0	0	0	0	0	0	NA	antisense	NA	NA	NA	antisense	1
Natural antisense to AT2G08735	Chr2:14906873-14907352	New_antisense RNA	XLOC_016958	0	0	0	0	0	0	0	0	0	0	0	0	1	0	0	0	0	0	0	0	0	0	0	0	NA	antisense	NA	NA	NA	antisense	1
Natural antisense to AT2G35810	Chr2:15049185-15049279	New_antisense RNA	XLOC_016987	0	0	0	0	0	0	0	0	0	0	0	0	1	0	0	0	0	0	0	0	0	0	0	0	NA	antisense	NA	NA	NA	antisense	1
Natural antisense to AT2G35810	Chr2:15049831-15049888	New_antisense RNA	XLOC_016988	0	0	0	0	0	0	0	0	0	0	0	0	1	0	0	0	0	0	0	0	0	0	0	0	NA	antisense	NA	NA	NA	antisense	1
Natural antisense to AT2G36110	Chr2:15161651-15161764	New_antisense RNA	XLOC_017009	0	0	0	0	0	0	0	0	0	0	0	0	0	0	0	0	0	0	0	0	0	0	0	0	NA	antisense	NA	NA	NA	antisense	1
Natural antisense to AT2G36320	Chr2:15227893-15227983	New_antisense RNA	XLOC_017024	0	0	0	0	0	0	0	0	0	0	0	0	0	0	0	0	0	0	0	0	0	0	0	0	NA	antisense	NA	NA	NA	antisense	1
Natural antisense to AT2G36440	Chr2:15292847-15293012	New_antisense RNA	XLOC_017029	0	0	0	0	0	0	0	0	0	0	0	0	0	0	0	0	0	0	0	0	0	0	0	0	NA	antisense	NA	NA	NA	antisense	1
Natural antisense to AT2G36540	Chr2:15325094-15325293	New_antisense RNA	XLOC_017037	0	0	0	0	0	0	0	0	0	0	0	0	0	0	0	0	0	0	0	0	0	0	0	0	NA	antisense	NA	NA	NA	antisense	1
Natural antisense to AT2G36815	Chr2:15440639-15440837	New_antisense RNA	XLOC_017061	0	0	0	0	0	0	0	0	0	0	0	0	0	0	0	0	0	0	0	0	0	0	0	0	NA	antisense	NA	NA	NA	antisense	1
Natural antisense to AT2G08830	Chr2:15441288-15441380	New_antisense RNA	XLOC_017062	0	0	0	0	0	0	0	0	0	0	0	0	0	0	0	0	0	0	0	0	0	0	0	0	NA	antisense	NA	NA	NA	antisense	1
Natural antisense to AT2G37025	Chr2:15552101-15552207	New_antisense RNA	XLOC_017076	0	0	0	0	0	0	0	0	0	0	0	0	0	0	0	0	0	0	0	0	0	0	0	0	NA	antisense	NA	NA	NA	antisense	1
Natural antisense to AT2G37380	Chr2:15686623-15686740	New_antisense RNA	XLOC_017099	0	0	0	0	0	0	0	0	0	0	0	0	1	0	0	0	0	0	0	0	0	0	0	0	NA	antisense	NA	NA	NA	antisense	1
Natural antisense to AT2G08940	Chr2:15994206-15994294	New_antisense RNA	XLOC_017163	0	0	0	0	0	0	0	0	0	0	0	0	0	0	0	0	0	0	0	0	0	0	0	0	NA	antisense	NA	NA	NA	antisense	1
Natural antisense to AT2G38230	Chr2:16011058-16011332	New_antisense RNA	XLOC_017164	1	0	0	0	0	0	0	0	0	0	0	0	1	0	0	0	0	0	0	0	0	0	0	0	NA	antisense	NA	NA	NA	antisense	1
Natural antisense to AT2G08955	Chr2:16063936-16064169	New_antisense RNA	XLOC_017175	0	0	0	0	0	0	0	0	0	0	0	0	0	0	0	0	0	0	0	0	0	0	0	0	NA	antisense	NA	NA	NA	antisense	1
Natural antisense to AT2G38400	Chr2:16083501-16083718	New_antisense RNA	XLOC_017179	0	0	0	0	0	0	0	0	0	0	0	0	0	0	0	0	0	0	0	0	0	0	0	0	NA	antisense	NA	NA	NA	antisense	1
Natural antisense to AT2G38470	Chr2:16108106-16108253	New_antisense RNA	XLOC_017183	0	0	0	0	0	0	0	0	0	0	0	0	0	0	0	0	0	0	0	0	0	0	0	0	NA	antisense	NA	NA	NA	antisense	1
Natural antisense to AT2G38823	Chr2:16224374-16224467	New_antisense RNA	XLOC_017204	0	0	0	0	0	0	0	0	0	0	0	0	1	0	0	0	0	0	0	0	0	0	0	0	NA	antisense	NA	NA	NA	antisense	1
Natural antisense to AT2G39410	Chr2:16455474-16455578	New_antisense RNA	XLOC_017246	0	0	0	0	0	0	0	0	0	0	0	0	0	0	0	0	0	0	0	0	0	0	0	0	NA	antisense	NA	NA	NA	antisense	1
Natural antisense to AT2G39780	Chr2:16591063-16591201	New_antisense RNA	XLOC_017277	0	0	0	0	0	0	0	0	0	0	0	0	0	0	0	0	0	0	0	0	0	0	0	0	NA	antisense	NA	NA	NA	antisense	1
Natural antisense to AT2G40130	Chr2:16769276-16769667	New_antisense RNA	XLOC_017314	0	0	0	0	0	0	0	0	0	0	0	0	0	0	0	0	0	0	0	0	0	0	0	0	NA	antisense	NA	NA	NA	antisense	1
Natural antisense to AT2G40200	Chr2:16790631-16791005	New_antisense RNA	XLOC_017317	0	0	0	0	0	0	0	0	0	0	0	0	0	0	0	0	0	0	0	0	0	0	0	0	NA	antisense	NA	NA	NA	antisense	1
Natural antisense to AT2G40690	Chr2:16976473-16976620	New_antisense RNA	XLOC_017349	0	0	0	0	0	0	0	0	0	0	0	0	0	0	0	0	0	0	0	0	0	0	0	0	NA	antisense	NA	NA	NA	antisense	1
Natural antisense to AT2G40740	Chr2:16996966-16997142	New_antisense RNA	XLOC_017355	0	0	0	0	0	0	0	0	0	0	0	0	0	0	0	0	0	0	0	0	0	0	0	0	NA	antisense	NA	NA	NA	antisense	1
Natural antisense to AT2G41000	Chr2:17111227-17111506	New_antisense RNA	XLOC_017375	0	0	0	0	0	0	0	0	0	0	0	0	0	0	0	0	0	0	0	0	0	0	0	0	NA	antisense	NA	NA	NA	antisense	1
Natural antisense to AT2G41080	Chr2:17134461-17135103	New_antisense RNA	XLOC_017381	0	0	0	0	0	0	0	0	0	0	0	0	1	0	0	0	0	0	0	0	0	0	0	0	NA	antisense	NA	NA	NA	antisense	1
Natural antisense to AT2G41312	Chr2:17225168-17225587	New_antisense RNA	XLOC_017403	0	0	0	0	0	0	0	0	0	0	0	0	0	0	0	0	0	0	0	0	0	0	0	0	NA	antisense	NA	NA	NA	antisense	1
Natural antisense to AT2G41570	Chr2:17338992-17339127	New_antisense RNA	XLOC_017427	0	0	0	0	0	0	0	0	0	0	0	0	0	0	0	0	0	0	0	0	0	0	0	0	NA	antisense	NA	NA	NA	antisense	1
Natural antisense to AT2G41905	Chr2:17494269-17494465	New_antisense RNA	XLOC_017457	0	0	0	0	0	0	0	0	0	0	0	0	1	0	0	0	0	0	0	0	0	0	0	0	NA	antisense	NA	NA	NA	antisense	1
Natural antisense to AT2G41905	Chr2:17495176-17495533	New_antisense RNA	XLOC_017458	0	0	0	0	0	0	0	0	0	0	0	0	1	0	0	0	0	0	0	0	0	0	0	0	NA	antisense	NA	NA	NA	antisense	1
Natural antisense to AT2G42210	Chr2:17591761-17591863	New_antisense RNA	XLOC_017484	0	0	0	0	0	0	0	0	0	0	0	0	1	0	0	0	0	0	0	0	0	0	0	0	NA	antisense	NA	NA	NA	antisense	1
Natural antisense to AT2G42310	Chr2:17625846-17626067	New_antisense RNA	XLOC_017491	0	0	0	0	0	0	0	0	0	0	0	0	0	0	0	0	0	0	0	0	0	0	0	0	NA	antisense	NA	NA	NA	antisense	1
Natural antisense to AT2G42890	Chr2:17854460-17854653	New_antisense RNA	XLOC_017538	0	0	0	0	0	0	0	0	0	0	0	0	1	0	0	0	0	0	0	0	0	0	0	0	NA	antisense	NA	NA	NA	antisense	1
Natural antisense to AT2G43080	Chr2:17918786-17919000	New_antisense RNA	XLOC_017549	0	0	0	0	0	0	0	0	0	0	0	0	1	0	0	0	0	0	0	0	0	0	0	0	NA	antisense	NA	NA	NA	antisense	1
Natural antisense to AT2G43535	Chr2:18071442-18071517	New_antisense RNA	XLOC_017579	0	0	0	0	0	0	0	0	0	0	0	0	1	0	0	0	0	0	0	0	0	0	0	0	NA	antisense	NA	NA	NA	antisense	1
Natural antisense to AT2G43540	Chr2:18072788-18072925	New_antisense RNA	XLOC_017580	0	0	0	0	0	0	0	0	0	0	0	0	1	0	0	0	0	0	0	0	0	0	0	0	NA	antisense	NA	NA	NA	antisense	1
Natural antisense to AT2G43690	Chr2:18111908-18112043	New_antisense RNA	XLOC_017594	0	0	0	0	0	0	0	0	0	0	0	0	0	0	0	0	0	0	0	0	0	0	0	0	NA	antisense	NA	NA	NA	antisense	1
Natural antisense to AT2G44000	Chr2:18214055-18214175	New_antisense RNA	XLOC_017620	0	0	0	0	0	0	0	0	0	0	0	0	0	0	0	0	0	0	0	0	0	0	0	0	NA	antisense	NA	NA	NA	antisense	1
Natural antisense to AT2G44230	Chr2:18286233-18286368	New_antisense RNA	XLOC_017633	0	0	0	0	0	0	0	0	0	0	0	0	0	0	0	0	0	0	0	0	0	0	0	0	NA	antisense	NA	NA	NA	antisense	1
Natural antisense to AT2G44250	Chr2:18293399-18293514	New_antisense RNA	XLOC_017634	0	0	0	0	0	0	0	0	0	0	0	0	0	0	0	0	0	0	0	0	0	0	0	0	NA	antisense	NA	NA	NA	antisense	1
Natural antisense to AT2G09515	Chr2:18300622-18300741	New_antisense RNA	XLOC_017637	0	0	0	0	0	0	0	0	0	0	0	0	0	0	0	0	0	0	0	0	0	0	0	0	NA	antisense	NA	NA	NA	antisense	1
Natural antisense to AT2G44310	Chr2:18308931-18309059	New_antisense RNA	XLOC_017641	0	0	0	0	0	0	0	0	0	0	0	0	1	0	0	0	0	0	0	0	0	0	0	0	NA	antisense	NA	NA	NA	antisense	1
Natural antisense to AT2G44383	Chr2:18324700-18324918	New_antisense RNA	XLOC_017646	0	0	0	0	0	0	0	0	0	0	0	0	1	0	0	0	0	0	0	0	0	0	0	0	NA	antisense	NA	NA	NA	antisense	1
Natural antisense to AT2G44940	Chr2:18537141-18537275	New_antisense RNA	XLOC_017681	0	0	0	0	0	0	0	0	0	0	0	0	0	0	0	0	0	0	0	0	0	0	0	0	NA	antisense	NA	NA	NA	antisense	1
Natural antisense to AT2G44990	Chr2:18558826-18558982	New_antisense RNA	XLOC_017685	0	0	0	0	0	0	0	0	0	0	0	0	0	0	0	0	0	0	0	0	0	0	0	0	NA	antisense	NA	NA	NA	antisense	1
Natural antisense to AT2G45130	Chr2:18606100-18606411	New_antisense RNA	XLOC_017692	0	0	0	0	0	0	0	0	0	0	0	0	0	0	0	0	0	0	0	0	0	0	0	0	NA	antisense	NA	NA	NA	antisense	1
Natural antisense to AT2G09615	Chr2:18708950-18709132	New_antisense RNA	XLOC_017708	0	0	0	0	0	0	0	0	0	0	0	0	0	0	0	0	0	0	0	0	0	0	0	0	NA	antisense	NA	NA	NA	antisense	1
Natural antisense to AT2G45770	Chr2:18853710-18853758	New_antisense RNA	XLOC_017737	0	0	0	0	0	0	0	0	0	0	0	0	0	0	0	0	0	0	0	0	0	0	0	0	NA	antisense	NA	NA	NA	antisense	1
Natural antisense to AT2G46220	Chr2:18980895-18981017	New_antisense RNA	XLOC_017759	0	0	0	0	0	0	0	0	0	0	0	0	0	0	0	0	0	0	0	0	0	0	0	0	NA	antisense	NA	NA	NA	antisense	1
Natural antisense to AT2G46520	Chr2:19100333-19100541	New_antisense RNA	XLOC_017781	0	0	0	0	0	0	0	0	0	0	0	0	0	0	0	0	0	0	0	0	0	0	0	0	NA	antisense	NA	NA	NA	antisense	1
Natural antisense to AT2G46765	Chr2:19219909-19220211	New_antisense RNA	XLOC_017804	0	0	0	0	0	0	0	0	0	0	0	0	0	0	0	0	0	0	0	0	0	0	0	0	NA	antisense	NA	NA	NA	antisense	1
Natural antisense to AT2G47350	Chr2:19433631-19433752	New_antisense RNA	XLOC_017842	0	0	0	0	0	0	0	0	0	0	0	0	0	0	0	0	0	0	0	0	0	0	0	0	NA	antisense	NA	NA	NA	antisense	1
Natural antisense to AT2G47440	Chr2:19469402-19469578	New_antisense RNA	XLOC_017847	0	0	0	0	0	0	0	0	0	0	0	0	0	0	0	0	0	0	0	0	0	0	0	0	NA	antisense	NA	NA	NA	antisense	1
Natural antisense to AT2G47850	Chr2:19595417-19595561	New_antisense RNA	XLOC_017868	0	0	0	0	0	0	0	0	0	0	0	0	0	0	0	0	0	0	0	0	0	0	0	0	NA	antisense	NA	NA	NA	antisense	1
Natural antisense to AT2G47850	Chr2:19598572-19599045	New_antisense RNA	XLOC_017869	0	0	0	0	0	0	0	0	0	0	0	0	0	0	0	0	0	0	0	0	0	0	0	0	NA	antisense	NA	NA	NA	antisense	1
Natural antisense to AT2G00990	Chr2:19613948-19614089	New_antisense RNA	XLOC_017872	0	0	0	0	0	0	0	0	0	0	0	0	1	0	0	0	0	0	0	0	0	0	0	0	NA	antisense	NA	NA	NA	antisense	1
Natural antisense to AT2G47910	Chr2:19614446-19614657	New_antisense RNA	XLOC_017873	0	0	0	0	0	0	0	0	0	0	0	0	1	0	0	0	0	0	0	0	0	0	0	0	NA	antisense	NA	NA	NA	antisense	1
Natural antisense to AT3G01060	Chr3:16487-16667	New_antisense RNA	XLOC_017895	0	0	0	0	0	0	0	0	0	0	0	0	0	0	0	0	0	0	0	0	0	0	0	0	NA	antisense	NA	NA	NA	antisense	1
Natural antisense to AT3G01311	Chr3:104414-104523	New_antisense RNA	XLOC_017908	0	0	0	0	0	0	0	0	0	0	0	0	0	0	0	0	0	0	0	0	0	0	0	0	NA	antisense	NA	NA	NA	antisense	1
Natural antisense to AT3G01329	Chr3:118808-118941	New_antisense RNA	XLOC_017913	0	0	0	0	0	0	0	0	0	0	0	0	0	0	0	0	0	0	0	0	0	0	0	0	NA	antisense	NA	NA	NA	antisense	1
Natural antisense to AT3G01435	Chr3:166454-166603	New_antisense RNA	XLOC_017921	0	0	0	0	0	0	0	0	0	0	0	0	1	0	0	0	0	0	0	0	0	0	0	0	NA	antisense	NA	NA	NA	antisense	1
Natural antisense to AT3G01435	Chr3:168213-168334	New_antisense RNA	XLOC_017922	0	0	0	0	0	0	0	0	0	0	0	0	0	0	0	0	0	0	0	0	0	0	0	0	NA	antisense	NA	NA	NA	antisense	1
Natural antisense to AT3G01470	Chr3:184322-184641	New_antisense RNA	XLOC_017926	0	0	0	0	0	0	0	0	0	0	0	0	1	0	0	0	0	0	0	0	0	0	0	0	NA	antisense	NA	NA	NA	antisense	1
Natural antisense to AT3G01513	Chr3:202728-202950	New_antisense RNA	XLOC_017928	0	0	0	0	0	0	0	0	0	0	0	0	0	0	0	0	0	0	0	0	0	0	0	0	NA	antisense	NA	NA	NA	antisense	1
Natural antisense to AT3G01980	Chr3:327295-327329	New_antisense RNA	XLOC_017961	0	0	0	0	0	0	0	0	0	0	0	0	1	0	0	0	0	0	0	0	0	0	0	0	NA	antisense	NA	NA	NA	antisense	1
Natural antisense to AT3G02040	Chr3:349991-350278	New_antisense RNA	XLOC_017966	0	0	0	0	0	0	0	0	0	0	0	0	1	0	0	0	0	0	0	0	0	0	0	0	NA	antisense	NA	NA	NA	antisense	1
Natural antisense to AT3G02140	Chr3:386958-387304	New_antisense RNA	XLOC_017975	0	0	0	0	0	0	0	0	0	0	0	0	0	0	0	0	0	0	0	0	0	0	0	0	NA	antisense	NA	NA	NA	antisense	1
Natural antisense to AT3G02260	Chr3:448582-448744	New_antisense RNA	XLOC_017988	0	0	0	0	0	0	0	0	0	0	0	0	0	0	0	0	0	0	0	0	0	0	0	0	NA	antisense	NA	NA	NA	antisense	1
Natural antisense to AT3G01125	Chr3:452456-452559	New_antisense RNA	XLOC_017989	0	0	0	0	0	0	0	0	0	0	0	0	0	0	0	0	0	0	0	0	0	0	0	0	NA	antisense	NA	NA	NA	antisense	1
Natural antisense to AT3G02540	Chr3:536290-536359	New_antisense RNA	XLOC_018009	0	0	0	0	0	0	0	0	0	0	0	0	0	0	0	0	0	0	0	0	0	0	0	0	NA	antisense	NA	NA	NA	antisense	1
Natural antisense to AT3G02550	Chr3:538061-538141	New_antisense RNA	XLOC_018010	0	0	0	0	0	0	0	0	0	0	0	0	1	0	0	0	0	0	0	0	0	0	0	0	NA	antisense	NA	NA	NA	antisense	1
Natural antisense to AT3G02570	Chr3:545532-545777	New_antisense RNA	XLOC_018012	0	0	0	0	0	0	0	0	0	0	0	0	0	0	0	0	0	0	0	0	0	0	0	0	NA	antisense	NA	NA	NA	antisense	1
Natural antisense to AT3G02640	Chr3:565800-565901	New_antisense RNA	XLOC_018019	0	0	0	0	0	0	0	0	0	0	0	0	0	0	0	0	0	0	0	0	0	0	0	0	NA	antisense	NA	NA	NA	antisense	1
Natural antisense to AT3G02750	Chr3:596164-596251	New_antisense RNA	XLOC_018030	0	0	0	0	0	0	0	0	0	0	0	0	1	0	0	0	0	0	0	0	0	0	0	0	NA	antisense	NA	NA	NA	antisense	1
Natural antisense to AT3G02760	Chr3:600704-600837	New_antisense RNA	XLOC_018031	0	0	0	0	0	0	0	0	0	0	0	0	0	0	0	0	0	0	0	0	0	0	0	0	NA	antisense	NA	NA	NA	antisense	1
Natural antisense to AT3G01195	Chr3:630142-630305	New_antisense RNA	XLOC_018038	0	0	0	0	0	0	0	0	0	0	0	0	0	0	0	0	0	0	0	0	0	0	0	0	NA	antisense	NA	NA	NA	antisense	1
Natural antisense to AT3G01235	Chr3:720338-720897	New_antisense RNA	XLOC_018058	0	0	0	0	0	0	0	0	0	0	0	0	0	0	0	0	0	0	0	0	0	0	0	0	NA	antisense	NA	NA	NA	antisense	1
Natural antisense to AT3G01255	Chr3:834954-835211	New_antisense RNA	XLOC_018077	0	0	0	0	0	0	0	0	0	0	0	0	0	0	0	0	0	0	0	0	0	0	0	0	NA	antisense	NA	NA	NA	antisense	1
Natural antisense to AT3G03590	Chr3:866935-867130	New_antisense RNA	XLOC_018084	0	0	0	0	0	0	0	0	0	0	0	0	0	0	0	0	0	0	0	0	0	0	0	0	NA	antisense	NA	NA	NA	antisense	1
Natural antisense to AT3G03890	Chr3:1002496-1002601	New_antisense RNA	XLOC_018110	0	0	0	0	0	0	0	0	0	0	0	0	1	0	0	0	0	0	0	0	0	0	0	0	NA	antisense	NA	NA	NA	antisense	1
Natural antisense to AT3G01395	Chr3:1076472-1076538	New_antisense RNA	XLOC_018124	0	0	0	0	0	0	0	0	0	0	0	0	1	0	0	0	0	0	0	0	0	0	0	0	NA	antisense	NA	NA	NA	antisense	1
Natural antisense to AT3G01395	Chr3:1076782-1077171	New_antisense RNA	XLOC_018125	0	0	0	0	0	0	0	0	0	0	0	0	0	0	0	0	0	0	0	0	0	0	0	0	NA	antisense	NA	NA	NA	antisense	1
Natural antisense to AT3G04350	Chr3:1156777-1156996	New_antisense RNA	XLOC_018136	0	0	0	0	0	0	0	0	0	0	0	0	1	0	0	0	0	0	0	0	0	0	0	0	NA	antisense	NA	NA	NA	antisense	1
Natural antisense to AT3G04360	Chr3:1158438-1158550	New_antisense RNA	XLOC_018137	0	0	0	0	0	0	0	0	0	0	0	0	1	0	0	0	0	0	0	0	0	0	0	0	NA	antisense	NA	NA	NA	antisense	1
Natural antisense to AT3G04800	Chr3:1314959-1315272	New_antisense RNA	XLOC_018163	0	0	0	0	0	0	0	0	0	0	0	0	1	0	0	0	0	0	0	0	0	0	0	0	NA	antisense	NA	NA	NA	antisense	1
Natural antisense to AT3G05330	Chr3:1521871-1522136	New_antisense RNA	XLOC_018202	0	0	0	0	0	0	0	0	0	0	0	0	1	0	0	0	0	0	0	0	0	0	0	0	NA	antisense	NA	NA	NA	antisense	1
Natural antisense to AT3G05350	Chr3:1533818-1534002	New_antisense RNA	XLOC_018203	0	0	0	0	0	0	0	0	0	0	0	0	1	0	0	0	0	0	0	0	0	0	0	0	NA	antisense	NA	NA	NA	antisense	1
Natural antisense to AT3G05570	Chr3:1617312-1617474	New_antisense RNA	XLOC_018223	0	0	0	0	0	0	0	0	0	0	0	0	0	0	0	0	0	0	0	0	0	0	0	0	NA	antisense	NA	NA	NA	antisense	1
Natural antisense to AT3G05820	Chr3:1732586-1732719	New_antisense RNA	XLOC_018245	0	0	0	0	0	0	0	0	0	0	0	0	1	0	0	0	0	0	0	0	0	0	0	0	NA	antisense	NA	NA	NA	antisense	1
Natural antisense to AT3G05940	Chr3:1777135-1777247	New_antisense RNA	XLOC_018257	0	0	0	0	0	0	0	0	0	0	0	0	0	0	0	0	0	0	0	0	0	0	0	0	NA	antisense	NA	NA	NA	antisense	1
Natural antisense to AT3G06260	Chr3:1894998-1895333	New_antisense RNA	XLOC_018274	0	0	0	0	0	0	0	0	0	0	0	0	0	0	0	0	0	0	0	0	0	0	0	0	NA	antisense	NA	NA	NA	antisense	1
Natural antisense to AT3G06437	Chr3:1972402-1972549	New_antisense RNA	XLOC_018286	0	0	0	0	0	0	0	0	0	0	0	0	0	0	0	0	0	0	0	0	0	0	0	0	NA	antisense	NA	NA	NA	antisense	1
Natural antisense to AT3G06590	Chr3:2055316-2055454	New_antisense RNA	XLOC_018295	0	0	0	0	0	0	0	0	0	0	0	0	0	0	0	0	0	0	0	0	0	0	0	0	NA	antisense	NA	NA	NA	antisense	1
Natural antisense to AT3G06778	Chr3:2139878-2140097	New_antisense RNA	XLOC_018307	0	0	0	0	0	0	0	0	0	0	0	0	0	0	0	0	0	0	0	0	0	0	0	0	NA	antisense	NA	NA	NA	antisense	1
Natural antisense to AT3G06790	Chr3:2145738-2145951	New_antisense RNA	XLOC_018309	0	0	0	0	0	0	0	0	0	0	0	0	1	0	0	0	0	0	0	0	0	0	0	0	NA	antisense	NA	NA	NA	antisense	1
Natural antisense to AT3G07050	Chr3:2229505-2229581	New_antisense RNA	XLOC_018328	0	0	0	0	0	0	0	0	0	0	0	0	0	0	0	0	0	0	0	0	0	0	0	0	NA	antisense	NA	NA	NA	antisense	1
Natural antisense to AT3G07370	Chr3:2357735-2358001	New_antisense RNA	XLOC_018347	0	0	0	0	0	0	0	0	0	0	0	0	0	0	0	0	0	0	0	0	0	0	0	0	NA	antisense	NA	NA	NA	antisense	1
Natural antisense to AT3G07460	Chr3:2385907-2386206	New_antisense RNA	XLOC_018354	0	0	0	0	0	0	0	0	0	0	0	0	0	0	0	0	0	0	0	0	0	0	0	0	NA	antisense	NA	NA	NA	antisense	1
Natural antisense to AT3G07470	Chr3:2386503-2386654	New_antisense RNA	XLOC_018355	0	0	0	0	0	0	0	0	0	0	0	0	0	0	0	0	0	0	0	0	0	0	0	0	NA	antisense	NA	NA	NA	antisense	1
Natural antisense to AT3G07570	Chr3:2420237-2420373	New_antisense RNA	XLOC_018364	0	0	0	0	0	0	0	0	0	0	0	0	1	0	0	0	0	0	0	0	0	0	0	0	NA	antisense	NA	NA	NA	antisense	1
Natural antisense to AT3G08020	Chr3:2561788-2561888	New_antisense RNA	XLOC_018392	0	0	0	0	0	0	0	0	0	0	0	0	0	0	0	0	0	0	0	0	0	0	0	0	NA	antisense	NA	NA	NA	antisense	1
Natural antisense to AT3G08500	Chr3:2578240-2578335	New_antisense RNA	XLOC_018394	0	0	0	0	0	0	0	0	0	0	0	0	0	0	0	0	0	0	0	0	0	0	0	0	NA	antisense	NA	NA	NA	antisense	1
Natural antisense to AT3G08505	Chr3:2582056-2582203	New_antisense RNA	XLOC_018396	0	0	0	0	0	0	0	0	0	0	0	0	0	0	0	0	0	0	0	0	0	0	0	0	NA	antisense	NA	NA	NA	antisense	1
Natural antisense to AT3G08900	Chr3:2709850-2709967	New_antisense RNA	XLOC_018415	0	0	0	0	0	0	0	0	0	0	0	0	1	0	0	0	0	0	0	0	0	0	0	0	NA	antisense	NA	NA	NA	antisense	1
Natural antisense to AT3G09210	Chr3:2826862-2827048	New_antisense RNA	XLOC_018435	0	0	0	0	0	0	0	0	0	0	0	0	0	0	0	0	0	0	0	0	0	0	0	0	NA	antisense	NA	NA	NA	antisense	1
Natural antisense to AT3G02135	Chr3:2845146-2845378	New_antisense RNA	XLOC_018439	0	0	0	0	0	0	0	0	0	0	0	0	0	0	0	0	0	0	0	0	0	0	0	0	NA	antisense	NA	NA	NA	antisense	1
Natural antisense to AT3G09280	Chr3:2850489-2850747	New_antisense RNA	XLOC_018441	0	0	0	0	0	0	0	0	0	0	0	0	0	0	0	0	0	0	0	0	0	0	0	0	NA	antisense	NA	NA	NA	antisense	1
Natural antisense to AT3G09620	Chr3:2952188-2952325	New_antisense RNA	XLOC_018462	0	0	0	0	0	0	0	0	0	0	0	0	0	0	0	0	0	0	0	0	0	0	0	0	NA	antisense	NA	NA	NA	antisense	1
Natural antisense to AT3G09790	Chr3:3006126-3006228	New_antisense RNA	XLOC_018471	0	0	0	0	0	0	0	0	0	0	0	0	1	0	0	0	0	0	0	0	0	0	0	0	NA	antisense	NA	NA	NA	antisense	1
Natural antisense to AT3G10030	Chr3:3091889-3092019	New_antisense RNA	XLOC_018487	0	0	0	0	0	0	0	0	0	0	0	0	0	0	0	0	0	0	0	0	0	0	0	0	NA	antisense	NA	NA	NA	antisense	1
Natural antisense to AT3G10030	Chr3:3094998-3095106	New_antisense RNA	XLOC_018488	0	0	0	0	0	0	0	0	0	0	0	0	0	0	0	0	0	0	0	0	0	0	0	0	NA	antisense	NA	NA	NA	antisense	1
Natural antisense to AT3G10150	Chr3:3138997-3139300	New_antisense RNA	XLOC_018503	0	0	0	0	0	0	0	0	0	0	0	0	1	0	0	0	0	0	0	0	0	0	0	0	NA	antisense	NA	NA	NA	antisense	1
Natural antisense to AT3G10525	Chr3:3281047-3281397	New_antisense RNA	XLOC_018529	0	0	0	0	0	0	0	0	0	0	0	0	0	0	0	0	0	0	0	0	0	0	0	0	NA	antisense	NA	NA	NA	antisense	1
Natural antisense to AT3G10605	Chr3:3318109-3318270	New_antisense RNA	XLOC_018538	0	0	0	0	0	0	0	0	0	0	0	0	1	0	0	0	0	0	0	0	0	0	0	0	NA	antisense	NA	NA	NA	antisense	1
Natural antisense to AT3G10740	Chr3:3365737-3365969	New_antisense RNA	XLOC_018543	0	0	0	0	0	0	0	0	0	0	0	0	0	0	0	0	0	0	0	0	0	0	0	0	NA	antisense	NA	NA	NA	antisense	1
Natural antisense to AT3G11100	Chr3:3475927-3476278	New_antisense RNA	XLOC_018565	0	0	0	0	0	0	0	0	0	0	0	0	0	0	0	0	0	0	0	0	0	0	0	0	NA	antisense	NA	NA	NA	antisense	1
Natural antisense to AT3G11280	Chr3:3534885-3534980	New_antisense RNA	XLOC_018575	0	0	0	0	0	0	0	0	0	0	0	0	0	0	0	0	0	0	0	0	0	0	0	0	NA	antisense	NA	NA	NA	antisense	1
Natural antisense to AT3G11650	Chr3:3677214-3677327	New_antisense RNA	XLOC_018609	0	0	0	0	0	0	0	0	0	0	0	0	1	0	0	0	0	0	0	0	0	0	0	0	NA	antisense	NA	NA	NA	antisense	1
Natural antisense to AT3G11720	Chr3:3708565-3708691	New_antisense RNA	XLOC_018615	0	0	0	0	0	0	0	0	0	0	0	0	0	0	0	0	0	0	0	0	0	0	0	0	NA	antisense	NA	NA	NA	antisense	1
Natural antisense to AT3G12140	Chr3:3867823-3868084	New_antisense RNA	XLOC_018637	0	0	0	0	0	0	0	0	0	0	0	0	1	0	0	0	0	0	0	0	0	0	0	0	NA	antisense	NA	NA	NA	antisense	1
Natural antisense to AT3G12220	Chr3:3898999-3899080	New_antisense RNA	XLOC_018642	0	0	0	0	0	0	0	0	0	0	0	0	0	0	0	0	0	0	0	0	0	0	0	0	NA	antisense	NA	NA	NA	antisense	1
Natural antisense to AT3G12440	Chr3:3952179-3952399	New_antisense RNA	XLOC_018652	0	0	0	0	0	0	0	0	0	0	0	0	0	0	0	0	0	0	0	0	0	0	0	0	NA	antisense	NA	NA	NA	antisense	1
Natural antisense to AT3G12590	Chr3:4003777-4003970	New_antisense RNA	XLOC_018662	0	0	0	0	0	0	0	0	0	0	0	0	0	0	0	0	0	0	0	0	0	0	0	0	NA	antisense	NA	NA	NA	antisense	1
Natural antisense to AT3G12685	Chr3:4029146-4029274	New_antisense RNA	XLOC_018668	0	0	0	0	0	0	0	0	0	0	0	0	0	0	0	0	0	0	0	0	0	0	0	0	NA	antisense	NA	NA	NA	antisense	1
Natural antisense to AT3G12685	Chr3:4030274-4030438	New_antisense RNA	XLOC_018669	0	0	0	0	0	0	0	0	0	0	0	0	1	0	0	0	0	0	0	0	0	0	0	0	NA	antisense	NA	NA	NA	antisense	1
Natural antisense to AT3G12800	Chr3:4064813-4064901	New_antisense RNA	XLOC_018676	0	0	0	0	0	0	0	0	0	0	0	0	0	0	0	0	0	0	0	0	0	0	0	0	NA	antisense	NA	NA	NA	antisense	1
Natural antisense to AT3G12830	Chr3:4079623-4079753	New_antisense RNA	XLOC_018678	0	0	0	0	0	0	0	0	0	0	0	0	0	0	0	0	0	0	0	0	0	0	0	0	NA	antisense	NA	NA	NA	antisense	1
Natural antisense to AT3G12950	Chr3:4132403-4132547	New_antisense RNA	XLOC_018692	0	0	0	0	0	0	0	0	0	0	0	0	0	0	0	0	0	0	0	0	0	0	0	0	NA	antisense	NA	NA	NA	antisense	1
Natural antisense to AT3G12955	Chr3:4136108-4136437	New_antisense RNA	XLOC_018693	0	0	0	0	0	0	0	0	0	0	0	0	0	0	0	0	0	0	0	0	0	0	0	0	NA	antisense	NA	NA	NA	antisense	1
Natural antisense to AT3G12970	Chr3:4142504-4142684	New_antisense RNA	XLOC_018696	0	0	0	0	0	0	0	0	0	0	0	0	0	0	0	0	0	0	0	0	0	0	0	0	NA	antisense	NA	NA	NA	antisense	1
Natural antisense to AT3G13110	Chr3:4216284-4216417	New_antisense RNA	XLOC_018704	0	0	0	0	0	0	0	0	0	0	0	0	0	0	0	0	0	0	0	0	0	0	0	0	NA	antisense	NA	NA	NA	antisense	1
Natural antisense to AT3G13260	Chr3:4283017-4283146	New_antisense RNA	XLOC_018716	0	0	0	0	0	0	0	0	0	0	0	0	1	0	0	0	0	0	0	0	0	0	0	0	NA	antisense	NA	NA	NA	antisense	1
Natural antisense to AT3G13270	Chr3:4288233-4288862	New_antisense RNA	XLOC_018717	0	0	0	0	0	0	0	0	0	0	0	0	1	0	0	0	0	0	0	0	0	0	0	0	NA	antisense	NA	NA	NA	antisense	1
Natural antisense to AT3G02685	Chr3:4345745-4345853	New_antisense RNA	XLOC_018728	0	0	0	0	0	0	0	0	0	0	0	0	0	0	0	0	0	0	0	0	0	0	0	0	NA	antisense	NA	NA	NA	antisense	1
Natural antisense to AT3G13672	Chr3:4474378-4474555	New_antisense RNA	XLOC_018757	0	0	0	0	0	0	0	0	0	0	0	0	0	0	0	0	0	0	0	0	0	0	0	0	NA	antisense	NA	NA	NA	antisense	1
Natural antisense to AT3G13790	Chr3:4535785-4536203	New_antisense RNA	XLOC_018769	0	0	0	0	0	0	0	0	0	0	0	0	0	0	0	0	0	0	0	0	0	0	0	0	NA	antisense	NA	NA	NA	antisense	1
Natural antisense to AT3G13920	Chr3:4592070-4592262	New_antisense RNA	XLOC_018781	0	0	0	0	0	0	0	0	0	0	0	0	0	0	0	0	0	0	0	0	0	0	0	0	NA	antisense	NA	NA	NA	antisense	1
Natural antisense to AT3G13970	Chr3:4613362-4613502	New_antisense RNA	XLOC_018785	0	0	0	0	0	0	0	0	0	0	0	0	0	0	0	0	0	0	0	0	0	0	0	0	NA	antisense	NA	NA	NA	antisense	1
Natural antisense to AT3G14060	Chr3:4656760-4656876	New_antisense RNA	XLOC_018793	0	0	0	0	0	0	0	0	0	0	0	0	1	0	0	0	0	0	0	0	0	0	0	0	NA	antisense	NA	NA	NA	antisense	1
Natural antisense to AT3G14185	Chr3:4709090-4709281	New_antisense RNA	XLOC_018800	0	0	0	0	0	0	0	0	0	0	0	0	0	0	0	0	0	0	0	0	0	0	0	0	NA	antisense	NA	NA	NA	antisense	1
Natural antisense to AT3G14205	Chr3:4715573-4715699	New_antisense RNA	XLOC_018802	0	0	0	0	0	0	0	0	0	0	0	0	0	0	0	0	0	0	0	0	0	0	0	0	NA	antisense	NA	NA	NA	antisense	1
Natural antisense to AT3G14362	Chr3:4794408-4794680	New_antisense RNA	XLOC_018815	0	0	0	0	0	0	0	0	0	0	0	0	0	0	0	0	0	0	0	0	0	0	0	0	NA	antisense	NA	NA	NA	antisense	1
Natural antisense to AT3G15150	Chr3:5104133-5104252	New_antisense RNA	XLOC_018872	0	0	0	0	0	0	0	0	0	0	0	0	0	0	0	0	0	0	0	0	0	0	0	0	NA	antisense	NA	NA	NA	antisense	1
Natural antisense to AT3G15580	Chr3:5273471-5273589	New_antisense RNA	XLOC_018915	0	0	0	0	0	0	0	0	0	0	0	0	0	0	0	0	0	0	0	0	0	0	0	0	NA	antisense	NA	NA	NA	antisense	1
Natural antisense to AT3G15620	Chr3:5296712-5296859	New_antisense RNA	XLOC_018922	0	0	0	0	0	0	0	0	0	0	0	0	0	0	0	0	0	0	0	0	0	0	0	0	NA	antisense	NA	NA	NA	antisense	1
Natural antisense to AT3G15880	Chr3:5372191-5372449	New_antisense RNA	XLOC_018941	0	0	0	0	0	0	0	0	0	0	0	0	0	0	0	0	0	0	0	0	0	0	0	0	NA	antisense	NA	NA	NA	antisense	1
Natural antisense to AT3G03165	Chr3:5380705-5380823	New_antisense RNA	XLOC_018943	0	0	0	0	0	0	0	0	0	0	0	0	0	0	0	0	0	0	0	0	0	0	0	0	NA	antisense	NA	NA	NA	antisense	1
Natural antisense to AT3G16750	Chr3:5702586-5702717	New_antisense RNA	XLOC_019011	0	0	0	0	0	0	0	0	0	0	0	0	0	0	0	0	0	0	0	0	0	0	0	0	NA	antisense	NA	NA	NA	antisense	1
Natural antisense to AT3G17170	Chr3:5854821-5854921	New_antisense RNA	XLOC_019043	0	0	0	0	0	0	0	0	0	0	0	0	0	0	0	0	0	0	0	0	0	0	0	0	NA	antisense	NA	NA	NA	antisense	1
Natural antisense to AT3G17220	Chr3:5883761-5883837	New_antisense RNA	XLOC_019051	0	0	0	0	0	0	0	0	0	0	0	0	1	0	0	0	0	0	0	0	0	0	0	0	NA	antisense	NA	NA	NA	antisense	1
Natural antisense to AT3G17460	Chr3:5977629-5977729	New_antisense RNA	XLOC_019064	0	0	0	0	0	0	0	0	0	0	0	0	1	0	0	0	0	0	0	0	0	0	0	0	NA	antisense	NA	NA	NA	antisense	1
Natural antisense to AT3G03555	Chr3:6117917-6118008	New_antisense RNA	XLOC_019101	0	0	0	0	0	0	0	0	0	0	0	0	0	0	0	0	0	0	0	0	0	0	0	0	NA	antisense	NA	NA	NA	antisense	1
Natural antisense to AT3G03605	Chr3:6179243-6179395	New_antisense RNA	XLOC_019113	0	0	0	0	0	0	0	0	0	0	0	0	1	0	0	0	0	0	0	0	0	0	0	0	NA	antisense	NA	NA	NA	antisense	1
Natural antisense to AT3G18460	Chr3:6333849-6333971	New_antisense RNA	XLOC_019148	0	0	0	0	0	0	0	0	0	0	0	0	0	0	0	0	0	0	0	0	0	0	0	0	NA	antisense	NA	NA	NA	antisense	1
Natural antisense to AT3G18485	Chr3:6343089-6343346	New_antisense RNA	XLOC_019150	0	0	0	0	0	0	0	0	0	0	0	0	1	0	0	0	0	0	0	0	0	0	0	0	NA	antisense	NA	NA	NA	antisense	1
Natural antisense to AT3G18490	Chr3:6350794-6350948	New_antisense RNA	XLOC_019152	0	0	0	0	0	0	0	0	0	0	0	0	0	0	0	0	0	0	0	0	0	0	0	0	NA	antisense	NA	NA	NA	antisense	1
Natural antisense to AT3G18524	Chr3:6372679-6372859	New_antisense RNA	XLOC_019158	0	0	0	0	0	0	0	0	0	0	0	0	0	0	0	0	0	0	0	0	0	0	0	0	NA	antisense	NA	NA	NA	antisense	1
Natural antisense to AT3G18690	Chr3:6430425-6430535	New_antisense RNA	XLOC_019168	0	0	0	0	0	0	0	0	0	0	0	0	1	0	0	0	0	0	0	0	0	0	0	0	NA	antisense	NA	NA	NA	antisense	1
Natural antisense to AT3G19280	Chr3:6683956-6684083	New_antisense RNA	XLOC_019214	0	0	0	0	0	0	0	0	0	0	0	0	0	0	0	0	0	0	0	0	0	0	0	0	NA	antisense	NA	NA	NA	antisense	1
Natural antisense to AT3G19630	Chr3:6820684-6820786	New_antisense RNA	XLOC_019240	0	0	0	0	0	0	0	0	0	0	0	0	1	0	0	0	0	0	0	0	0	0	0	0	NA	antisense	NA	NA	NA	antisense	1
Natural antisense to AT3G19895	Chr3:6921519-6921654	New_antisense RNA	XLOC_019254	0	0	0	0	0	0	0	0	0	0	0	0	0	0	0	0	0	0	0	0	0	0	0	0	NA	antisense	NA	NA	NA	antisense	1
Natural antisense to AT3G20060	Chr3:7004492-7004636	New_antisense RNA	XLOC_019271	0	0	0	0	0	0	0	0	0	0	0	0	0	0	0	0	0	0	0	0	0	0	0	0	NA	antisense	NA	NA	NA	antisense	1
Natural antisense to AT3G20180	Chr3:7044275-7044428	New_antisense RNA	XLOC_019285	0	0	0	0	0	0	0	0	0	0	0	0	0	0	0	0	0	0	0	0	0	0	0	0	NA	antisense	NA	NA	NA	antisense	1
Natural antisense to AT3G20340	Chr3:7093455-7093575	New_antisense RNA	XLOC_019293	0	0	0	0	0	0	0	0	0	0	0	0	0	0	0	0	0	0	0	0	0	0	0	0	NA	antisense	NA	NA	NA	antisense	1
Natural antisense to AT3G20480	Chr3:7153302-7153565	New_antisense RNA	XLOC_019304	0	0	0	0	0	0	0	0	0	0	0	0	1	0	0	0	0	0	0	0	0	0	0	0	NA	antisense	NA	NA	NA	antisense	1
Natural antisense to AT3G20570	Chr3:7187465-7187682	New_antisense RNA	XLOC_019312	0	0	0	0	0	0	0	0	0	0	0	0	0	0	0	0	0	0	0	0	0	0	0	0	NA	antisense	NA	NA	NA	antisense	1
Natural antisense to AT3G20640	Chr3:7209892-7210148	New_antisense RNA	XLOC_019316	0	0	0	0	0	0	0	0	0	0	0	0	1	0	0	0	0	0	0	0	0	0	0	0	NA	antisense	NA	NA	NA	antisense	1
Natural antisense to AT3G20640	Chr3:7213380-7213483	New_antisense RNA	XLOC_019317	0	0	0	0	0	0	0	0	0	0	0	0	1	0	0	0	0	0	0	0	0	0	0	0	NA	antisense	NA	NA	NA	antisense	1
Natural antisense to AT3G20680	Chr3:7231166-7231426	New_antisense RNA	XLOC_019320	0	0	0	0	0	0	0	0	0	0	0	0	0	0	0	0	0	0	0	0	0	0	0	0	NA	antisense	NA	NA	NA	antisense	1
Natural antisense to AT3G21055	Chr3:7377092-7377216	New_antisense RNA	XLOC_019351	0	0	0	0	0	0	0	0	0	0	0	0	1	0	0	0	0	0	0	0	0	0	0	0	NA	antisense	NA	NA	NA	antisense	1
Natural antisense to AT3G21250	Chr3:7457297-7457475	New_antisense RNA	XLOC_019365	0	0	0	0	0	0	0	0	0	0	0	0	1	0	0	0	0	0	0	0	0	0	0	0	NA	antisense	NA	NA	NA	antisense	1
Natural antisense to AT3G21260	Chr3:7465601-7465634	New_antisense RNA	XLOC_019367	0	0	0	0	0	0	0	0	0	0	0	0	1	0	0	0	0	0	0	0	0	0	0	0	NA	antisense	NA	NA	NA	antisense	1
Natural antisense to AT3G21670	Chr3:7629121-7629287	New_antisense RNA	XLOC_019393	0	0	0	0	0	0	0	0	0	0	0	0	0	0	0	0	0	0	0	0	0	0	0	0	NA	antisense	NA	NA	NA	antisense	1
Natural antisense to AT3G21680	Chr3:7633959-7633989	New_antisense RNA	XLOC_019394	0	0	0	0	0	0	0	0	0	0	0	0	1	0	0	0	0	0	0	0	0	0	0	0	NA	antisense	NA	NA	NA	antisense	1
Natural antisense to AT3G21790	Chr3:7676813-7676906	New_antisense RNA	XLOC_019403	0	0	0	0	0	0	0	0	0	0	0	0	0	0	0	0	0	0	0	0	0	0	0	0	NA	antisense	NA	NA	NA	antisense	1
Natural antisense to AT3G22100	Chr3:7784420-7784592	New_antisense RNA	XLOC_019439	0	0	0	0	0	0	0	0	0	0	0	0	0	0	0	0	0	0	0	0	0	0	0	0	NA	antisense	NA	NA	NA	antisense	1
Natural antisense to AT3G22220	Chr3:7842829-7843002	New_antisense RNA	XLOC_019449	0	0	0	0	0	0	0	0	0	0	0	0	0	0	0	0	0	0	0	0	0	0	0	0	NA	antisense	NA	NA	NA	antisense	1
Natural antisense to AT3G22230	Chr3:7844513-7844648	New_antisense RNA	XLOC_019450	0	0	0	0	0	0	0	0	0	0	0	0	0	0	0	0	0	0	0	0	0	0	0	0	NA	antisense	NA	NA	NA	antisense	1
Natural antisense to AT3G22840	Chr3:8084337-8084459	New_antisense RNA	XLOC_019500	0	0	0	0	0	0	0	0	0	0	0	0	0	0	0	0	0	0	0	0	0	0	0	0	NA	antisense	NA	NA	NA	antisense	1
Natural antisense to AT3G04325	Chr3:8104478-8104511	New_antisense RNA	XLOC_019503	0	0	0	0	0	0	0	0	0	0	0	0	0	0	0	0	0	0	0	0	0	0	0	0	NA	antisense	NA	NA	NA	antisense	1
Natural antisense to AT3G22930	Chr3:8125898-8126037	New_antisense RNA	XLOC_019508	0	0	0	0	0	0	0	0	0	0	0	0	1	0	0	0	0	0	0	0	0	0	0	0	NA	antisense	NA	NA	NA	antisense	1
Natural antisense to AT3G23030	Chr3:8182031-8182147	New_antisense RNA	XLOC_019521	0	0	0	0	0	0	0	0	0	0	0	0	0	0	0	0	0	0	0	0	0	0	0	0	NA	antisense	NA	NA	NA	antisense	1
Natural antisense to AT3G23400	Chr3:8378275-8378399	New_antisense RNA	XLOC_019560	0	0	0	0	0	0	0	0	0	0	0	0	0	0	0	0	0	0	0	0	0	0	0	0	NA	antisense	NA	NA	NA	antisense	1
Natural antisense to AT3G04505	Chr3:8462975-8463166	New_antisense RNA	XLOC_019571	0	0	0	0	0	0	0	0	0	0	0	0	0	0	0	0	0	0	0	0	0	0	0	0	NA	antisense	NA	NA	NA	antisense	1
Natural antisense to AT3G23880	Chr3:8623158-8623325	New_antisense RNA	XLOC_019602	0	0	0	0	0	0	0	0	0	0	0	0	0	0	0	0	0	0	0	0	0	0	0	0	NA	antisense	NA	NA	NA	antisense	1
Natural antisense to AT3G23900	Chr3:8636019-8636195	New_antisense RNA	XLOC_019604	0	0	0	0	0	0	0	0	0	0	0	0	0	0	0	0	0	0	0	0	0	0	0	0	NA	antisense	NA	NA	NA	antisense	1
Natural antisense to AT3G24120	Chr3:8708238-8708386	New_antisense RNA	XLOC_019617	0	0	0	0	0	0	0	0	0	0	0	0	0	0	0	0	0	0	0	0	0	0	0	0	NA	antisense	NA	NA	NA	antisense	1
Natural antisense to AT3G24300	Chr3:8805468-8805594	New_antisense RNA	XLOC_019629	0	0	0	0	0	0	0	0	0	0	0	0	0	0	0	0	0	0	0	0	0	0	0	0	NA	antisense	NA	NA	NA	antisense	1
Natural antisense to AT3G04725	Chr3:8949699-8950024	New_antisense RNA	XLOC_019646	0	0	0	0	0	0	0	0	0	0	0	0	0	0	0	0	0	0	0	0	0	0	0	0	NA	antisense	NA	NA	NA	antisense	1
Natural antisense to AT3G24600	Chr3:8973237-8973376	New_antisense RNA	XLOC_019656	0	0	0	0	0	0	0	0	0	0	0	0	0	0	0	0	0	0	0	0	0	0	0	0	NA	antisense	NA	NA	NA	antisense	1
Natural antisense to AT3G24820	Chr3:9062240-9062420	New_antisense RNA	XLOC_019674	0	0	0	0	0	0	0	0	0	0	0	0	0	0	0	0	0	0	0	0	0	0	0	0	NA	antisense	NA	NA	NA	antisense	1
Natural antisense to AT3G24900	Chr3:9101915-9102321	New_antisense RNA	XLOC_019681	0	0	0	0	0	0	0	0	0	0	0	0	0	0	0	0	0	0	0	0	0	0	0	0	NA	antisense	NA	NA	NA	antisense	1
Natural antisense to AT3G25110	Chr3:9148454-9148710	New_antisense RNA	XLOC_019693	0	0	0	0	0	0	0	0	0	0	0	0	0	0	0	0	0	0	0	0	0	0	0	0	NA	antisense	NA	NA	NA	antisense	1
Natural antisense to AT3G25500	Chr3:9255008-9255292	New_antisense RNA	XLOC_019719	0	0	0	0	0	0	0	0	0	0	0	0	0	0	0	0	0	0	0	0	0	0	0	0	NA	antisense	NA	NA	NA	antisense	1
Natural antisense to AT3G25660	Chr3:9342204-9342334	New_antisense RNA	XLOC_019737	0	0	0	0	0	0	0	0	0	0	0	0	0	0	0	0	0	0	0	0	0	0	0	0	NA	antisense	NA	NA	NA	antisense	1
Natural antisense to AT3G25717	Chr3:9375573-9375905	New_antisense RNA	XLOC_019743	0	0	0	0	0	0	0	0	0	0	0	0	1	0	0	0	0	0	0	0	0	0	0	0	NA	antisense	NA	NA	NA	antisense	1
Natural antisense to AT3G26180	Chr3:9580071-9580219	New_antisense RNA	XLOC_019783	0	0	0	0	0	0	0	0	0	0	0	0	0	0	0	0	0	0	0	0	0	0	0	0	NA	antisense	NA	NA	NA	antisense	1
Natural antisense to AT3G26220	Chr3:9595584-9595776	New_antisense RNA	XLOC_019786	0	0	0	0	0	0	0	0	0	0	0	0	1	0	0	0	0	0	0	0	0	0	0	0	NA	antisense	NA	NA	NA	antisense	1
Natural antisense to AT3G26220	Chr3:9596383-9596404	New_antisense RNA	XLOC_019787	0	0	0	0	0	0	0	0	0	0	0	0	1	0	0	0	0	0	0	0	0	0	0	0	NA	antisense	NA	NA	NA	antisense	1
Natural antisense to AT3G26330	Chr3:9648559-9648703	New_antisense RNA	XLOC_019792	0	0	0	0	0	0	0	0	0	0	0	0	0	0	0	0	0	0	0	0	0	0	0	0	NA	antisense	NA	NA	NA	antisense	1
Natural antisense to AT3G26510	Chr3:9712786-9712914	New_antisense RNA	XLOC_019805	0	0	0	0	0	0	0	0	0	0	0	0	1	0	0	0	0	0	0	0	0	0	0	0	NA	antisense	NA	NA	NA	antisense	1
Natural antisense to AT3G26550	Chr3:9746610-9746846	New_antisense RNA	XLOC_019809	0	0	0	0	0	0	0	0	0	0	0	0	0	0	0	0	0	0	0	0	0	0	0	0	NA	antisense	NA	NA	NA	antisense	1
Natural antisense to AT3G26614	Chr3:9783797-9784908	New_antisense RNA	XLOC_019816	0	0	0	0	0	0	0	0	0	0	0	0	0	0	0	0	0	0	0	0	0	0	0	0	NA	antisense	NA	NA	NA	antisense	1
Natural antisense to AT3G26616	Chr3:9787498-9787672	New_antisense RNA	XLOC_019817	0	0	0	0	0	0	0	0	0	0	0	0	1	0	0	0	0	0	0	0	0	0	0	0	NA	antisense	NA	NA	NA	antisense	1
Natural antisense to AT3G26855	Chr3:9899399-9900030	New_antisense RNA	XLOC_019848	0	0	0	0	0	0	0	0	0	0	0	0	0	0	0	0	0	0	0	0	0	0	0	0	NA	antisense	NA	NA	NA	antisense	1
Natural antisense to AT3G26900	Chr3:9911887-9911987	New_antisense RNA	XLOC_019850	0	0	0	0	0	0	0	0	0	0	0	0	1	0	0	0	0	0	0	0	0	0	0	0	NA	antisense	NA	NA	NA	antisense	1
Natural antisense to AT3G05255	Chr3:10181981-10182155	New_antisense RNA	XLOC_019890	0	0	0	0	0	0	0	0	0	0	0	0	0	0	0	0	0	0	0	0	0	0	0	0	NA	antisense	NA	NA	NA	antisense	1
Natural antisense to AT3G27510	Chr3:10188116-10188153	New_antisense RNA	XLOC_019891	0	0	0	0	0	0	0	0	0	0	0	0	0	0	0	0	0	0	0	0	0	0	0	0	NA	antisense	NA	NA	NA	antisense	1
Natural antisense to AT3G27580	Chr3:10220036-10220188	New_antisense RNA	XLOC_019895	0	0	0	0	0	0	0	0	0	0	0	0	0	0	0	0	0	0	0	0	0	0	0	0	NA	antisense	NA	NA	NA	antisense	1
Natural antisense to AT3G28345	Chr3:10598953-10599064	New_antisense RNA	XLOC_019964	0	0	0	0	0	0	0	0	0	0	0	0	0	0	0	0	0	0	0	0	0	0	0	0	NA	antisense	NA	NA	NA	antisense	1
Natural antisense to AT3G28480	Chr3:10675655-10676053	New_antisense RNA	XLOC_019971	0	0	0	0	0	0	0	0	0	0	0	0	0	0	0	0	0	0	0	0	0	0	0	0	NA	antisense	NA	NA	NA	antisense	1
Natural antisense to AT3G28915	Chr3:10922603-10923136	New_antisense RNA	XLOC_020009	0	0	0	0	0	0	0	0	0	0	0	0	0	0	0	0	0	0	0	0	0	0	0	0	NA	antisense	NA	NA	NA	antisense	1
Natural antisense to AT3G29252	Chr3:11198011-11198119	New_antisense RNA	XLOC_020050	0	0	0	0	0	0	0	0	0	0	0	0	0	0	0	0	0	0	0	0	0	0	0	0	NA	antisense	NA	NA	NA	antisense	1
Natural antisense to AT3G29630	Chr3:11448624-11448728	New_antisense RNA	XLOC_020087	0	0	0	0	0	0	0	0	0	0	0	0	0	0	0	0	0	0	0	0	0	0	0	0	NA	antisense	NA	NA	NA	antisense	1
Natural antisense to AT3G29637	Chr3:11472035-11472191	New_antisense RNA	XLOC_020091	0	0	0	0	0	0	0	0	0	0	0	0	0	0	0	0	0	0	0	0	0	0	0	0	NA	antisense	NA	NA	NA	antisense	1
Natural antisense to AT3G05945	Chr3:11509243-11510189	New_antisense RNA	XLOC_020103	0	0	0	0	0	0	1	1	0	0	0	0	1	0	0	0	0	0	0	0	0	0	0	0	NA	antisense	NA	NA	NA	antisense	1
Natural antisense to AT3G29680	Chr3:11532951-11533135	New_antisense RNA	XLOC_020108	0	0	0	0	0	0	0	0	0	0	0	0	0	0	0	0	0	0	0	0	0	0	0	0	NA	antisense	NA	NA	NA	antisense	1
Natural antisense to AT3G06025	Chr3:11897605-11897718	New_antisense RNA	XLOC_020165	0	0	0	0	0	0	0	0	0	0	0	0	0	0	0	0	0	0	0	0	0	0	0	0	NA	antisense	NA	NA	NA	antisense	1
Natural antisense to AT3G30580	Chr3:12168180-12168227	New_antisense RNA	XLOC_020205	0	0	0	0	0	0	0	0	0	0	0	0	0	0	0	0	0	0	0	0	0	0	0	0	NA	antisense	NA	NA	NA	antisense	1
Natural antisense to AT3G30737	Chr3:12360761-12360780	New_antisense RNA	XLOC_020225	0	0	0	0	0	0	0	0	0	0	0	0	1	0	0	0	0	0	0	0	0	0	0	0	NA	antisense	NA	NA	NA	antisense	1
Natural antisense to AT3G06315	Chr3:13898584-13898663	New_antisense RNA	XLOC_020394	0	0	0	0	0	0	0	0	0	0	0	0	0	0	0	0	0	0	0	0	0	0	0	0	NA	antisense	NA	NA	NA	antisense	1
Natural antisense to AT3G44060	Chr3:15826345-15826459	New_antisense RNA	XLOC_020697	0	0	0	0	0	0	0	0	0	0	0	0	0	0	0	0	0	0	0	0	0	0	0	0	NA	antisense	NA	NA	NA	antisense	1
Natural antisense to AT3G44096	Chr3:15859353-15859456	New_antisense RNA	XLOC_020702	0	0	0	0	0	0	0	0	0	0	0	0	1	0	0	0	0	0	0	0	0	0	0	0	NA	antisense	NA	NA	NA	antisense	1
Natural antisense to AT3G06795	Chr3:16038173-16038357	New_antisense RNA	XLOC_020729	0	0	0	0	0	0	0	0	0	0	0	0	0	0	0	0	0	0	0	0	0	0	0	0	NA	antisense	NA	NA	NA	antisense	1
Natural antisense to AT3G44410	Chr3:16054341-16054469	New_antisense RNA	XLOC_020732	0	0	0	0	0	0	0	0	0	0	0	0	0	0	0	0	0	0	0	0	0	0	0	0	NA	antisense	NA	NA	NA	antisense	1
Natural antisense to AT3G44580	Chr3:16161744-16161969	New_antisense RNA	XLOC_020750	0	0	0	0	0	0	0	0	0	0	0	0	1	0	0	0	0	0	0	0	0	0	0	0	NA	antisense	NA	NA	NA	antisense	1
Natural antisense to AT3G44610	Chr3:16192212-16192285	New_antisense RNA	XLOC_020754	0	0	0	0	0	0	0	0	0	0	0	0	1	0	0	0	0	0	0	0	0	0	0	0	NA	antisense	NA	NA	NA	antisense	1
Natural antisense to AT3G44690	Chr3:16230496-16230720	New_antisense RNA	XLOC_020758	0	0	0	0	0	0	0	0	0	0	0	0	1	0	0	0	0	0	0	0	0	0	0	0	NA	antisense	NA	NA	NA	antisense	1
Natural antisense to AT3G44690	Chr3:16234261-16234393	New_antisense RNA	XLOC_020759	0	0	0	0	0	0	0	0	0	0	0	0	0	0	0	0	0	0	0	0	0	0	0	0	NA	antisense	NA	NA	NA	antisense	1
Natural antisense to AT3G06955	Chr3:16497805-16498647	New_antisense RNA	XLOC_020812	0	0	0	0	0	0	0	0	0	0	0	0	1	0	0	0	0	0	0	0	0	0	0	0	NA	antisense	NA	NA	NA	antisense	1
Natural antisense to AT3G45095	Chr3:16504031-16504272	New_antisense RNA	XLOC_020813	0	0	0	0	0	0	0	0	0	0	0	0	0	0	0	0	0	0	0	0	0	0	0	0	NA	antisense	NA	NA	NA	antisense	1
Natural antisense to AT3G45180	Chr3:16539115-16539226	New_antisense RNA	XLOC_020820	0	0	0	0	0	0	0	0	0	0	0	0	0	0	0	0	0	0	0	0	0	0	0	0	NA	antisense	NA	NA	NA	antisense	1
Natural antisense to AT3G45490	Chr3:16687827-16687930	New_antisense RNA	XLOC_020844	0	0	0	0	0	0	0	0	0	0	0	0	0	0	0	0	0	0	0	0	0	0	0	0	NA	antisense	NA	NA	NA	antisense	1
Natural antisense to AT3G45540	Chr3:16707557-16707750	New_antisense RNA	XLOC_020846	0	0	0	0	0	0	0	0	0	0	0	0	0	0	0	0	0	0	0	0	0	0	0	0	NA	antisense	NA	NA	NA	antisense	1
Natural antisense to AT3G45600	Chr3:16735863-16736066	New_antisense RNA	XLOC_020852	0	0	0	0	0	0	0	0	0	0	0	0	1	0	0	0	0	0	0	0	0	0	0	0	NA	antisense	NA	NA	NA	antisense	1
Natural antisense to AT3G45638	Chr3:16756185-16756287	New_antisense RNA	XLOC_020854	0	0	0	0	0	0	0	0	0	0	0	0	0	0	0	0	0	0	0	0	0	0	0	0	NA	antisense	NA	NA	NA	antisense	1
Natural antisense to AT3G45673	Chr3:16768056-16768266	New_antisense RNA	XLOC_020860	0	0	0	0	0	0	0	0	0	0	0	0	0	0	0	0	0	0	0	0	0	0	0	0	NA	antisense	NA	NA	NA	antisense	1
Natural antisense to AT3G07275	Chr3:16828789-16829071	New_antisense RNA	XLOC_020871	0	0	0	0	0	0	0	0	0	0	0	0	1	0	0	0	0	0	0	0	0	0	0	0	NA	antisense	NA	NA	NA	antisense	1
Natural antisense to AT3G45800	Chr3:16829368-16829512	New_antisense RNA	XLOC_020872	0	0	0	0	0	0	0	0	0	0	0	0	1	0	0	0	0	0	0	0	0	0	0	0	NA	antisense	NA	NA	NA	antisense	1
Natural antisense to AT3G45950	Chr3:16890788-16890915	New_antisense RNA	XLOC_020882	0	0	0	0	0	0	0	0	0	0	0	0	0	0	0	0	0	0	0	0	0	0	0	0	NA	antisense	NA	NA	NA	antisense	1
Natural antisense to AT3G07345	Chr3:16972496-16972696	New_antisense RNA	XLOC_020901	0	0	0	0	0	0	0	0	0	0	0	0	0	0	0	0	0	0	0	0	0	0	0	0	NA	antisense	NA	NA	NA	antisense	1
Natural antisense to AT3G46320	Chr3:17020343-17020457	New_antisense RNA	XLOC_020908	0	0	0	0	0	0	0	0	0	0	0	0	1	0	0	0	0	0	0	0	0	0	0	0	NA	antisense	NA	NA	NA	antisense	1
Natural antisense to AT3G46510	Chr3:17126819-17126909	New_antisense RNA	XLOC_020930	0	0	0	0	0	0	0	0	0	0	0	0	1	0	0	0	0	0	0	0	0	0	0	0	NA	antisense	NA	NA	NA	antisense	1
Natural antisense to AT3G46620	Chr3:17178416-17178686	New_antisense RNA	XLOC_020943	0	0	0	0	0	0	0	0	0	0	0	0	0	0	0	0	0	0	0	0	0	0	0	0	NA	antisense	NA	NA	NA	antisense	1
Natural antisense to AT3G46680	Chr3:17196654-17196803	New_antisense RNA	XLOC_020949	0	0	0	0	0	0	0	0	0	0	0	0	1	0	0	0	0	0	0	0	0	0	0	0	NA	antisense	NA	NA	NA	antisense	1
Natural antisense to AT3G46690	Chr3:17199271-17199566	New_antisense RNA	XLOC_020950	0	0	0	0	0	0	0	0	0	0	0	0	0	0	0	0	0	0	0	0	0	0	0	0	NA	antisense	NA	NA	NA	antisense	1
Natural antisense to AT3G46700	Chr3:17202070-17202405	New_antisense RNA	XLOC_020952	0	0	0	0	0	0	0	0	0	0	0	0	0	0	0	0	0	0	0	0	0	0	0	0	NA	antisense	NA	NA	NA	antisense	1
Natural antisense to AT3G46890	Chr3:17267029-17267420	New_antisense RNA	XLOC_020971	0	0	0	0	0	0	0	0	0	0	0	0	1	0	0	0	0	0	0	0	0	0	0	0	NA	antisense	NA	NA	NA	antisense	1
Natural antisense to AT3G46980	Chr3:17310024-17310193	New_antisense RNA	XLOC_020978	0	0	0	0	0	0	0	0	0	0	0	0	0	0	0	0	0	0	0	0	0	0	0	0	NA	antisense	NA	NA	NA	antisense	1
Natural antisense to AT3G47160	Chr3:17362180-17362338	New_antisense RNA	XLOC_020990	0	0	0	0	0	0	0	0	0	0	0	0	0	0	0	0	0	0	0	0	0	0	0	0	NA	antisense	NA	NA	NA	antisense	1
Natural antisense to AT3G47600	Chr3:17541284-17541334	New_antisense RNA	XLOC_021032	0	0	0	0	0	0	0	0	0	0	0	0	0	0	0	0	0	0	0	0	0	0	0	0	NA	antisense	NA	NA	NA	antisense	1
Natural antisense to AT3G47630	Chr3:17565539-17565746	New_antisense RNA	XLOC_021035	0	0	0	0	0	0	0	0	0	0	0	0	1	0	0	0	0	0	0	0	0	0	0	0	NA	antisense	NA	NA	NA	antisense	1
Natural antisense to AT3G47890	Chr3:17666869-17666970	New_antisense RNA	XLOC_021058	0	0	0	0	0	0	0	0	0	0	0	0	0	0	0	0	0	0	0	0	0	0	0	0	NA	antisense	NA	NA	NA	antisense	1
Natural antisense to AT3G48180	Chr3:17790835-17790927	New_antisense RNA	XLOC_021075	0	0	0	0	0	0	0	0	0	0	0	0	1	0	0	0	0	0	0	0	0	0	0	0	NA	antisense	NA	NA	NA	antisense	1
Natural antisense to AT3G48370	Chr3:17914204-17914333	New_antisense RNA	XLOC_021104	0	0	0	0	0	0	0	0	0	0	0	0	0	0	0	0	0	0	0	0	0	0	0	0	NA	antisense	NA	NA	NA	antisense	1
Natural antisense to AT3G48840	Chr3:18112415-18112587	New_antisense RNA	XLOC_021141	0	0	0	0	0	0	0	0	0	0	0	0	0	0	0	0	0	0	0	0	0	0	0	0	NA	antisense	NA	NA	NA	antisense	1
Natural antisense to AT3G48840	Chr3:18113986-18114149	New_antisense RNA	XLOC_021142	0	0	0	0	0	0	0	0	0	0	0	0	0	0	0	0	0	0	0	0	0	0	0	0	NA	antisense	NA	NA	NA	antisense	1
Natural antisense to AT3G49070	Chr3:18193775-18193899	New_antisense RNA	XLOC_021159	0	0	0	0	0	0	0	0	0	0	0	0	0	0	0	0	0	0	0	0	0	0	0	0	NA	antisense	NA	NA	NA	antisense	1
Natural antisense to AT3G49500	Chr3:18353539-18353681	New_antisense RNA	XLOC_021186	0	0	0	0	0	0	0	0	0	0	0	0	0	0	0	0	0	0	0	0	0	0	0	0	NA	antisense	NA	NA	NA	antisense	1
Natural antisense to AT3G49580	Chr3:18374824-18375002	New_antisense RNA	XLOC_021193	0	0	0	0	0	0	0	0	0	0	0	0	0	0	0	0	0	0	0	0	0	0	0	0	NA	antisense	NA	NA	NA	antisense	1
Natural antisense to AT3G49580	Chr3:18375687-18375854	New_antisense RNA	XLOC_021194	0	0	0	0	0	0	0	0	0	0	0	0	0	0	0	0	0	0	0	0	0	0	0	0	NA	antisense	NA	NA	NA	antisense	1
Natural antisense to AT3G49790	Chr3:18469886-18470435	New_antisense RNA	XLOC_021208	0	0	0	0	0	0	0	0	0	0	0	0	0	0	0	0	0	0	0	0	0	0	0	0	NA	antisense	NA	NA	NA	antisense	1
Natural antisense to AT3G50190	Chr3:18611218-18611369	New_antisense RNA	XLOC_021234	0	0	0	0	0	0	0	0	0	0	0	0	0	0	0	0	0	0	0	0	0	0	0	0	NA	antisense	NA	NA	NA	antisense	1
Natural antisense to AT3G50240	Chr3:18628791-18629092	New_antisense RNA	XLOC_021236	0	0	0	0	0	0	0	0	0	0	0	0	1	0	0	0	0	0	0	0	0	0	0	0	NA	antisense	NA	NA	NA	antisense	1
Natural antisense to AT3G50820	Chr3:18892456-18892551	New_antisense RNA	XLOC_021281	0	0	0	0	0	0	0	0	0	0	0	0	1	0	0	0	0	0	0	0	0	0	0	0	NA	antisense	NA	NA	NA	antisense	1
Natural antisense to AT3G50845	Chr3:18899537-18899761	New_antisense RNA	XLOC_021283	0	0	0	0	0	0	0	0	0	0	0	0	1	0	0	0	0	0	0	0	0	0	0	0	NA	antisense	NA	NA	NA	antisense	1
Natural antisense to AT3G51120	Chr3:18992043-18992112	New_antisense RNA	XLOC_021303	0	0	0	0	0	0	0	0	0	0	0	0	0	0	0	0	0	0	0	0	0	0	0	0	NA	antisense	NA	NA	NA	antisense	1
Natural antisense to AT3G08185	Chr3:19012259-19012688	New_antisense RNA	XLOC_021309	0	0	0	0	0	0	0	0	0	0	0	0	0	0	0	0	0	0	0	0	0	0	0	0	NA	antisense	NA	NA	NA	antisense	1
Natural antisense to AT3G51220	Chr3:19022569-19022670	New_antisense RNA	XLOC_021312	0	0	0	0	0	0	0	0	0	0	0	0	0	0	0	0	0	0	0	0	0	0	0	0	NA	antisense	NA	NA	NA	antisense	1
Natural antisense to AT3G51380	Chr3:19073366-19073765	New_antisense RNA	XLOC_021322	0	0	0	0	0	0	0	0	0	0	0	0	1	0	0	0	0	0	0	0	0	0	0	0	NA	antisense	NA	NA	NA	antisense	1
Natural antisense to AT3G51660	Chr3:19165239-19165357	New_antisense RNA	XLOC_021343	0	0	0	0	0	0	0	0	0	0	0	0	0	0	0	0	0	0	0	0	0	0	0	0	NA	antisense	NA	NA	NA	antisense	1
Natural antisense to AT3G51920	Chr3:19269564-19269666	New_antisense RNA	XLOC_021357	0	0	0	0	0	0	0	0	0	0	0	0	0	0	0	0	0	0	0	0	0	0	0	0	NA	antisense	NA	NA	NA	antisense	1
Natural antisense to AT3G52480	Chr3:19453127-19453447	New_antisense RNA	XLOC_021398	0	0	0	0	0	0	0	0	0	0	0	0	0	0	0	0	0	0	0	0	0	0	0	0	NA	antisense	NA	NA	NA	antisense	1
Natural antisense to AT3G52561	Chr3:19497557-19497676	New_antisense RNA	XLOC_021405	0	0	0	0	0	0	0	0	0	0	0	0	0	0	0	0	0	0	0	0	0	0	0	0	NA	antisense	NA	NA	NA	antisense	1
Natural antisense to AT3G52870	Chr3:19595752-19595898	New_antisense RNA	XLOC_021431	0	0	0	0	0	0	0	0	0	0	0	0	0	0	0	0	0	0	0	0	0	0	0	0	NA	antisense	NA	NA	NA	antisense	1
Natural antisense to AT3G53100	Chr3:19686929-19687063	New_antisense RNA	XLOC_021452	0	0	0	0	0	0	0	0	0	0	0	0	0	0	0	0	0	0	0	0	0	0	0	0	NA	antisense	NA	NA	NA	antisense	1
Natural antisense to AT3G53260	Chr3:19747020-19747122	New_antisense RNA	XLOC_021464	0	0	0	0	0	0	0	0	0	0	0	0	1	0	0	0	0	0	0	0	0	0	0	0	NA	antisense	NA	NA	NA	antisense	1
Natural antisense to AT3G53380	Chr3:19791654-19791781	New_antisense RNA	XLOC_021473	0	0	0	0	0	0	0	0	0	0	0	0	1	0	0	0	0	0	0	0	0	0	0	0	NA	antisense	NA	NA	NA	antisense	1
Natural antisense to AT3G53420	Chr3:19803364-19803494	New_antisense RNA	XLOC_021477	0	0	0	0	0	0	0	0	0	0	0	0	0	0	0	0	0	0	0	0	0	0	0	0	NA	antisense	NA	NA	NA	antisense	1
Natural antisense to AT3G53720	Chr3:19905445-19905612	New_antisense RNA	XLOC_021501	0	0	0	0	0	0	0	0	0	0	0	0	0	0	0	0	0	0	0	0	0	0	0	0	NA	antisense	NA	NA	NA	antisense	1
Natural antisense to AT3G54040	Chr3:20015352-20015453	New_antisense RNA	XLOC_021521	0	0	0	0	0	0	0	0	0	0	0	0	1	0	0	0	0	0	0	0	0	0	0	0	NA	antisense	NA	NA	NA	antisense	1
Natural antisense to AT3G54070	Chr3:20022541-20022697	New_antisense RNA	XLOC_021523	0	0	0	0	0	0	0	0	0	0	0	0	0	0	0	0	0	0	0	0	0	0	0	0	NA	antisense	NA	NA	NA	antisense	1
Natural antisense to AT3G54363	Chr3:20132441-20132885	New_antisense RNA	XLOC_021540	0	0	0	0	0	0	0	0	0	0	0	0	1	0	0	0	0	0	0	0	0	0	0	0	NA	antisense	NA	NA	NA	antisense	1
Natural antisense to AT3G08435	Chr3:20317814-20317999	New_antisense RNA	XLOC_021571	0	0	0	0	0	0	0	0	0	0	0	0	0	0	0	0	0	0	0	0	0	0	0	0	NA	antisense	NA	NA	NA	antisense	1
Natural antisense to AT3G54910	Chr3:20342348-20342411	New_antisense RNA	XLOC_021575	0	0	0	0	0	0	0	0	0	0	0	0	1	0	0	0	0	0	0	0	0	0	0	0	NA	antisense	NA	NA	NA	antisense	1
Natural antisense to AT3G55120	Chr3:20431547-20431662	New_antisense RNA	XLOC_021587	0	0	0	0	0	0	0	0	0	0	0	0	0	0	0	0	0	0	0	0	0	0	0	0	NA	antisense	NA	NA	NA	antisense	1
Natural antisense to AT3G55560	Chr3:20606575-20606750	New_antisense RNA	XLOC_021624	0	0	0	0	0	0	0	0	0	0	0	0	0	0	0	0	0	0	0	0	0	0	0	0	NA	antisense	NA	NA	NA	antisense	1
Natural antisense to AT3G08555	Chr3:20620148-20620325	New_antisense RNA	XLOC_021628	0	0	0	0	0	0	0	0	0	0	0	0	0	0	0	0	0	0	0	0	0	0	0	0	NA	antisense	NA	NA	NA	antisense	1
Natural antisense to AT3G56050	Chr3:20801331-20801582	New_antisense RNA	XLOC_021672	0	0	0	0	0	0	0	0	0	0	0	0	0	0	0	0	0	0	0	0	0	0	0	0	NA	antisense	NA	NA	NA	antisense	1
Natural antisense to AT3G56290	Chr3:20879705-20879833	New_antisense RNA	XLOC_021684	0	0	0	0	0	0	0	0	0	0	0	0	0	0	0	0	0	0	0	0	0	0	0	0	NA	antisense	NA	NA	NA	antisense	1
Natural antisense to AT3G56480	Chr3:20939575-20939947	New_antisense RNA	XLOC_021697	0	0	0	0	0	0	0	0	0	0	0	0	0	0	0	0	0	0	0	0	0	0	0	0	NA	antisense	NA	NA	NA	antisense	1
Natural antisense to AT3G56760	Chr3:21024122-21024259	New_antisense RNA	XLOC_021719	0	0	0	0	0	0	0	0	0	0	0	0	0	0	0	0	0	0	0	0	0	0	0	0	NA	antisense	NA	NA	NA	antisense	1
Natural antisense to AT3G56891	Chr3:21064035-21064160	New_antisense RNA	XLOC_021728	0	0	0	0	0	0	0	0	0	0	0	0	0	0	0	0	0	0	0	0	0	0	0	0	NA	antisense	NA	NA	NA	antisense	1
Natural antisense to AT3G57010	Chr3:21097394-21097645	New_antisense RNA	XLOC_021737	0	0	0	0	0	0	0	0	0	0	0	0	0	0	0	0	0	0	0	0	0	0	0	0	NA	antisense	NA	NA	NA	antisense	1
Natural antisense to AT3G57150	Chr3:21156025-21156147	New_antisense RNA	XLOC_021750	0	0	0	0	0	0	0	0	0	0	0	0	0	0	0	0	0	0	0	0	0	0	0	0	NA	antisense	NA	NA	NA	antisense	1
Natural antisense to AT3G57820	Chr3:21418716-21418856	New_antisense RNA	XLOC_021794	0	0	0	0	0	0	0	0	0	0	0	0	0	0	0	0	0	0	0	0	0	0	0	0	NA	antisense	NA	NA	NA	antisense	1
Natural antisense to AT3G57900	Chr3:21442475-21442590	New_antisense RNA	XLOC_021801	0	0	0	0	0	0	0	0	0	0	0	0	1	0	0	0	0	0	0	0	0	0	0	0	NA	antisense	NA	NA	NA	antisense	1
Natural antisense to AT3G57990	Chr3:21471648-21471773	New_antisense RNA	XLOC_021807	0	0	0	0	0	0	0	0	0	0	0	0	0	0	0	0	0	0	0	0	0	0	0	0	NA	antisense	NA	NA	NA	antisense	1
Natural antisense to AT3G09045	Chr3:21503682-21503984	New_antisense RNA	XLOC_021818	0	0	0	0	0	0	0	0	0	0	0	0	0	0	0	0	0	0	0	0	0	0	0	0	NA	antisense	NA	NA	NA	antisense	1
Natural antisense to AT3G58070	Chr3:21506543-21506670	New_antisense RNA	XLOC_021821	0	0	0	0	0	0	0	0	0	0	0	0	0	0	0	0	0	0	0	0	0	0	0	0	NA	antisense	NA	NA	NA	antisense	1
Natural antisense to AT3G58070	Chr3:21507717-21507841	New_antisense RNA	XLOC_021822	0	0	0	0	0	0	0	0	0	0	0	0	0	0	0	0	0	0	0	0	0	0	0	0	NA	antisense	NA	NA	NA	antisense	1
Natural antisense to AT3G58140	Chr3:21532555-21532784	New_antisense RNA	XLOC_021827	0	0	0	0	0	0	0	0	0	0	0	0	0	0	0	0	0	0	0	0	0	0	0	0	NA	antisense	NA	NA	NA	antisense	1
Natural antisense to AT3G58470	Chr3:21628520-21628641	New_antisense RNA	XLOC_021836	0	0	0	0	0	0	0	0	0	0	0	0	0	0	0	0	0	0	0	0	0	0	0	0	NA	antisense	NA	NA	NA	antisense	1
Natural antisense to AT3G58640	Chr3:21693914-21694084	New_antisense RNA	XLOC_021848	0	0	0	0	0	0	0	0	0	0	0	0	0	0	0	0	0	0	0	0	0	0	0	0	NA	antisense	NA	NA	NA	antisense	1
Natural antisense to AT3G09205	Chr3:21976048-21976176	New_antisense RNA	XLOC_021900	0	0	0	0	0	0	0	0	0	0	0	0	0	0	0	0	0	0	0	0	0	0	0	0	NA	antisense	NA	NA	NA	antisense	1
Natural antisense to AT3G59890	Chr3:22123499-22124057	New_antisense RNA	XLOC_021926	0	0	0	0	0	0	0	0	0	0	0	0	0	0	0	0	0	0	0	0	0	0	0	0	NA	antisense	NA	NA	NA	antisense	1
Natural antisense to AT3G59990	Chr3:22155545-22155727	New_antisense RNA	XLOC_021936	0	0	0	0	0	0	0	0	0	0	0	0	1	0	0	0	0	0	0	0	0	0	0	0	NA	antisense	NA	NA	NA	antisense	1
Natural antisense to AT3G09355	Chr3:22197016-22197191	New_antisense RNA	XLOC_021946	0	0	0	0	0	0	0	0	0	0	0	0	0	0	0	0	0	0	0	0	0	0	0	0	NA	antisense	NA	NA	NA	antisense	1
Natural antisense to AT3G60164	Chr3:22231994-22232094	New_antisense RNA	XLOC_021953	0	0	0	0	0	0	0	0	0	0	0	0	0	0	0	0	0	0	0	0	0	0	0	0	NA	antisense	NA	NA	NA	antisense	1
Natural antisense to AT3G60520	Chr3:22361373-22361507	New_antisense RNA	XLOC_021976	0	0	0	0	0	0	0	0	0	0	0	0	0	0	0	0	0	0	0	0	0	0	0	0	NA	antisense	NA	NA	NA	antisense	1
Natural antisense to AT3G09555	Chr3:22563314-22563468	New_antisense RNA	XLOC_022019	0	0	0	0	0	0	0	0	0	0	0	0	0	0	0	0	0	0	0	0	0	0	0	0	NA	antisense	NA	NA	NA	antisense	1
Natural antisense to AT3G60980	Chr3:22566715-22566810	New_antisense RNA	XLOC_022021	0	0	0	0	0	0	0	0	0	0	0	0	0	0	0	0	0	0	0	0	0	0	0	0	NA	antisense	NA	NA	NA	antisense	1
Natural antisense to AT3G61190	Chr3:22651519-22651623	New_antisense RNA	XLOC_022035	0	0	0	0	0	0	0	0	0	0	0	0	1	0	0	0	0	0	0	0	0	0	0	0	NA	antisense	NA	NA	NA	antisense	1
Natural antisense to AT3G61330	Chr3:22695861-22696091	New_antisense RNA	XLOC_022047	0	0	0	0	0	0	0	0	0	0	0	0	1	0	0	0	0	0	0	0	0	0	0	0	NA	antisense	NA	NA	NA	antisense	1
Natural antisense to AT3G61330	Chr3:22699952-22700217	New_antisense RNA	XLOC_022048	0	0	0	0	0	0	0	0	0	0	0	0	0	0	0	0	0	0	0	0	0	0	0	0	NA	antisense	NA	NA	NA	antisense	1
Natural antisense to AT3G61460	Chr3:22742771-22742933	New_antisense RNA	XLOC_022064	0	0	0	0	0	0	0	0	0	0	0	0	0	0	0	0	0	0	0	0	0	0	0	0	NA	antisense	NA	NA	NA	antisense	1
Natural antisense to AT3G61620	Chr3:22804079-22804226	New_antisense RNA	XLOC_022077	0	0	0	0	0	0	0	0	0	0	0	0	0	0	0	0	0	0	0	0	0	0	0	0	NA	antisense	NA	NA	NA	antisense	1
Natural antisense to AT3G62070	Chr3:22984508-22984665	New_antisense RNA	XLOC_022110	0	0	0	0	0	0	0	0	0	0	0	0	0	0	0	0	0	0	0	0	0	0	0	0	NA	antisense	NA	NA	NA	antisense	1
Natural antisense to AT3G62320	Chr3:23062368-23062620	New_antisense RNA	XLOC_022124	0	0	0	0	0	0	0	0	0	0	0	0	0	0	0	0	0	0	0	0	0	0	0	0	NA	antisense	NA	NA	NA	antisense	1
Natural antisense to AT3G09785	Chr3:23129521-23129606	New_antisense RNA	XLOC_022134	0	0	0	0	0	0	0	0	0	0	0	0	0	0	0	0	0	0	0	0	0	0	0	0	NA	antisense	NA	NA	NA	antisense	1
Natural antisense to AT3G62930	Chr3:23261856-23262420	New_antisense RNA	XLOC_022160	0	0	0	0	0	0	0	0	0	0	0	0	0	0	0	0	0	0	0	0	0	0	0	0	NA	antisense	NA	NA	NA	antisense	1
Natural antisense to AT3G62980	Chr3:23276601-23276848	New_antisense RNA	XLOC_022164	0	0	0	0	0	0	0	0	0	0	0	0	0	0	0	0	0	0	0	0	0	0	0	0	NA	antisense	NA	NA	NA	antisense	1
Natural antisense to AT3G63052	Chr3:23299029-23299197	New_antisense RNA	XLOC_022171	0	0	0	0	0	0	0	0	0	0	0	0	0	0	0	0	0	0	0	0	0	0	0	0	NA	antisense	NA	NA	NA	antisense	1
Natural antisense to AT3G63060	Chr3:23301794-23301904	New_antisense RNA	XLOC_022173	0	0	0	0	0	0	0	0	0	0	0	0	1	0	0	0	0	0	0	0	0	0	0	0	NA	antisense	NA	NA	NA	antisense	1
Natural antisense to AT3G63180	Chr3:23340225-23340531	New_antisense RNA	XLOC_022183	0	0	0	0	0	0	0	0	0	0	0	0	1	0	0	0	0	0	0	0	0	0	0	0	NA	antisense	NA	NA	NA	antisense	1
Natural antisense to AT3G63210	Chr3:23355412-23355755	New_antisense RNA	XLOC_022189	0	0	0	0	0	0	0	0	0	0	0	0	0	0	0	0	0	0	0	0	0	0	0	0	NA	antisense	NA	NA	NA	antisense	1
Natural antisense to AT3G63360	Chr3:23401629-23401729	New_antisense RNA	XLOC_022199	0	0	0	0	0	0	0	0	0	0	0	0	0	0	0	0	0	0	0	0	0	0	0	0	NA	antisense	NA	NA	NA	antisense	1
Natural antisense to AT3G01050	Chr3:15395-15562	New_antisense RNA	XLOC_022211	0	0	0	0	0	0	0	0	0	0	0	0	1	0	0	0	0	0	0	0	0	0	0	0	NA	antisense	NA	NA	NA	antisense	1
Natural antisense to AT3G01050	Chr3:15824-16023	New_antisense RNA	XLOC_022212	0	0	0	0	0	0	0	0	0	0	0	0	1	0	0	0	0	0	0	0	0	0	0	0	NA	antisense	NA	NA	NA	antisense	1
Natural antisense to AT3G00970	Chr3:16252-16373	New_antisense RNA	XLOC_022213	0	0	0	0	0	0	0	0	0	0	0	0	1	0	0	0	0	0	0	0	0	0	0	0	NA	antisense	NA	NA	NA	antisense	1
Natural antisense to AT3G01220	Chr3:73337-73468	New_antisense RNA	XLOC_022225	0	0	0	0	0	0	0	0	0	0	0	0	1	0	0	0	0	0	0	0	0	0	0	0	NA	antisense	NA	NA	NA	antisense	1
Natural antisense to AT3G01370	Chr3:143420-143436	New_antisense RNA	XLOC_022248	0	0	0	0	0	0	0	0	0	0	0	0	1	0	0	0	0	0	0	0	0	0	0	0	NA	antisense	NA	NA	NA	antisense	1
Natural antisense to AT3G01640	Chr3:239260-239375	New_antisense RNA	XLOC_022273	0	0	0	0	0	0	0	0	0	0	0	0	0	0	0	0	0	0	0	0	0	0	0	0	NA	antisense	NA	NA	NA	antisense	1
Natural antisense to AT3G01830	Chr3:299228-299402	New_antisense RNA	XLOC_022281	0	0	0	0	0	0	0	0	0	0	0	0	0	0	0	0	0	0	0	0	0	0	0	0	NA	antisense	NA	NA	NA	antisense	1
Natural antisense to AT3G01870	Chr3:305051-305229	New_antisense RNA	XLOC_022283	0	0	0	0	0	0	0	0	0	0	0	0	1	0	0	0	0	0	0	0	0	0	0	0	NA	antisense	NA	NA	NA	antisense	1
Natural antisense to AT3G02515	Chr3:525045-525467	New_antisense RNA	XLOC_022318	0	0	0	0	0	0	0	0	0	0	0	0	0	0	0	0	0	0	0	0	0	0	0	0	NA	antisense	NA	NA	NA	antisense	1
Natural antisense to AT3G03440	Chr3:815436-815576	New_antisense RNA	XLOC_022375	0	0	0	0	0	0	0	0	0	0	0	0	0	0	0	0	0	0	0	0	0	0	0	0	NA	antisense	NA	NA	NA	antisense	1
Natural antisense to AT3G04854	Chr3:1336878-1337003	New_antisense RNA	XLOC_022479	0	0	0	0	0	0	0	0	0	0	0	0	1	0	0	0	0	0	0	0	0	0	0	0	NA	antisense	NA	NA	NA	antisense	1
Natural antisense to AT3G05155	Chr3:1447626-1448293	New_antisense RNA	XLOC_022502	0	0	0	0	0	0	0	0	0	0	0	0	0	0	0	0	0	0	0	0	0	0	0	0	NA	antisense	NA	NA	NA	antisense	1
Natural antisense to AT3G05220	Chr3:1488255-1488413	New_antisense RNA	XLOC_022507	0	0	0	0	0	0	0	0	0	0	0	0	0	0	0	0	0	0	0	0	0	0	0	0	NA	antisense	NA	NA	NA	antisense	1
Natural antisense to AT3G05490	Chr3:1590994-1591214	New_antisense RNA	XLOC_022528	0	0	0	0	0	0	0	0	0	0	0	0	1	0	0	0	0	0	0	0	0	0	0	0	NA	antisense	NA	NA	NA	antisense	1
Natural antisense to AT3G06090	Chr3:1840561-1840808	New_antisense RNA	XLOC_022583	0	0	0	0	0	0	0	0	0	0	0	0	1	0	0	0	0	0	0	0	0	0	0	0	NA	antisense	NA	NA	NA	antisense	1
Natural antisense to AT3G06125	Chr3:1848794-1848928	New_antisense RNA	XLOC_022586	0	0	0	0	0	0	0	0	0	0	0	0	1	0	0	0	0	0	0	0	0	0	0	0	NA	antisense	NA	NA	NA	antisense	1
Natural antisense to AT3G06433	Chr3:1958638-1958975	New_antisense RNA	XLOC_022609	1	0	0	0	0	0	0	0	0	0	0	0	1	0	0	0	0	0	0	0	0	0	0	0	NA	antisense	NA	NA	NA	antisense	1
Natural antisense to AT3G00210	Chr3:1962283-1962444	New_antisense RNA	XLOC_022610	0	0	0	0	0	0	0	0	0	0	0	0	0	0	0	0	0	0	0	0	0	0	0	0	NA	antisense	NA	NA	NA	antisense	1
Natural antisense to AT3G00210	Chr3:1962729-1963870	New_antisense RNA	XLOC_022611	0	0	0	0	0	0	0	0	0	0	0	0	0	0	0	0	0	0	0	0	0	0	0	0	NA	antisense	NA	NA	NA	antisense	1
Natural antisense to AT3G06470	Chr3:1983736-1983851	New_antisense RNA	XLOC_022618	0	0	0	0	0	0	0	0	0	0	0	0	1	0	0	0	0	0	0	0	0	0	0	0	NA	antisense	NA	NA	NA	antisense	1
Natural antisense to AT3G06510	Chr3:2016170-2016258	New_antisense RNA	XLOC_022622	0	0	0	0	0	0	0	0	0	0	0	0	0	0	0	0	0	0	0	0	0	0	0	0	NA	antisense	NA	NA	NA	antisense	1
Natural antisense to AT3G06520	Chr3:2021945-2022067	New_antisense RNA	XLOC_022623	0	0	0	0	0	0	0	0	0	0	0	0	0	0	0	0	0	0	0	0	0	0	0	0	NA	antisense	NA	NA	NA	antisense	1
Natural antisense to AT3G06545	Chr3:2038260-2038375	New_antisense RNA	XLOC_022625	0	0	0	0	0	0	0	0	0	0	0	0	0	0	0	0	0	0	0	0	0	0	0	0	NA	antisense	NA	NA	NA	antisense	1
Natural antisense to AT3G06990	Chr3:2206238-2206432	New_antisense RNA	XLOC_022659	0	0	0	0	0	0	0	0	0	0	0	0	0	0	0	0	0	0	0	0	0	0	0	0	NA	antisense	NA	NA	NA	antisense	1
Natural antisense to AT3G07200	Chr3:2292571-2292693	New_antisense RNA	XLOC_022676	0	0	0	0	0	0	0	0	0	0	0	0	0	0	0	0	0	0	0	0	0	0	0	0	NA	antisense	NA	NA	NA	antisense	1
Natural antisense to AT3G07350	Chr3:2348725-2348955	New_antisense RNA	XLOC_022689	0	0	0	0	0	0	0	0	0	0	0	0	0	0	0	0	0	0	0	0	0	0	0	0	NA	antisense	NA	NA	NA	antisense	1
Natural antisense to AT3G07390	Chr3:2362951-2363172	New_antisense RNA	XLOC_022693	0	0	0	0	0	0	0	0	0	0	0	0	1	0	0	0	0	0	0	0	0	0	0	0	NA	antisense	NA	NA	NA	antisense	1
Natural antisense to AT3G07960	Chr3:2534695-2534830	New_antisense RNA	XLOC_022726	0	0	0	0	0	0	0	0	0	0	0	0	0	0	0	0	0	0	0	0	0	0	0	0	NA	antisense	NA	NA	NA	antisense	1
Natural antisense to AT3G08600	Chr3:2612119-2612234	New_antisense RNA	XLOC_022741	0	0	0	0	0	0	0	0	0	0	0	0	0	0	0	0	0	0	0	0	0	0	0	0	NA	antisense	NA	NA	NA	antisense	1
Natural antisense to AT3G08636	Chr3:2622538-2622715	New_antisense RNA	XLOC_022743	0	0	0	0	0	0	0	0	0	0	0	0	0	0	0	0	0	0	0	0	0	0	0	0	NA	antisense	NA	NA	NA	antisense	1
Natural antisense to AT3G09030	Chr3:2754584-2754767	New_antisense RNA	XLOC_022763	0	0	0	0	0	0	0	0	0	0	0	0	1	0	0	0	0	0	0	0	0	0	0	0	NA	antisense	NA	NA	NA	antisense	1
Natural antisense to AT3G09180	Chr3:2818941-2819083	New_antisense RNA	XLOC_022779	0	0	0	0	0	0	0	0	0	0	0	0	0	0	0	0	0	0	0	0	0	0	0	0	NA	antisense	NA	NA	NA	antisense	1
Natural antisense to AT3G09385	Chr3:2886452-2886552	New_antisense RNA	XLOC_022799	0	0	0	0	0	0	0	0	0	0	0	0	0	0	0	0	0	0	0	0	0	0	0	0	NA	antisense	NA	NA	NA	antisense	1
Natural antisense to AT3G09520	Chr3:2923459-2923605	New_antisense RNA	XLOC_022809	0	0	0	0	0	0	0	0	0	0	0	0	0	0	0	0	0	0	0	0	0	0	0	0	NA	antisense	NA	NA	NA	antisense	1
Natural antisense to AT3G10100	Chr3:3111622-3111839	New_antisense RNA	XLOC_022845	0	0	0	0	0	0	0	0	0	0	0	0	0	0	0	0	0	0	0	0	0	0	0	0	NA	antisense	NA	NA	NA	antisense	1
Natural antisense to AT3G10470	Chr3:3260087-3260189	New_antisense RNA	XLOC_022875	0	0	0	0	0	0	0	0	0	0	0	0	0	0	0	0	0	0	0	0	0	0	0	0	NA	antisense	NA	NA	NA	antisense	1
Natural antisense to AT3G10490	Chr3:3267753-3267872	New_antisense RNA	XLOC_022877	0	0	0	0	0	0	0	0	0	0	0	0	1	0	0	0	0	0	0	0	0	0	0	0	NA	antisense	NA	NA	NA	antisense	1
Natural antisense to AT3G10570	Chr3:3301737-3301958	New_antisense RNA	XLOC_022882	0	0	0	0	0	0	0	0	0	0	0	0	1	0	0	0	0	0	0	0	0	0	0	0	NA	antisense	NA	NA	NA	antisense	1
Natural antisense to AT3G11120	Chr3:3481482-3481751	New_antisense RNA	XLOC_022917	0	0	0	0	0	0	0	0	0	0	0	0	0	0	0	0	0	0	0	0	0	0	0	0	NA	antisense	NA	NA	NA	antisense	1
Natural antisense to AT3G11350	Chr3:3558140-3558201	New_antisense RNA	XLOC_022931	0	0	0	0	0	0	0	0	0	0	0	0	0	0	0	0	0	0	0	0	0	0	0	0	NA	antisense	NA	NA	NA	antisense	1
Natural antisense to AT3G11405	Chr3:3580841-3580976	New_antisense RNA	XLOC_022932	0	0	0	0	0	0	0	0	0	0	0	0	0	0	0	0	0	0	0	0	0	0	0	0	NA	antisense	NA	NA	NA	antisense	1
Natural antisense to AT3G11540	Chr3:3638010-3638211	New_antisense RNA	XLOC_022949	0	0	0	0	0	0	0	0	0	0	0	0	1	0	0	0	0	0	0	0	0	0	0	0	NA	antisense	NA	NA	NA	antisense	1
Natural antisense to AT3G00290	Chr3:3655576-3655677	New_antisense RNA	XLOC_022955	0	0	0	0	0	0	0	0	0	0	0	0	0	0	0	0	0	0	0	0	0	0	0	0	NA	antisense	NA	NA	NA	antisense	1
Natural antisense to AT3G11590	Chr3:3660194-3660309	New_antisense RNA	XLOC_022956	0	0	0	0	0	0	0	0	0	0	0	0	0	0	0	0	0	0	0	0	0	0	0	0	NA	antisense	NA	NA	NA	antisense	1
Natural antisense to AT3G11600	Chr3:3666966-3667215	New_antisense RNA	XLOC_022958	0	0	0	0	0	0	0	0	0	0	0	0	0	0	0	0	0	0	0	0	0	0	0	0	NA	antisense	NA	NA	NA	antisense	1
Natural antisense to AT3G11600	Chr3:3668226-3668329	New_antisense RNA	XLOC_022959	0	0	0	0	0	0	0	0	0	0	0	0	0	0	0	0	0	0	0	0	0	0	0	0	NA	antisense	NA	NA	NA	antisense	1
Natural antisense to AT3G11630	Chr3:3674066-3674237	New_antisense RNA	XLOC_022961	0	0	0	0	0	0	0	0	0	0	0	0	0	0	0	0	0	0	0	0	0	0	0	0	NA	antisense	NA	NA	NA	antisense	1
Natural antisense to AT3G12350	Chr3:3931381-3931496	New_antisense RNA	XLOC_023011	0	0	0	0	0	0	0	0	0	0	0	0	0	0	0	0	0	0	0	0	0	0	0	0	NA	antisense	NA	NA	NA	antisense	1
Natural antisense to AT3G12960	Chr3:4136305-4136538	New_antisense RNA	XLOC_023061	0	0	0	0	0	0	0	0	0	0	0	0	1	0	0	0	0	0	0	0	0	0	0	0	NA	antisense	NA	NA	NA	antisense	1
Natural antisense to AT3G13340	Chr3:4335060-4335261	New_antisense RNA	XLOC_023099	0	0	0	0	0	0	0	0	0	0	0	0	0	0	0	0	0	0	0	0	0	0	0	0	NA	antisense	NA	NA	NA	antisense	1
Natural antisense to AT3G13525	Chr3:4410931-4411199	New_antisense RNA	XLOC_023114	0	0	0	0	0	0	0	0	0	0	0	0	0	0	0	0	0	0	0	0	0	0	0	0	NA	antisense	NA	NA	NA	antisense	1
Natural antisense to AT3G02775	Chr3:4531155-4531320	New_antisense RNA	XLOC_023137	0	0	0	0	0	0	0	0	0	0	0	0	0	0	0	0	0	0	0	0	0	0	0	0	NA	antisense	NA	NA	NA	antisense	1
Natural antisense to AT3G13900	Chr3:4585638-4585740	New_antisense RNA	XLOC_023145	0	0	0	0	0	0	0	0	0	0	0	0	0	0	0	0	0	0	0	0	0	0	0	0	NA	antisense	NA	NA	NA	antisense	1
Natural antisense to AT3G14025	Chr3:4644776-4644916	New_antisense RNA	XLOC_023158	0	0	0	0	0	0	0	0	0	0	0	0	0	0	0	0	0	0	0	0	0	0	0	0	NA	antisense	NA	NA	NA	antisense	1
Natural antisense to AT3G14360	Chr3:4791399-4791513	New_antisense RNA	XLOC_023189	0	0	0	0	0	0	0	0	0	0	0	0	1	0	0	0	0	0	0	0	0	0	0	0	NA	antisense	NA	NA	NA	antisense	1
Natural antisense to AT3G14395	Chr3:4810802-4810910	New_antisense RNA	XLOC_023195	0	0	0	0	0	0	0	0	0	0	0	0	1	0	0	0	0	0	0	0	0	0	0	0	NA	antisense	NA	NA	NA	antisense	1
Natural antisense to AT3G14395	Chr3:4811383-4811483	New_antisense RNA	XLOC_023196	0	0	0	0	0	0	0	0	0	0	0	0	0	0	0	0	0	0	0	0	0	0	0	0	NA	antisense	NA	NA	NA	antisense	1
Natural antisense to AT3G14415	Chr3:4820378-4820472	New_antisense RNA	XLOC_023199	0	0	0	0	0	0	0	0	0	0	0	0	1	0	0	0	0	0	0	0	0	0	0	0	NA	antisense	NA	NA	NA	antisense	1
Natural antisense to AT3G14610	Chr3:4912225-4912302	New_antisense RNA	XLOC_023218	0	0	0	0	0	0	0	0	0	0	0	0	1	0	0	0	0	0	0	0	0	0	0	0	NA	antisense	NA	NA	NA	antisense	1
Natural antisense to AT3G14630	Chr3:4919347-4919458	New_antisense RNA	XLOC_023219	0	0	0	0	0	0	0	0	0	0	0	0	1	0	0	0	0	0	0	0	0	0	0	0	NA	antisense	NA	NA	NA	antisense	1
Natural antisense to AT3G14650	Chr3:4924495-4924530	New_antisense RNA	XLOC_023220	0	0	0	0	0	0	0	0	0	0	0	0	1	0	0	0	0	0	0	0	0	0	0	0	NA	antisense	NA	NA	NA	antisense	1
Natural antisense to AT3G14760	Chr3:4956109-4956441	New_antisense RNA	XLOC_023229	0	0	0	0	0	0	0	0	0	0	0	0	1	0	0	0	0	0	0	0	0	0	0	0	NA	antisense	NA	NA	NA	antisense	1
Natural antisense to AT3G15095	Chr3:5081476-5081754	New_antisense RNA	XLOC_023245	0	0	0	0	0	0	0	0	0	0	0	0	1	0	0	0	0	0	0	0	0	0	0	0	NA	antisense	NA	NA	NA	antisense	1
Natural antisense to AT3G15500	Chr3:5234340-5234520	New_antisense RNA	XLOC_023279	0	0	0	0	0	0	0	0	0	0	0	0	0	0	0	0	0	0	0	0	0	0	0	0	NA	antisense	NA	NA	NA	antisense	1
Natural antisense to AT3G15534	Chr3:5258358-5258554	New_antisense RNA	XLOC_023283	0	0	0	0	0	0	0	0	0	0	0	0	0	0	0	0	0	0	0	0	0	0	0	0	NA	antisense	NA	NA	NA	antisense	1
Natural antisense to AT3G15770	Chr3:5339796-5340076	New_antisense RNA	XLOC_023298	0	0	0	0	0	0	0	0	0	0	0	0	0	0	0	0	0	0	0	0	0	0	0	0	NA	antisense	NA	NA	NA	antisense	1
Natural antisense to AT3G15830	Chr3:5354751-5354875	New_antisense RNA	XLOC_023300	0	0	0	0	0	0	0	0	0	0	0	0	0	0	0	0	0	0	0	0	0	0	0	0	NA	antisense	NA	NA	NA	antisense	1
Natural antisense to AT3G16020	Chr3:5437890-5437992	New_antisense RNA	XLOC_023315	0	0	0	0	0	0	0	0	0	0	0	0	0	0	0	0	0	0	0	0	0	0	0	0	NA	antisense	NA	NA	NA	antisense	1
Natural antisense to AT3G16090	Chr3:5456030-5456153	New_antisense RNA	XLOC_023318	0	0	0	0	0	0	0	0	0	0	0	0	0	0	0	0	0	0	0	0	0	0	0	0	NA	antisense	NA	NA	NA	antisense	1
Natural antisense to AT3G03325	Chr3:5608977-5609092	New_antisense RNA	XLOC_023339	0	0	0	0	0	0	0	0	0	0	0	0	1	0	0	0	0	0	0	0	0	0	0	0	NA	antisense	NA	NA	NA	antisense	1
Natural antisense to AT3G03325	Chr3:5609370-5609473	New_antisense RNA	XLOC_023340	0	0	0	0	0	0	0	0	0	0	0	0	1	0	0	0	0	0	0	0	0	0	0	0	NA	antisense	NA	NA	NA	antisense	1
Natural antisense to AT3G16785	Chr3:5710865-5710977	New_antisense RNA	XLOC_023361	0	0	0	0	0	0	0	0	0	0	0	0	0	0	0	0	0	0	0	0	0	0	0	0	NA	antisense	NA	NA	NA	antisense	1
Natural antisense to AT3G16880	Chr3:5767746-5767953	New_antisense RNA	XLOC_023369	0	0	0	0	0	0	0	0	0	0	0	0	0	0	0	0	0	0	0	0	0	0	0	0	NA	antisense	NA	NA	NA	antisense	1
Natural antisense to AT3G17100	Chr3:5831049-5831216	New_antisense RNA	XLOC_023385	0	0	0	0	0	0	0	0	0	0	0	0	1	0	0	0	0	0	0	0	0	0	0	0	NA	antisense	NA	NA	NA	antisense	1
Natural antisense to AT3G17185	Chr3:5861217-5861581	New_antisense RNA	XLOC_023391	0	0	0	0	0	0	0	0	0	0	0	0	0	0	0	0	0	0	0	0	0	0	0	0	NA	antisense	NA	NA	NA	antisense	1
Natural antisense to AT3G17710	Chr3:6055366-6055561	New_antisense RNA	XLOC_023429	0	0	0	0	0	0	0	0	0	0	0	0	0	0	0	0	0	0	0	0	0	0	0	0	NA	antisense	NA	NA	NA	antisense	1
Natural antisense to AT3G17890	Chr3:6126691-6127065	New_antisense RNA	XLOC_023436	0	0	0	0	0	0	0	0	0	0	0	0	1	0	0	0	0	0	0	0	0	0	0	0	NA	antisense	NA	NA	NA	antisense	1
Natural antisense to AT3G18040	Chr3:6174201-6174322	New_antisense RNA	XLOC_023443	0	0	0	0	0	0	0	0	0	0	0	0	0	0	0	0	0	0	0	0	0	0	0	0	NA	antisense	NA	NA	NA	antisense	1
Natural antisense to AT3G18230	Chr3:6254197-6254304	New_antisense RNA	XLOC_023454	0	0	0	0	0	0	0	0	0	0	0	0	0	0	0	0	0	0	0	0	0	0	0	0	NA	antisense	NA	NA	NA	antisense	1
Natural antisense to AT3G18350	Chr3:6296400-6296712	New_antisense RNA	XLOC_023466	0	0	0	0	0	0	0	0	0	0	0	0	0	0	0	0	0	0	0	0	0	0	0	0	NA	antisense	NA	NA	NA	antisense	1
Natural antisense to AT3G18500	Chr3:6355371-6355491	New_antisense RNA	XLOC_023478	0	0	0	0	0	0	0	0	0	0	0	0	0	0	0	0	0	0	0	0	0	0	0	0	NA	antisense	NA	NA	NA	antisense	1
Natural antisense to AT3G18910	Chr3:6521453-6521661	New_antisense RNA	XLOC_023514	0	0	0	0	0	0	0	0	0	0	0	0	1	0	0	0	0	0	0	0	0	0	0	0	NA	antisense	NA	NA	NA	antisense	1
Natural antisense to AT3G19540	Chr3:6780210-6780584	New_antisense RNA	XLOC_023556	0	0	0	0	0	0	0	0	0	0	0	0	0	0	0	0	0	0	0	0	0	0	0	0	NA	antisense	NA	NA	NA	antisense	1
Natural antisense to AT3G03925	Chr3:6921896-6921999	New_antisense RNA	XLOC_023585	0	0	0	0	0	0	0	0	0	0	0	0	0	0	0	0	0	0	0	0	0	0	0	0	NA	antisense	NA	NA	NA	antisense	1
Natural antisense to AT3G20087	Chr3:7014359-7014620	New_antisense RNA	XLOC_023595	0	0	0	0	0	0	0	0	0	0	0	0	1	0	0	0	0	0	0	0	0	0	0	0	NA	antisense	NA	NA	NA	antisense	1
Natural antisense to AT3G20940	Chr3:7341685-7341874	New_antisense RNA	XLOC_023652	0	0	0	0	0	0	0	0	0	0	0	0	0	0	0	0	0	0	0	0	0	0	0	0	NA	antisense	NA	NA	NA	antisense	1
Natural antisense to AT3G04105	Chr3:7472407-7472874	New_antisense RNA	XLOC_023673	0	0	0	0	0	0	0	0	0	0	0	0	0	0	0	0	0	0	0	0	0	0	0	0	NA	antisense	NA	NA	NA	antisense	1
Natural antisense to AT3G21465	Chr3:7563465-7563560	New_antisense RNA	XLOC_023687	0	0	0	0	0	0	0	0	0	0	0	0	0	0	0	0	0	0	0	0	0	0	0	0	NA	antisense	NA	NA	NA	antisense	1
Natural antisense to AT3G22400	Chr3:7931298-7931600	New_antisense RNA	XLOC_023757	0	0	0	0	0	0	0	0	0	0	0	0	0	0	0	0	0	0	0	0	0	0	0	0	NA	antisense	NA	NA	NA	antisense	1
Natural antisense to AT3G22680	Chr3:8020470-8020709	New_antisense RNA	XLOC_023779	0	0	0	0	0	0	0	0	0	0	0	0	0	0	0	0	0	0	0	0	0	0	0	0	NA	antisense	NA	NA	NA	antisense	1
Natural antisense to AT3G22850	Chr3:8090463-8090644	New_antisense RNA	XLOC_023794	0	0	0	0	0	0	0	0	0	0	0	0	0	0	0	0	0	0	0	0	0	0	0	0	NA	antisense	NA	NA	NA	antisense	1
Natural antisense to AT3G23109	Chr3:8226646-8226857	New_antisense RNA	XLOC_023815	0	0	0	0	0	0	0	0	0	0	0	0	0	0	0	0	0	0	0	0	0	0	0	0	NA	antisense	NA	NA	NA	antisense	1
Natural antisense to AT3G23122	Chr3:8234077-8234313	New_antisense RNA	XLOC_023818	0	0	0	0	0	0	0	0	0	0	0	0	0	0	0	0	0	0	0	0	0	0	0	0	NA	antisense	NA	NA	NA	antisense	1
Natural antisense to AT3G23290	Chr3:8326585-8326690	New_antisense RNA	XLOC_023835	0	0	0	0	0	0	0	0	0	0	0	0	0	0	0	0	0	0	0	0	0	0	0	0	NA	antisense	NA	NA	NA	antisense	1
Natural antisense to AT3G23330	Chr3:8347111-8347211	New_antisense RNA	XLOC_023836	0	0	0	0	0	0	0	0	0	0	0	0	1	0	0	0	0	0	0	0	0	0	0	0	NA	antisense	NA	NA	NA	antisense	1
Natural antisense to AT3G23510	Chr3:8427479-8427627	New_antisense RNA	XLOC_023847	0	0	0	0	0	0	0	0	0	0	0	0	0	0	0	0	0	0	0	0	0	0	0	0	NA	antisense	NA	NA	NA	antisense	1
Natural antisense to AT3G23590	Chr3:8467354-8467478	New_antisense RNA	XLOC_023854	0	0	0	0	0	0	0	0	0	0	0	0	0	0	0	0	0	0	0	0	0	0	0	0	NA	antisense	NA	NA	NA	antisense	1
Natural antisense to AT3G23600	Chr3:8475563-8475642	New_antisense RNA	XLOC_023855	0	0	0	0	0	0	0	0	0	0	0	0	1	0	0	0	0	0	0	0	0	0	0	0	NA	antisense	NA	NA	NA	antisense	1
Natural antisense to AT3G23940	Chr3:8648566-8648726	New_antisense RNA	XLOC_023882	0	0	0	0	0	0	0	0	0	0	0	0	0	0	0	0	0	0	0	0	0	0	0	0	NA	antisense	NA	NA	NA	antisense	1
Natural antisense to AT3G24000	Chr3:8674849-8674990	New_antisense RNA	XLOC_023887	0	0	0	0	0	0	0	0	0	0	0	0	0	0	0	0	0	0	0	0	0	0	0	0	NA	antisense	NA	NA	NA	antisense	1
Natural antisense to AT3G24640	Chr3:8992163-8992361	New_antisense RNA	XLOC_023955	0	0	0	0	0	0	0	0	0	0	0	0	0	0	0	0	0	0	0	0	0	0	0	0	NA	antisense	NA	NA	NA	antisense	1
Natural antisense to AT3G24640	Chr3:8992911-8993044	New_antisense RNA	XLOC_023956	0	0	0	0	0	0	0	0	0	0	0	0	0	0	0	0	0	0	0	0	0	0	0	0	NA	antisense	NA	NA	NA	antisense	1
Natural antisense to AT3G24830	Chr3:9066091-9066366	New_antisense RNA	XLOC_023966	0	0	0	0	0	0	0	0	0	0	0	0	0	0	0	0	0	0	0	0	0	0	0	0	NA	antisense	NA	NA	NA	antisense	1
Natural antisense to AT3G25130	Chr3:9152080-9152225	New_antisense RNA	XLOC_023980	0	0	0	0	0	0	0	0	0	0	0	0	0	0	0	0	0	0	0	0	0	0	0	0	NA	antisense	NA	NA	NA	antisense	1
Natural antisense to AT3G25430	Chr3:9223782-9223816	New_antisense RNA	XLOC_023991	0	0	0	0	0	0	0	0	0	0	0	0	1	0	0	0	0	0	0	0	0	0	0	0	NA	antisense	NA	NA	NA	antisense	1
Natural antisense to AT3G25700	Chr3:9358712-9358813	New_antisense RNA	XLOC_024016	0	0	0	0	0	0	0	0	0	0	0	0	1	0	0	0	0	0	0	0	0	0	0	0	NA	antisense	NA	NA	NA	antisense	1
Natural antisense to AT3G25940	Chr3:9496068-9496184	New_antisense RNA	XLOC_024041	0	0	0	0	0	0	0	0	0	0	0	0	1	0	0	0	0	0	0	0	0	0	0	0	NA	antisense	NA	NA	NA	antisense	1
Natural antisense to AT3G26030	Chr3:9519562-9519790	New_antisense RNA	XLOC_024044	0	0	0	0	0	0	0	0	0	0	0	0	0	0	0	0	0	0	0	0	0	0	0	0	NA	antisense	NA	NA	NA	antisense	1
Natural antisense to AT3G26080	Chr3:9528733-9528845	New_antisense RNA	XLOC_024045	0	0	0	0	0	0	0	0	0	0	0	0	1	0	0	0	0	0	0	0	0	0	0	0	NA	antisense	NA	NA	NA	antisense	1
Natural antisense to AT3G26730	Chr3:9827381-9827489	New_antisense RNA	XLOC_024104	0	0	0	0	0	0	0	0	0	0	0	0	1	0	0	0	0	0	0	0	0	0	0	0	NA	antisense	NA	NA	NA	antisense	1
Natural antisense to AT3G26742	Chr3:9831855-9832359	New_antisense RNA	XLOC_024105	0	0	0	0	0	0	0	0	0	0	0	0	0	0	0	0	0	0	0	0	0	0	0	0	NA	antisense	NA	NA	NA	antisense	1
Natural antisense to AT3G26760	Chr3:9845123-9845372	New_antisense RNA	XLOC_024108	0	0	0	0	0	0	0	0	0	0	0	0	0	0	0	0	0	0	0	0	0	0	0	0	NA	antisense	NA	NA	NA	antisense	1
Natural antisense to AT3G05105	Chr3:9874431-9874778	New_antisense RNA	XLOC_024119	0	0	0	0	0	0	0	0	0	0	0	0	0	0	0	0	0	0	0	0	0	0	0	0	NA	antisense	NA	NA	NA	antisense	1
Natural antisense to AT3G05105	Chr3:9874993-9876113	New_antisense RNA	XLOC_024120	0	0	0	0	0	0	0	0	0	0	0	0	1	0	0	0	0	0	0	0	0	0	0	0	NA	antisense	NA	NA	NA	antisense	1
Natural antisense to AT3G27025	Chr3:9971322-9971348	New_antisense RNA	XLOC_024140	0	0	0	0	0	0	0	0	0	0	0	0	1	0	0	0	0	0	0	0	0	0	0	0	NA	antisense	NA	NA	NA	antisense	1
Natural antisense to AT3G05175	Chr3:10033637-10033892	New_antisense RNA	XLOC_024156	0	0	0	0	0	0	0	0	0	0	0	0	0	0	0	0	0	0	0	0	0	0	0	0	NA	antisense	NA	NA	NA	antisense	1
Natural antisense to AT3G27710	Chr3:10269139-10269239	New_antisense RNA	XLOC_024203	0	0	0	0	0	0	0	0	0	0	0	0	1	0	0	0	0	0	0	0	0	0	0	0	NA	antisense	NA	NA	NA	antisense	1
Natural antisense to AT3G28060	Chr3:10445792-10445906	New_antisense RNA	XLOC_024232	0	0	0	0	0	0	0	0	0	0	0	0	1	0	0	0	0	0	0	0	0	0	0	0	NA	antisense	NA	NA	NA	antisense	1
Natural antisense to AT3G28590	Chr3:10718717-10718948	New_antisense RNA	XLOC_024277	0	0	0	0	0	0	0	0	0	0	0	0	0	0	0	0	0	0	0	0	0	0	0	0	NA	antisense	NA	NA	NA	antisense	1
Natural antisense to AT3G28630	Chr3:10730265-10730357	New_antisense RNA	XLOC_024280	0	0	0	0	0	0	0	0	0	0	0	0	1	0	0	0	0	0	0	0	0	0	0	0	NA	antisense	NA	NA	NA	antisense	1
Natural antisense to AT3G28770	Chr3:10796433-10796788	New_antisense RNA	XLOC_024292	0	0	0	0	0	0	0	0	0	0	0	0	1	0	0	0	0	0	0	0	0	0	0	0	NA	antisense	NA	NA	NA	antisense	1
Natural antisense to AT3G28850	Chr3:10848132-10848280	New_antisense RNA	XLOC_024299	0	0	0	0	0	0	0	0	0	0	0	0	0	0	0	0	0	0	0	0	0	0	0	0	NA	antisense	NA	NA	NA	antisense	1
Natural antisense to AT3G28917	Chr3:10924648-10924751	New_antisense RNA	XLOC_024311	0	0	0	0	0	0	0	0	0	0	0	0	0	0	0	0	0	0	0	0	0	0	0	0	NA	antisense	NA	NA	NA	antisense	1
Natural antisense to AT3G29140	Chr3:11105648-11105836	New_antisense RNA	XLOC_024342	0	0	0	0	0	0	0	0	0	0	0	0	1	0	0	0	0	0	0	0	0	0	0	0	NA	antisense	NA	NA	NA	antisense	1
Natural antisense to AT3G29173	Chr3:11138239-11138423	New_antisense RNA	XLOC_024351	0	0	0	0	0	0	0	0	0	0	0	0	0	0	0	0	0	0	0	0	0	0	0	0	NA	antisense	NA	NA	NA	antisense	1
Natural antisense to AT3G29300	Chr3:11246668-11246786	New_antisense RNA	XLOC_024363	0	0	0	0	0	0	0	0	0	0	0	0	0	0	0	0	0	0	0	0	0	0	0	0	NA	antisense	NA	NA	NA	antisense	1
Natural antisense to AT3G29647	Chr3:11509022-11509181	New_antisense RNA	XLOC_024408	0	0	0	0	0	0	0	0	0	0	0	0	0	0	0	0	0	0	0	0	0	0	0	0	NA	antisense	NA	NA	NA	antisense	1
Natural antisense to AT3G29670	Chr3:11527573-11527790	New_antisense RNA	XLOC_024410	0	0	0	0	0	0	0	0	0	0	0	0	0	0	0	0	0	0	0	0	0	0	0	0	NA	antisense	NA	NA	NA	antisense	1
Natural antisense to AT3G00590	Chr3:11647166-11647545	New_antisense RNA	XLOC_024433	0	0	0	0	0	0	0	0	0	0	0	0	0	0	0	0	0	0	0	0	0	0	0	0	NA	antisense	NA	NA	NA	antisense	1
Natural antisense to AT3G29786	Chr3:11651518-11651732	New_antisense RNA	XLOC_024434	0	0	0	0	0	0	0	0	0	0	0	0	0	0	0	0	0	0	0	0	0	0	0	0	NA	antisense	NA	NA	NA	antisense	1
Natural antisense to AT3G30213	Chr3:11853554-11854572	New_antisense RNA	XLOC_024457	0	0	0	0	0	0	0	0	0	0	0	0	0	0	0	0	0	0	0	0	0	0	0	0	NA	antisense	NA	NA	NA	antisense	1
Natural antisense to AT3G30213	Chr3:11857202-11857550	New_antisense RNA	XLOC_024458	0	0	0	0	0	0	0	0	0	0	0	0	0	0	0	0	0	0	0	0	0	0	0	0	NA	antisense	NA	NA	NA	antisense	1
Natural antisense to AT3G30765	Chr3:12439943-12440071	New_antisense RNA	XLOC_024529	0	0	0	0	0	0	0	0	0	0	0	0	0	0	0	0	0	0	0	0	0	0	0	0	NA	antisense	NA	NA	NA	antisense	1
Natural antisense to AT3G30770	Chr3:12448141-12448228	New_antisense RNA	XLOC_024534	0	0	0	0	0	0	0	0	0	0	0	0	1	0	0	0	0	0	0	0	0	0	0	0	NA	antisense	NA	NA	NA	antisense	1
Natural antisense to AT3G06185	Chr3:12642934-12643027	New_antisense RNA	XLOC_024576	0	0	0	0	0	0	0	0	0	0	0	0	1	0	0	0	0	0	0	0	0	0	0	0	NA	antisense	NA	NA	NA	antisense	1
Natural antisense to AT3G30867	Chr3:12648230-12649151	New_antisense RNA	XLOC_024579	0	0	0	0	0	0	0	0	0	0	0	0	0	0	0	0	0	0	0	0	0	0	0	0	NA	antisense	NA	NA	NA	antisense	1
Natural antisense to AT3G42570	Chr3:14688590-14689153	New_antisense RNA	XLOC_024811	0	0	0	0	0	0	0	0	0	0	0	0	1	0	0	0	0	0	0	0	0	0	0	0	NA	antisense	NA	NA	NA	antisense	1
Natural antisense to AT3G42630	Chr3:14722160-14722293	New_antisense RNA	XLOC_024818	0	0	0	0	0	0	0	0	0	0	0	0	1	0	0	0	0	0	0	0	0	0	0	0	NA	antisense	NA	NA	NA	antisense	1
Natural antisense to AT3G06465	Chr3:14789856-14789921	New_antisense RNA	XLOC_024833	0	0	0	0	0	0	0	0	0	0	0	0	0	0	0	0	0	0	0	0	0	0	0	0	NA	antisense	NA	NA	NA	antisense	1
Natural antisense to AT3G06465	Chr3:14791758-14791945	New_antisense RNA	XLOC_024834	0	0	0	0	0	0	0	0	0	0	0	0	0	0	0	0	0	0	0	0	0	0	0	0	NA	antisense	NA	NA	NA	antisense	1
Natural antisense to AT3G43350	Chr3:15290713-15290962	New_antisense RNA	XLOC_024904	0	0	0	0	0	0	0	0	0	0	0	0	0	0	0	0	0	0	0	0	0	0	0	0	NA	antisense	NA	NA	NA	antisense	1
Natural antisense to AT3G43670	Chr3:15569947-15570047	New_antisense RNA	XLOC_024944	0	0	0	0	0	0	0	0	0	0	0	0	0	0	0	0	0	0	0	0	0	0	0	0	NA	antisense	NA	NA	NA	antisense	1
Natural antisense to AT3G44620	Chr3:16193594-16193716	New_antisense RNA	XLOC_025048	0	0	0	0	0	0	0	0	0	0	0	0	0	0	0	0	0	0	0	0	0	0	0	0	NA	antisense	NA	NA	NA	antisense	1
Natural antisense to AT3G44798	Chr3:16342053-16342394	New_antisense RNA	XLOC_025068	0	0	0	0	0	0	0	0	0	0	0	0	1	0	0	0	0	0	0	0	0	0	0	0	NA	antisense	NA	NA	NA	antisense	1
Natural antisense to AT3G44980	Chr3:16440923-16441023	New_antisense RNA	XLOC_025081	0	0	0	0	0	0	0	0	0	0	0	0	0	0	0	0	0	0	0	0	0	0	0	0	NA	antisense	NA	NA	NA	antisense	1
Natural antisense to AT3G45230	Chr3:16568528-16569132	New_antisense RNA	XLOC_025102	0	0	0	0	0	0	0	0	0	0	0	0	1	0	0	0	0	0	0	0	0	0	0	0	NA	antisense	NA	NA	NA	antisense	1
Natural antisense to AT3G00770	Chr3:16650121-16650283	New_antisense RNA	XLOC_025119	0	0	0	0	0	0	0	0	0	0	0	0	0	0	0	0	0	0	0	0	0	0	0	0	NA	antisense	NA	NA	NA	antisense	1
Natural antisense to AT3G07325	Chr3:16944575-16944853	New_antisense RNA	XLOC_025192	0	0	0	0	0	0	0	0	0	0	0	0	0	0	0	0	0	0	0	0	0	0	0	0	NA	antisense	NA	NA	NA	antisense	1
Natural antisense to AT3G46900	Chr3:17269411-17269618	New_antisense RNA	XLOC_025257	0	0	0	0	0	0	0	0	0	0	0	0	1	0	0	0	0	0	0	0	0	0	0	0	NA	antisense	NA	NA	NA	antisense	1
Natural antisense to AT3G47100	Chr3:17345323-17345380	New_antisense RNA	XLOC_025273	0	0	0	0	0	0	0	0	0	0	0	0	1	0	0	0	0	0	0	0	0	0	0	0	NA	antisense	NA	NA	NA	antisense	1
Natural antisense to AT3G07675	Chr3:17398430-17398768	New_antisense RNA	XLOC_025287	0	0	0	0	0	0	0	0	0	0	0	0	1	0	0	0	0	0	0	0	0	0	0	0	NA	antisense	NA	NA	NA	antisense	1
Natural antisense to AT3G47660	Chr3:17570665-17570778	New_antisense RNA	XLOC_025311	0	0	0	0	0	0	0	0	0	0	0	0	0	0	0	0	0	0	0	0	0	0	0	0	NA	antisense	NA	NA	NA	antisense	1
Natural antisense to AT3G47780	Chr3:17624323-17624423	New_antisense RNA	XLOC_025319	0	0	0	0	0	0	0	0	0	0	0	0	0	0	0	0	0	0	0	0	0	0	0	0	NA	antisense	NA	NA	NA	antisense	1
Natural antisense to AT3G07895	Chr3:17838756-17839086	New_antisense RNA	XLOC_025352	0	0	0	0	0	0	0	0	0	0	0	0	0	0	0	0	0	0	0	0	0	0	0	0	NA	antisense	NA	NA	NA	antisense	1
Natural antisense to AT3G07895	Chr3:17839290-17839688	New_antisense RNA	XLOC_025353	0	0	0	0	0	0	0	0	0	0	0	0	0	0	0	0	0	0	0	0	0	0	0	0	NA	antisense	NA	NA	NA	antisense	1
Natural antisense to AT3G48526	Chr3:17985285-17985408	New_antisense RNA	XLOC_025376	0	0	0	0	0	0	0	0	0	0	0	0	0	0	0	0	0	0	0	0	0	0	0	0	NA	antisense	NA	NA	NA	antisense	1
Natural antisense to AT3G48710	Chr3:18044270-18044493	New_antisense RNA	XLOC_025389	0	0	0	0	0	0	0	0	0	0	0	0	0	0	0	0	0	0	0	0	0	0	0	0	NA	antisense	NA	NA	NA	antisense	1
Natural antisense to AT3G48720	Chr3:18045723-18046169	New_antisense RNA	XLOC_025390	0	0	0	0	0	0	0	0	0	0	0	0	0	0	0	0	0	0	0	0	0	0	0	0	NA	antisense	NA	NA	NA	antisense	1
Natural antisense to AT3G48900	Chr3:18136166-18136233	New_antisense RNA	XLOC_025400	0	0	0	0	0	0	0	0	0	0	0	0	1	0	0	0	0	0	0	0	0	0	0	0	NA	antisense	NA	NA	NA	antisense	1
Natural antisense to AT3G49050	Chr3:18180840-18180990	New_antisense RNA	XLOC_025408	0	0	0	0	0	0	0	0	0	0	0	0	0	0	0	0	0	0	0	0	0	0	0	0	NA	antisense	NA	NA	NA	antisense	1
Natural antisense to AT3G49100	Chr3:18198211-18198266	New_antisense RNA	XLOC_025412	0	0	0	0	0	0	0	0	0	0	0	0	0	0	0	0	0	0	0	0	0	0	0	0	NA	antisense	NA	NA	NA	antisense	1
Natural antisense to AT3G49330	Chr3:18291178-18291340	New_antisense RNA	XLOC_025432	0	0	0	0	0	0	0	0	0	0	0	0	0	0	0	0	0	0	0	0	0	0	0	0	NA	antisense	NA	NA	NA	antisense	1
Natural antisense to AT3G50260	Chr3:18634436-18634645	New_antisense RNA	XLOC_025501	0	0	0	0	0	0	0	0	0	0	0	0	0	0	0	0	0	0	0	0	0	0	0	0	NA	antisense	NA	NA	NA	antisense	1
Natural antisense to AT3G50460	Chr3:18725994-18726169	New_antisense RNA	XLOC_025515	0	0	0	0	0	0	0	0	0	0	0	0	0	0	0	0	0	0	0	0	0	0	0	0	NA	antisense	NA	NA	NA	antisense	1
Natural antisense to AT3G51325	Chr3:19051752-19051858	New_antisense RNA	XLOC_025579	0	0	0	0	0	0	0	0	0	0	0	0	0	0	0	0	0	0	0	0	0	0	0	0	NA	antisense	NA	NA	NA	antisense	1
Natural antisense to AT3G51440	Chr3:19088874-19089045	New_antisense RNA	XLOC_025588	0	0	0	0	0	0	0	0	0	0	0	0	0	0	0	0	0	0	0	0	0	0	0	0	NA	antisense	NA	NA	NA	antisense	1
Natural antisense to AT3G51630	Chr3:19151913-19151956	New_antisense RNA	XLOC_025598	0	0	0	0	0	0	0	0	0	0	0	0	0	0	0	0	0	0	0	0	0	0	0	0	NA	antisense	NA	NA	NA	antisense	1
Natural antisense to AT3G51720	Chr3:19184827-19185006	New_antisense RNA	XLOC_025606	0	0	0	0	0	0	0	0	0	0	0	0	1	0	0	0	0	0	0	0	0	0	0	0	NA	antisense	NA	NA	NA	antisense	1
Natural antisense to AT3G52420	Chr3:19429616-19429778	New_antisense RNA	XLOC_025652	0	0	0	0	0	0	0	0	0	0	0	0	0	0	0	0	0	0	0	0	0	0	0	0	NA	antisense	NA	NA	NA	antisense	1
Natural antisense to AT3G08295	Chr3:19560742-19560856	New_antisense RNA	XLOC_025681	0	0	0	0	0	0	0	0	0	0	0	0	0	0	0	0	0	0	0	0	0	0	0	0	NA	antisense	NA	NA	NA	antisense	1
Natural antisense to AT3G52830	Chr3:19577777-19578093	New_antisense RNA	XLOC_025686	0	0	0	0	0	0	0	0	0	0	0	0	0	0	0	0	0	0	0	0	0	0	0	0	NA	antisense	NA	NA	NA	antisense	1
Natural antisense to AT3G52840	Chr3:19581032-19581118	New_antisense RNA	XLOC_025692	0	0	0	0	0	0	0	0	0	0	0	0	0	0	0	0	0	0	0	0	0	0	0	0	NA	antisense	NA	NA	NA	antisense	1
Natural antisense to AT3G53180	Chr3:19706764-19706915	New_antisense RNA	XLOC_025713	0	0	0	0	0	0	0	0	0	0	0	0	0	0	0	0	0	0	0	0	0	0	0	0	NA	antisense	NA	NA	NA	antisense	1
Natural antisense to AT3G53250	Chr3:19741950-19742100	New_antisense RNA	XLOC_025718	0	0	0	0	0	0	0	0	0	0	0	0	0	0	0	0	0	0	0	0	0	0	0	0	NA	antisense	NA	NA	NA	antisense	1
Natural antisense to AT3G53400	Chr3:19798094-19798162	New_antisense RNA	XLOC_025729	0	0	0	0	0	0	0	0	0	0	0	0	0	0	0	0	0	0	0	0	0	0	0	0	NA	antisense	NA	NA	NA	antisense	1
Natural antisense to AT3G53480	Chr3:19825190-19825363	New_antisense RNA	XLOC_025737	0	0	0	0	0	0	0	0	0	0	0	0	1	0	0	0	0	0	0	0	0	0	0	0	NA	antisense	NA	NA	NA	antisense	1
Natural antisense to AT3G53830	Chr3:19940493-19940588	New_antisense RNA	XLOC_025756	0	0	0	0	0	0	0	0	0	0	0	0	0	0	0	0	0	0	0	0	0	0	0	0	NA	antisense	NA	NA	NA	antisense	1
Natural antisense to AT3G53950	Chr3:19975034-19975437	New_antisense RNA	XLOC_025764	0	0	0	0	0	0	0	0	0	0	0	0	0	0	0	0	0	0	0	0	0	0	0	0	NA	antisense	NA	NA	NA	antisense	1
Natural antisense to AT3G55230	Chr3:20471586-20471754	New_antisense RNA	XLOC_025852	0	0	0	0	0	0	0	0	0	0	0	0	0	0	0	0	0	0	0	0	0	0	0	0	NA	antisense	NA	NA	NA	antisense	1
Natural antisense to AT3G55290	Chr3:20503815-20503909	New_antisense RNA	XLOC_025858	0	0	0	0	0	0	0	0	0	0	0	0	0	0	0	0	0	0	0	0	0	0	0	0	NA	antisense	NA	NA	NA	antisense	1
Natural antisense to AT3G55780	Chr3:20705532-20705663	New_antisense RNA	XLOC_025886	0	0	0	0	0	0	0	0	0	0	0	0	0	0	0	0	0	0	0	0	0	0	0	0	NA	antisense	NA	NA	NA	antisense	1
Natural antisense to AT3G56140	Chr3:20833237-20833396	New_antisense RNA	XLOC_025912	0	0	0	0	0	0	0	0	0	0	0	0	0	0	0	0	0	0	0	0	0	0	0	0	NA	antisense	NA	NA	NA	antisense	1
Natural antisense to AT3G56270	Chr3:20869933-20870056	New_antisense RNA	XLOC_025920	0	0	0	0	0	0	0	0	0	0	0	0	0	0	0	0	0	0	0	0	0	0	0	0	NA	antisense	NA	NA	NA	antisense	1
Natural antisense to AT3G56360	Chr3:20897656-20897796	New_antisense RNA	XLOC_025929	0	0	0	0	0	0	0	0	0	0	0	0	0	0	0	0	0	0	0	0	0	0	0	0	NA	antisense	NA	NA	NA	antisense	1
Natural antisense to AT3G56880	Chr3:21059695-21059874	New_antisense RNA	XLOC_025965	0	0	0	0	0	0	0	0	0	0	0	0	1	0	0	0	0	0	0	0	0	0	0	0	NA	antisense	NA	NA	NA	antisense	1
Natural antisense to AT3G57440	Chr3:21259870-21259907	New_antisense RNA	XLOC_026007	0	0	0	0	0	0	0	0	0	0	0	0	1	0	0	0	0	0	0	0	0	0	0	0	NA	antisense	NA	NA	NA	antisense	1
Natural antisense to AT3G08985	Chr3:21403480-21404048	New_antisense RNA	XLOC_026029	0	0	0	0	0	0	0	0	0	0	0	0	0	0	0	0	0	0	0	0	0	0	0	0	NA	antisense	NA	NA	NA	antisense	1
Natural antisense to AT3G08985	Chr3:21404242-21404519	New_antisense RNA	XLOC_026030	0	0	0	0	0	0	0	0	0	0	0	0	0	0	0	0	0	0	0	0	0	0	0	0	NA	antisense	NA	NA	NA	antisense	1
Natural antisense to AT3G58040	Chr3:21488431-21488532	New_antisense RNA	XLOC_026049	0	0	0	0	0	0	0	0	0	0	0	0	0	0	0	0	0	0	0	0	0	0	0	0	NA	antisense	NA	NA	NA	antisense	1
Natural antisense to AT3G58050	Chr3:21492142-21492175	New_antisense RNA	XLOC_026050	0	0	0	0	0	0	0	0	0	0	0	0	0	0	0	0	0	0	0	0	0	0	0	0	NA	antisense	NA	NA	NA	antisense	1
Natural antisense to AT3G09095	Chr3:21523705-21524471	New_antisense RNA	XLOC_026058	0	0	0	0	0	0	0	0	0	0	0	0	0	0	0	0	0	0	0	0	0	0	0	0	NA	antisense	NA	NA	NA	antisense	1
Natural antisense to AT3G58820	Chr3:21752300-21752628	New_antisense RNA	XLOC_026111	0	0	0	0	0	0	0	0	0	0	0	0	1	0	0	0	0	0	0	0	0	0	0	0	NA	antisense	NA	NA	NA	antisense	1
Natural antisense to AT3G58900	Chr3:21774007-21774134	New_antisense RNA	XLOC_026120	0	0	0	0	0	0	0	0	0	0	0	0	0	0	0	0	0	0	0	0	0	0	0	0	NA	antisense	NA	NA	NA	antisense	1
Natural antisense to AT3G09185	Chr3:21831426-21831753	New_antisense RNA	XLOC_026135	0	0	0	0	0	0	0	0	0	0	0	0	0	0	0	0	0	0	0	0	0	0	0	0	NA	antisense	NA	NA	NA	antisense	1
Natural antisense to AT3G59080	Chr3:21838327-21838396	New_antisense RNA	XLOC_026137	0	0	0	0	0	0	0	0	0	0	0	0	1	0	0	0	0	0	0	0	0	0	0	0	NA	antisense	NA	NA	NA	antisense	1
Natural antisense to AT3G09245	Chr3:22059129-22059637	New_antisense RNA	XLOC_026172	0	0	0	0	0	0	0	0	0	0	0	0	0	0	0	0	0	0	0	0	0	0	0	0	NA	antisense	NA	NA	NA	antisense	1
Natural antisense to AT3G59720	Chr3:22059982-22060082	New_antisense RNA	XLOC_026173	0	0	0	0	0	0	0	0	0	0	0	0	0	0	0	0	0	0	0	0	0	0	0	0	NA	antisense	NA	NA	NA	antisense	1
Natural antisense to AT3G59720	Chr3:22063898-22063998	New_antisense RNA	XLOC_026174	0	0	0	0	0	0	0	0	0	0	0	0	0	0	0	0	0	0	0	0	0	0	0	0	NA	antisense	NA	NA	NA	antisense	1
Natural antisense to AT3G60415	Chr3:22334371-22334507	New_antisense RNA	XLOC_026231	0	0	0	0	0	0	0	0	0	0	0	0	0	0	0	0	0	0	0	0	0	0	0	0	NA	antisense	NA	NA	NA	antisense	1
Natural antisense to AT3G60530	Chr3:22374478-22374650	New_antisense RNA	XLOC_026240	0	0	0	0	0	0	0	0	0	0	0	0	0	0	0	0	0	0	0	0	0	0	0	0	NA	antisense	NA	NA	NA	antisense	1
Natural antisense to AT3G60650	Chr3:22419061-22419178	New_antisense RNA	XLOC_026247	0	0	0	0	0	0	0	0	0	0	0	0	0	0	0	0	0	0	0	0	0	0	0	0	NA	antisense	NA	NA	NA	antisense	1
Natural antisense to AT3G60690	Chr3:22434712-22434809	New_antisense RNA	XLOC_026249	0	0	0	0	0	0	0	0	0	0	0	0	0	0	0	0	0	0	0	0	0	0	0	0	NA	antisense	NA	NA	NA	antisense	1
Natural antisense to AT3G60710	Chr3:22440022-22440259	New_antisense RNA	XLOC_026251	0	0	0	0	0	0	0	0	0	0	0	0	0	0	0	0	0	0	0	0	0	0	0	0	NA	antisense	NA	NA	NA	antisense	1
Natural antisense to AT3G60930	Chr3:22514020-22514120	New_antisense RNA	XLOC_026266	0	0	0	0	0	0	0	0	0	0	0	0	0	0	0	0	0	0	0	0	0	0	0	0	NA	antisense	NA	NA	NA	antisense	1
Natural antisense to AT3G60930	Chr3:22516807-22516978	New_antisense RNA	XLOC_026267	0	0	0	0	0	0	0	0	0	0	0	0	0	0	0	0	0	0	0	0	0	0	0	0	NA	antisense	NA	NA	NA	antisense	1
Natural antisense to AT3G60960	Chr3:22535460-22535518	New_antisense RNA	XLOC_026272	0	0	0	0	0	0	0	0	0	0	0	0	1	0	0	0	0	0	0	0	0	0	0	0	NA	antisense	NA	NA	NA	antisense	1
Natural antisense to AT3G60961	Chr3:22552480-22552654	New_antisense RNA	XLOC_026275	0	0	0	0	0	0	0	0	0	0	0	0	0	0	0	0	0	0	0	0	0	0	0	0	NA	antisense	NA	NA	NA	antisense	1
Natural antisense to AT3G61450	Chr3:22738196-22738451	New_antisense RNA	XLOC_026317	0	0	0	0	0	0	0	0	0	0	0	0	0	0	0	0	0	0	0	0	0	0	0	0	NA	antisense	NA	NA	NA	antisense	1
Natural antisense to AT3G61550	Chr3:22776084-22776331	New_antisense RNA	XLOC_026325	0	0	0	0	0	0	0	0	0	0	0	0	0	0	0	0	0	0	0	0	0	0	0	0	NA	antisense	NA	NA	NA	antisense	1
Natural antisense to AT3G61580	Chr3:22786000-22786114	New_antisense RNA	XLOC_026328	0	0	0	0	0	0	0	0	0	0	0	0	1	0	0	0	0	0	0	0	0	0	0	0	NA	antisense	NA	NA	NA	antisense	1
Natural antisense to AT3G61830	Chr3:22887690-22887910	New_antisense RNA	XLOC_026349	0	0	0	0	0	0	0	0	0	0	0	0	0	0	0	0	0	0	0	0	0	0	0	0	NA	antisense	NA	NA	NA	antisense	1
Natural antisense to AT3G61850	Chr3:22895141-22895342	New_antisense RNA	XLOC_026350	0	0	0	0	0	0	0	0	0	0	0	0	1	0	0	0	0	0	0	0	0	0	0	0	NA	antisense	NA	NA	NA	antisense	1
Natural antisense to AT3G61900	Chr3:22925606-22925833	New_antisense RNA	XLOC_026354	0	0	0	0	0	0	0	0	0	0	0	0	1	0	0	0	0	0	0	0	0	0	0	0	NA	antisense	NA	NA	NA	antisense	1
Natural antisense to AT3G61930	Chr3:22936173-22936392	New_antisense RNA	XLOC_026357	0	0	0	0	0	0	0	0	0	0	0	0	0	0	0	0	0	0	0	0	0	0	0	0	NA	antisense	NA	NA	NA	antisense	1
Natural antisense to AT3G62060	Chr3:22982904-22983050	New_antisense RNA	XLOC_026365	0	0	0	0	0	0	0	0	0	0	0	0	0	0	0	0	0	0	0	0	0	0	0	0	NA	antisense	NA	NA	NA	antisense	1
Natural antisense to AT3G09775	Chr3:23116087-23116362	New_antisense RNA	XLOC_026399	0	0	0	0	0	0	0	0	0	0	0	0	0	0	0	0	0	0	0	0	0	0	0	0	NA	antisense	NA	NA	NA	antisense	1
Natural antisense to AT3G09775	Chr3:23116830-23116937	New_antisense RNA	XLOC_026400	0	0	0	0	0	0	0	0	0	0	0	0	1	0	0	0	0	0	0	0	0	0	0	0	NA	antisense	NA	NA	NA	antisense	1
Natural antisense to AT3G63010	Chr3:23291452-23291561	New_antisense RNA	XLOC_026443	0	0	0	0	0	0	0	0	0	0	0	0	0	0	0	0	0	0	0	0	0	0	0	0	NA	antisense	NA	NA	NA	antisense	1
Natural antisense to AT4G00114	Chr4:40809-40961	New_antisense RNA	XLOC_026489	0	0	0	0	0	0	0	0	0	0	0	0	0	0	0	0	0	0	0	0	0	0	0	0	NA	antisense	NA	NA	NA	antisense	1
Natural antisense to AT4G00370	Chr4:166269-166362	New_antisense RNA	XLOC_026518	0	0	0	0	0	0	0	0	0	0	0	0	0	0	0	0	0	0	0	0	0	0	0	0	NA	antisense	NA	NA	NA	antisense	1
Natural antisense to AT4G00390	Chr4:172767-172985	New_antisense RNA	XLOC_026520	0	0	0	0	0	0	0	0	0	0	0	0	1	0	0	0	0	0	0	0	0	0	0	0	NA	antisense	NA	NA	NA	antisense	1
Natural antisense to AT4G00480	Chr4:219849-219960	New_antisense RNA	XLOC_026526	0	0	0	0	0	0	0	0	0	0	0	0	0	0	0	0	0	0	0	0	0	0	0	0	NA	antisense	NA	NA	NA	antisense	1
Natural antisense to AT4G00600	Chr4:256539-256639	New_antisense RNA	XLOC_026532	0	0	0	0	0	0	0	0	0	0	0	0	0	0	0	0	0	0	0	0	0	0	0	0	NA	antisense	NA	NA	NA	antisense	1
Natural antisense to AT4G00670	Chr4:279185-279371	New_antisense RNA	XLOC_026536	0	0	0	0	0	0	0	0	0	0	0	0	0	0	0	0	0	0	0	0	0	0	0	0	NA	antisense	NA	NA	NA	antisense	1
Natural antisense to AT4G00720	Chr4:297386-297528	New_antisense RNA	XLOC_026539	0	0	0	0	0	0	0	0	0	0	0	0	0	0	0	0	0	0	0	0	0	0	0	0	NA	antisense	NA	NA	NA	antisense	1
Natural antisense to AT4G00950	Chr4:407121-407222	New_antisense RNA	XLOC_026560	0	0	0	0	0	0	0	0	0	0	0	0	1	0	0	0	0	0	0	0	0	0	0	0	NA	antisense	NA	NA	NA	antisense	1
Natural antisense to AT4G00980	Chr4:424535-424844	New_antisense RNA	XLOC_026566	0	0	0	0	0	0	0	0	0	0	0	0	0	0	0	0	0	0	0	0	0	0	0	0	NA	antisense	NA	NA	NA	antisense	1
Natural antisense to AT4G01110	Chr4:481078-481179	New_antisense RNA	XLOC_026576	0	0	0	0	0	0	0	0	0	0	0	0	1	0	0	0	0	0	0	0	0	0	0	0	NA	antisense	NA	NA	NA	antisense	1
Natural antisense to AT4G01210	Chr4:507539-507718	New_antisense RNA	XLOC_026580	0	0	0	0	0	0	0	0	0	0	0	0	1	0	0	0	0	0	0	0	0	0	0	0	NA	antisense	NA	NA	NA	antisense	1
Natural antisense to AT4G01435	Chr4:592518-592627	New_antisense RNA	XLOC_026593	0	0	0	0	0	0	0	0	0	0	0	0	0	0	0	0	0	0	0	0	0	0	0	0	NA	antisense	NA	NA	NA	antisense	1
Natural antisense to AT4G01680	Chr4:717515-717629	New_antisense RNA	XLOC_026619	0	0	0	0	0	0	0	0	0	0	0	0	0	0	0	0	0	0	0	0	0	0	0	0	NA	antisense	NA	NA	NA	antisense	1
Natural antisense to AT4G01735	Chr4:752806-753001	New_antisense RNA	XLOC_026626	0	0	0	0	0	0	0	0	0	0	0	0	0	0	0	0	0	0	0	0	0	0	0	0	NA	antisense	NA	NA	NA	antisense	1
Natural antisense to AT4G01880	Chr4:810490-810726	New_antisense RNA	XLOC_026634	0	0	0	0	0	0	0	0	0	0	0	0	1	0	0	0	0	0	0	0	0	0	0	0	NA	antisense	NA	NA	NA	antisense	1
Natural antisense to AT4G01925	Chr4:834258-834738	New_antisense RNA	XLOC_026643	0	0	0	0	0	0	0	0	0	0	0	0	0	0	0	0	0	0	0	0	0	0	0	0	NA	antisense	NA	NA	NA	antisense	1
Natural antisense to AT4G03080	Chr4:1365450-1365624	New_antisense RNA	XLOC_026734	0	0	0	0	0	0	0	0	0	0	0	0	0	0	0	0	0	0	0	0	0	0	0	0	NA	antisense	NA	NA	NA	antisense	1
Natural antisense to AT4G03110	Chr4:1379453-1379738	New_antisense RNA	XLOC_026736	0	0	0	0	0	0	0	0	0	0	0	0	0	0	0	0	0	0	0	0	0	0	0	0	NA	antisense	NA	NA	NA	antisense	1
Natural antisense to AT4G03240	Chr4:1424726-1424838	New_antisense RNA	XLOC_026748	0	0	0	0	0	0	0	0	0	0	0	0	1	0	0	0	0	0	0	0	0	0	0	0	NA	antisense	NA	NA	NA	antisense	1
Natural antisense to AT4G03460	Chr4:1540537-1540577	New_antisense RNA	XLOC_026768	0	0	0	0	0	0	0	0	0	0	0	0	1	0	0	0	0	0	0	0	0	0	0	0	NA	antisense	NA	NA	NA	antisense	1
Natural antisense to AT4G03480	Chr4:1548806-1549086	New_antisense RNA	XLOC_026769	0	0	0	0	0	0	0	0	0	0	0	0	0	0	0	0	0	0	0	0	0	0	0	0	NA	antisense	NA	NA	NA	antisense	1
Natural antisense to AT4G04675	Chr4:1757596-1757644	New_antisense RNA	XLOC_026796	0	0	0	0	0	0	0	0	0	0	0	0	0	0	0	0	0	0	0	0	0	0	0	0	NA	antisense	NA	NA	NA	antisense	1
Natural antisense to AT4G03816	Chr4:1764727-1765023	New_antisense RNA	XLOC_026800	0	0	0	0	0	0	0	0	0	0	0	0	0	0	0	0	0	0	0	0	0	0	0	0	NA	antisense	NA	NA	NA	antisense	1
Natural antisense to AT4G02815	Chr4:1876690-1876865	New_antisense RNA	XLOC_026826	0	0	0	0	0	0	0	0	0	0	0	0	1	0	0	0	0	0	0	0	0	0	0	0	NA	antisense	NA	NA	NA	antisense	1
Natural antisense to AT4G04360	Chr4:2133842-2133960	New_antisense RNA	XLOC_026875	0	0	0	0	0	0	0	0	0	0	0	0	1	0	0	0	0	0	0	0	0	0	0	0	NA	antisense	NA	NA	NA	antisense	1
Natural antisense to AT4G04408	Chr4:2183115-2184147	New_antisense RNA	XLOC_026893	0	0	0	0	0	0	0	0	0	0	0	0	0	0	0	0	0	0	0	0	0	0	0	0	NA	antisense	NA	NA	NA	antisense	1
Natural antisense to AT4G04420	Chr4:2198445-2200449	New_antisense RNA	XLOC_026899	0	0	0	0	0	0	0	0	0	0	0	0	0	0	0	0	0	0	0	0	0	0	0	0	NA	antisense	NA	NA	NA	antisense	1
Natural antisense to AT4G04915	Chr4:2350201-2350381	New_antisense RNA	XLOC_026918	0	0	0	0	0	0	0	0	0	0	0	0	0	0	0	0	0	0	0	0	0	0	0	0	NA	antisense	NA	NA	NA	antisense	1
Natural antisense to AT4G05070	Chr4:2593915-2593993	New_antisense RNA	XLOC_026955	0	0	0	0	0	0	0	0	0	0	0	0	1	0	0	0	0	0	0	0	0	0	0	0	NA	antisense	NA	NA	NA	antisense	1
Natural antisense to AT4G05390	Chr4:2740609-2740761	New_antisense RNA	XLOC_026984	0	0	0	0	0	0	0	0	0	0	0	0	1	0	0	0	0	0	0	0	0	0	0	0	NA	antisense	NA	NA	NA	antisense	1
Natural antisense to AT4G06538	Chr4:3368404-3368642	New_antisense RNA	XLOC_027050	0	0	0	0	0	0	0	0	0	0	0	0	0	0	0	0	0	0	0	0	0	0	0	0	NA	antisense	NA	NA	NA	antisense	1
Natural antisense to AT4G06746	Chr4:4074637-4074758	New_antisense RNA	XLOC_027127	0	0	0	0	0	0	0	0	0	0	0	0	0	0	0	0	0	0	0	0	0	0	0	0	NA	antisense	NA	NA	NA	antisense	1
Natural antisense to AT4G07830	Chr4:4648044-4648843	New_antisense RNA	XLOC_027207	0	0	0	0	0	0	0	0	0	0	0	0	0	0	0	0	0	0	0	0	0	0	0	0	NA	antisense	NA	NA	NA	antisense	1
Natural antisense to AT4G08850	Chr4:5640375-5640458	New_antisense RNA	XLOC_027350	0	0	0	0	0	0	0	0	0	0	0	0	1	0	0	0	0	0	0	0	0	0	0	0	NA	antisense	NA	NA	NA	antisense	1
Natural antisense to AT4G08870	Chr4:5648664-5648705	New_antisense RNA	XLOC_027352	0	0	0	0	0	0	0	0	0	0	0	0	1	0	0	0	0	0	0	0	0	0	0	0	NA	antisense	NA	NA	NA	antisense	1
Natural antisense to AT4G08874	Chr4:5672629-5673355	New_antisense RNA	XLOC_027361	0	0	0	0	0	0	0	0	0	0	0	0	0	0	0	0	0	0	0	0	0	0	0	0	NA	antisense	NA	NA	NA	antisense	1
Natural antisense to AT4G09280	Chr4:5891739-5891973	New_antisense RNA	XLOC_027406	0	0	0	0	0	0	0	0	0	0	0	0	1	0	0	0	0	0	0	0	0	0	0	0	NA	antisense	NA	NA	NA	antisense	1
Natural antisense to AT4G09490	Chr4:6015053-6015148	New_antisense RNA	XLOC_027430	0	0	0	0	0	0	0	0	0	0	0	0	0	0	0	0	0	0	0	0	0	0	0	0	NA	antisense	NA	NA	NA	antisense	1
Natural antisense to AT4G09840	Chr4:6191705-6191821	New_antisense RNA	XLOC_027463	0	0	0	0	0	0	0	0	0	0	0	0	0	0	0	0	0	0	0	0	0	0	0	0	NA	antisense	NA	NA	NA	antisense	1
Natural antisense to AT4G09875	Chr4:6212122-6212639	New_antisense RNA	XLOC_027468	0	0	0	0	0	0	0	0	0	0	0	0	0	0	0	0	0	0	0	0	0	0	0	0	NA	antisense	NA	NA	NA	antisense	1
Natural antisense to AT4G09965	Chr4:6245639-6245904	New_antisense RNA	XLOC_027477	0	0	0	0	0	0	0	0	0	0	0	0	0	0	0	0	0	0	0	0	0	0	0	0	NA	antisense	NA	NA	NA	antisense	1
Natural antisense to AT4G10000	Chr4:6260165-6260399	New_antisense RNA	XLOC_027479	0	0	0	0	0	0	0	0	0	0	0	0	0	0	0	0	0	0	0	0	0	0	0	0	NA	antisense	NA	NA	NA	antisense	1
Natural antisense to AT4G10130	Chr4:6321575-6321963	New_antisense RNA	XLOC_027486	0	0	0	0	0	0	0	0	0	0	0	0	0	0	0	0	0	0	0	0	0	0	0	0	NA	antisense	NA	NA	NA	antisense	1
Natural antisense to AT4G10280	Chr4:6376123-6376284	New_antisense RNA	XLOC_027501	0	0	0	0	0	0	0	0	0	0	0	0	0	0	0	0	0	0	0	0	0	0	0	0	NA	antisense	NA	NA	NA	antisense	1
Natural antisense to AT4G05780	Chr4:6429939-6430053	New_antisense RNA	XLOC_027507	0	0	0	0	0	0	0	0	0	0	0	0	1	0	0	0	0	0	0	0	0	0	0	0	NA	antisense	NA	NA	NA	antisense	1
Natural antisense to AT4G05780	Chr4:6430478-6430890	New_antisense RNA	XLOC_027508	0	0	0	0	0	0	0	0	0	0	0	0	0	0	0	0	0	0	0	0	0	0	0	0	NA	antisense	NA	NA	NA	antisense	1
Natural antisense to AT4G10400	Chr4:6447999-6448109	New_antisense RNA	XLOC_027509	0	0	0	0	0	0	0	0	0	0	0	0	0	0	0	0	0	0	0	0	0	0	0	0	NA	antisense	NA	NA	NA	antisense	1
Natural antisense to AT4G10450	Chr4:6462776-6462981	New_antisense RNA	XLOC_027511	0	0	0	0	0	0	0	0	0	0	0	0	0	0	0	0	0	0	0	0	0	0	0	0	NA	antisense	NA	NA	NA	antisense	1
Natural antisense to AT4G10630	Chr4:6566619-6566705	New_antisense RNA	XLOC_027529	0	0	0	0	0	0	0	0	0	0	0	0	0	0	0	0	0	0	0	0	0	0	0	0	NA	antisense	NA	NA	NA	antisense	1
Natural antisense to AT4G10960	Chr4:6718488-6718698	New_antisense RNA	XLOC_027551	0	0	0	0	0	0	0	0	0	0	0	0	0	0	0	0	0	0	0	0	0	0	0	0	NA	antisense	NA	NA	NA	antisense	1
Natural antisense to AT4G05890	Chr4:6989992-6990166	New_antisense RNA	XLOC_027607	0	0	0	0	0	0	0	0	0	0	0	0	0	0	0	0	0	0	0	0	0	0	0	0	NA	antisense	NA	NA	NA	antisense	1
Natural antisense to AT4G11670	Chr4:7053010-7053099	New_antisense RNA	XLOC_027620	0	0	0	0	0	0	0	0	0	0	0	0	0	0	0	0	0	0	0	0	0	0	0	0	NA	antisense	NA	NA	NA	antisense	1
Natural antisense to AT4G11830	Chr4:7121826-7121992	New_antisense RNA	XLOC_027631	0	0	0	0	0	0	0	0	0	0	0	0	0	0	0	0	0	0	0	0	0	0	0	0	NA	antisense	NA	NA	NA	antisense	1
Natural antisense to AT4G12450	Chr4:7386834-7386944	New_antisense RNA	XLOC_027673	0	0	0	0	0	0	0	0	0	0	0	0	1	0	0	0	0	0	0	0	0	0	0	0	NA	antisense	NA	NA	NA	antisense	1
Natural antisense to AT4G12730	Chr4:7492984-7493469	New_antisense RNA	XLOC_027694	0	0	0	0	0	0	0	0	0	0	0	0	0	0	0	0	0	0	0	0	0	0	0	0	NA	antisense	NA	NA	NA	antisense	1
Natural antisense to AT4G13060	Chr4:7620987-7621253	New_antisense RNA	XLOC_027716	0	0	0	0	0	0	0	0	0	0	0	0	0	0	0	0	0	0	0	0	0	0	0	0	NA	antisense	NA	NA	NA	antisense	1
Natural antisense to AT4G13100	Chr4:7638996-7639128	New_antisense RNA	XLOC_027718	0	0	0	0	0	0	0	0	0	0	0	0	0	0	0	0	0	0	0	0	0	0	0	0	NA	antisense	NA	NA	NA	antisense	1
Natural antisense to AT4G13180	Chr4:7658236-7658418	New_antisense RNA	XLOC_027722	0	0	0	0	0	0	0	0	0	0	0	0	0	0	0	0	0	0	0	0	0	0	0	0	NA	antisense	NA	NA	NA	antisense	1
Natural antisense to AT4G13200	Chr4:7667402-7667610	New_antisense RNA	XLOC_027723	0	0	0	0	0	0	1	0	1	0	0	0	1	0	0	0	0	0	0	0	0	0	0	0	NA	antisense	NA	NA	NA	antisense	1
Natural antisense to AT4G13200	Chr4:7669166-7669410	New_antisense RNA	XLOC_027724	0	0	0	0	0	0	0	0	0	0	0	0	0	0	0	0	0	0	0	0	0	0	0	0	NA	antisense	NA	NA	NA	antisense	1
Natural antisense to AT4G13400	Chr4:7791240-7791444	New_antisense RNA	XLOC_027750	0	0	0	0	0	0	0	0	0	0	0	0	0	0	0	0	0	0	0	0	0	0	0	0	NA	antisense	NA	NA	NA	antisense	1
Natural antisense to AT4G06080	Chr4:7847563-7848244	New_antisense RNA	XLOC_027760	0	0	0	0	0	0	0	0	0	0	0	0	0	0	0	0	0	0	0	0	0	0	0	0	NA	antisense	NA	NA	NA	antisense	1
Natural antisense to AT4G13500	Chr4:7857877-7858012	New_antisense RNA	XLOC_027765	0	0	0	0	0	0	0	0	0	0	0	0	0	0	0	0	0	0	0	0	0	0	0	0	NA	antisense	NA	NA	NA	antisense	1
Natural antisense to AT4G06140	Chr4:7908900-7909099	New_antisense RNA	XLOC_027777	0	0	0	0	0	0	0	0	0	0	0	0	0	0	0	0	0	0	0	0	0	0	0	0	NA	antisense	NA	NA	NA	antisense	1
Natural antisense to AT4G13680	Chr4:7951169-7951495	New_antisense RNA	XLOC_027786	0	0	0	0	0	0	0	0	0	0	0	0	0	0	0	0	0	0	0	0	0	0	0	0	NA	antisense	NA	NA	NA	antisense	1
Natural antisense to AT4G13950	Chr4:8058771-8059042	New_antisense RNA	XLOC_027803	0	0	0	0	0	0	0	0	0	0	0	0	0	0	0	0	0	0	0	0	0	0	0	0	NA	antisense	NA	NA	NA	antisense	1
Natural antisense to AT4G13996	Chr4:8089834-8090221	New_antisense RNA	XLOC_027809	0	0	0	0	0	0	0	0	0	0	0	0	0	0	0	0	0	0	0	0	0	0	0	0	NA	antisense	NA	NA	NA	antisense	1
Natural antisense to AT4G14040	Chr4:8103070-8103232	New_antisense RNA	XLOC_027811	0	0	0	0	0	0	0	0	0	0	0	0	0	0	0	0	0	0	0	0	0	0	0	0	NA	antisense	NA	NA	NA	antisense	1
Natural antisense to AT4G14147	Chr4:8156778-8156878	New_antisense RNA	XLOC_027821	0	0	0	0	0	0	0	0	0	0	0	0	0	0	0	0	0	0	0	0	0	0	0	0	NA	antisense	NA	NA	NA	antisense	1
Natural antisense to AT4G14150	Chr4:8158342-8158462	New_antisense RNA	XLOC_027823	0	0	0	0	0	0	0	0	0	0	0	0	0	0	0	0	0	0	0	0	0	0	0	0	NA	antisense	NA	NA	NA	antisense	1
Natural antisense to AT4G14165	Chr4:8175645-8175674	New_antisense RNA	XLOC_027825	0	0	0	0	0	0	0	0	0	0	0	0	0	0	0	0	0	0	0	0	0	0	0	0	NA	antisense	NA	NA	NA	antisense	1
Natural antisense to AT4G14420	Chr4:8303950-8304258	New_antisense RNA	XLOC_027843	0	0	0	0	0	0	0	0	0	0	0	0	0	0	0	0	0	0	0	0	0	0	0	0	NA	antisense	NA	NA	NA	antisense	1
Natural antisense to AT4G14610	Chr4:8380801-8380866	New_antisense RNA	XLOC_027862	0	0	0	0	0	0	0	0	0	0	0	0	1	0	0	0	0	0	0	0	0	0	0	0	NA	antisense	NA	NA	NA	antisense	1
Natural antisense to AT4G15140	Chr4:8640248-8640383	New_antisense RNA	XLOC_027911	0	0	0	0	0	0	0	0	0	0	0	0	0	0	0	0	0	0	0	0	0	0	0	0	NA	antisense	NA	NA	NA	antisense	1
Natural antisense to AT4G15150	Chr4:8641363-8641598	New_antisense RNA	XLOC_027912	0	0	0	0	0	0	0	0	0	0	0	0	1	0	0	0	0	0	0	0	0	0	0	0	NA	antisense	NA	NA	NA	antisense	1
Natural antisense to AT4G15500	Chr4:8858452-8858500	New_antisense RNA	XLOC_027948	0	0	0	0	0	0	0	0	0	0	0	0	1	0	0	0	0	0	0	0	0	0	0	0	NA	antisense	NA	NA	NA	antisense	1
Natural antisense to AT4G16790	Chr4:9451441-9451544	New_antisense RNA	XLOC_028066	0	0	0	0	0	0	0	0	0	0	0	0	1	0	0	0	0	0	0	0	0	0	0	0	NA	antisense	NA	NA	NA	antisense	1
Natural antisense to AT4G16970	Chr4:9550955-9551097	New_antisense RNA	XLOC_028079	0	0	0	0	0	0	0	0	0	0	0	0	1	0	0	0	0	0	0	0	0	0	0	0	NA	antisense	NA	NA	NA	antisense	1
Natural antisense to AT4G17060	Chr4:9595253-9595422	New_antisense RNA	XLOC_028085	0	0	0	0	0	0	0	0	0	0	0	0	0	0	0	0	0	0	0	0	0	0	0	0	NA	antisense	NA	NA	NA	antisense	1
Natural antisense to AT4G17480	Chr4:9746909-9747025	New_antisense RNA	XLOC_028113	0	0	0	0	0	0	0	0	0	0	0	0	1	0	0	0	0	0	0	0	0	0	0	0	NA	antisense	NA	NA	NA	antisense	1
Natural antisense to AT4G17483	Chr4:9748952-9749098	New_antisense RNA	XLOC_028114	0	0	0	0	0	0	0	0	0	0	0	0	0	0	0	0	0	0	0	0	0	0	0	0	NA	antisense	NA	NA	NA	antisense	1
Natural antisense to AT4G17695	Chr4:9850835-9850961	New_antisense RNA	XLOC_028128	0	0	0	0	0	0	0	0	0	0	0	0	0	0	0	0	0	0	0	0	0	0	0	0	NA	antisense	NA	NA	NA	antisense	1
Natural antisense to AT4G17785	Chr4:9883380-9883525	New_antisense RNA	XLOC_028133	0	0	0	0	0	0	0	0	0	0	0	0	0	0	0	0	0	0	0	0	0	0	0	0	NA	antisense	NA	NA	NA	antisense	1
Natural antisense to AT4G17920	Chr4:9964008-9964359	New_antisense RNA	XLOC_028148	0	0	0	0	0	0	0	0	0	0	0	0	0	0	0	0	0	0	0	0	0	0	0	0	NA	antisense	NA	NA	NA	antisense	1
Natural antisense to AT4G18450	Chr4:10191194-10191407	New_antisense RNA	XLOC_028190	0	0	0	0	0	0	0	0	0	0	0	0	1	0	0	0	0	0	0	0	0	0	0	0	NA	antisense	NA	NA	NA	antisense	1
Natural antisense to AT4G18810	Chr4:10322026-10322127	New_antisense RNA	XLOC_028222	0	0	0	0	0	0	0	0	0	0	0	0	0	0	0	0	0	0	0	0	0	0	0	0	NA	antisense	NA	NA	NA	antisense	1
Natural antisense to AT4G19080	Chr4:10448343-10448721	New_antisense RNA	XLOC_028242	1	0	0	0	0	0	0	0	0	0	0	0	1	0	0	0	0	0	0	0	0	0	0	0	NA	antisense	NA	NA	NA	antisense	1
Natural antisense to AT4G19110	Chr4:10459207-10459481	New_antisense RNA	XLOC_028245	0	0	0	0	0	0	0	0	0	0	0	0	1	0	0	0	0	0	0	0	0	0	0	0	NA	antisense	NA	NA	NA	antisense	1
Natural antisense to AT4G06880	Chr4:10578435-10578493	New_antisense RNA	XLOC_028266	0	0	0	0	0	0	0	0	0	0	0	0	1	0	0	0	0	0	0	0	0	0	0	0	NA	antisense	NA	NA	NA	antisense	1
Natural antisense to AT4G06880	Chr4:10579583-10579885	New_antisense RNA	XLOC_028267	0	0	0	0	0	0	0	0	0	0	0	0	1	0	0	0	0	0	0	0	0	0	0	0	NA	antisense	NA	NA	NA	antisense	1
Natural antisense to AT4G19452	Chr4:10610129-10610229	New_antisense RNA	XLOC_028273	0	0	0	0	0	0	0	0	0	0	0	0	1	0	0	0	0	0	0	0	0	0	0	0	NA	antisense	NA	NA	NA	antisense	1
Natural antisense to AT4G19470	Chr4:10614293-10614418	New_antisense RNA	XLOC_028274	0	0	0	0	0	0	0	0	0	0	0	0	0	0	0	0	0	0	0	0	0	0	0	0	NA	antisense	NA	NA	NA	antisense	1
Natural antisense to AT4G19520	Chr4:10646983-10647150	New_antisense RNA	XLOC_028279	0	0	0	0	0	0	0	0	0	0	0	0	1	0	0	0	0	0	0	0	0	0	0	0	NA	antisense	NA	NA	NA	antisense	1
Natural antisense to AT4G19865	Chr4:10780726-10780916	New_antisense RNA	XLOC_028303	0	0	0	0	0	0	0	0	0	0	0	0	0	0	0	0	0	0	0	0	0	0	0	0	NA	antisense	NA	NA	NA	antisense	1
Natural antisense to AT4G19925	Chr4:10800722-10800869	New_antisense RNA	XLOC_028304	0	0	0	0	0	0	0	0	0	0	0	0	0	0	0	0	0	0	0	0	0	0	0	0	NA	antisense	NA	NA	NA	antisense	1
Natural antisense to AT4G21890	Chr4:11612867-11613080	New_antisense RNA	XLOC_028463	0	0	0	0	0	0	0	0	0	0	0	0	0	0	0	0	0	0	0	0	0	0	0	0	NA	antisense	NA	NA	NA	antisense	1
Natural antisense to AT4G22120	Chr4:11719761-11719910	New_antisense RNA	XLOC_028480	0	0	0	0	0	0	0	0	0	0	0	0	0	0	0	0	0	0	0	0	0	0	0	0	NA	antisense	NA	NA	NA	antisense	1
Natural antisense to AT4G22190	Chr4:11743314-11743423	New_antisense RNA	XLOC_028488	0	0	0	0	0	0	0	0	0	0	0	0	0	0	0	0	0	0	0	0	0	0	0	0	NA	antisense	NA	NA	NA	antisense	1
Natural antisense to AT4G22290	Chr4:11785878-11786055	New_antisense RNA	XLOC_028499	0	0	0	0	0	0	0	0	0	0	0	0	0	0	0	0	0	0	0	0	0	0	0	0	NA	antisense	NA	NA	NA	antisense	1
Natural antisense to AT4G22550	Chr4:11878938-11879170	New_antisense RNA	XLOC_028516	0	0	0	0	0	0	0	0	0	0	0	0	0	0	0	0	0	0	0	0	0	0	0	0	NA	antisense	NA	NA	NA	antisense	1
Natural antisense to AT4G22580	Chr4:11890743-11890861	New_antisense RNA	XLOC_028518	0	0	0	0	0	0	0	0	0	0	0	0	1	0	0	0	0	0	0	0	0	0	0	0	NA	antisense	NA	NA	NA	antisense	1
Natural antisense to AT4G22680	Chr4:11924134-11924284	New_antisense RNA	XLOC_028528	0	0	0	0	0	0	0	0	0	0	0	0	0	0	0	0	0	0	0	0	0	0	0	0	NA	antisense	NA	NA	NA	antisense	1
Natural antisense to AT4G07105	Chr4:11986334-11986460	New_antisense RNA	XLOC_028541	0	0	0	0	0	0	0	0	0	0	0	0	0	0	0	0	0	0	0	0	0	0	0	0	NA	antisense	NA	NA	NA	antisense	1
Natural antisense to AT4G22980	Chr4:12045741-12045849	New_antisense RNA	XLOC_028549	0	0	0	0	0	0	0	0	0	0	0	0	1	0	0	0	0	0	0	0	0	0	0	0	NA	antisense	NA	NA	NA	antisense	1
Natural antisense to AT4G23020	Chr4:12068443-12068650	New_antisense RNA	XLOC_028552	0	0	0	0	0	0	0	0	0	0	0	0	1	0	0	0	0	0	0	0	0	0	0	0	NA	antisense	NA	NA	NA	antisense	1
Natural antisense to AT4G07135	Chr4:12299052-12299552	New_antisense RNA	XLOC_028585	0	0	0	0	0	0	0	0	0	0	0	0	0	0	0	0	0	0	0	0	0	0	0	0	NA	antisense	NA	NA	NA	antisense	1
Natural antisense to AT4G07170	Chr4:12353030-12353319	New_antisense RNA	XLOC_028597	0	0	0	0	0	0	0	0	0	0	0	0	1	0	0	0	0	0	0	0	0	0	0	0	NA	antisense	NA	NA	NA	antisense	1
Natural antisense to AT4G24015	Chr4:12471165-12471495	New_antisense RNA	XLOC_028625	0	0	0	0	0	0	0	0	0	0	0	0	0	0	0	0	0	0	0	0	0	0	0	0	NA	antisense	NA	NA	NA	antisense	1
Natural antisense to AT4G24110	Chr4:12520830-12521259	New_antisense RNA	XLOC_028640	0	0	0	0	0	0	0	0	0	0	0	0	0	0	0	0	0	0	0	0	0	0	0	0	NA	antisense	NA	NA	NA	antisense	1
Natural antisense to AT4G24260	Chr4:12580403-12580547	New_antisense RNA	XLOC_028651	0	0	0	0	0	0	0	0	0	0	0	0	0	0	0	0	0	0	0	0	0	0	0	0	NA	antisense	NA	NA	NA	antisense	1
Natural antisense to AT4G24413	Chr4:12623678-12623725	New_antisense RNA	XLOC_028661	0	0	0	0	0	0	0	0	0	0	0	0	1	0	0	0	0	0	0	0	0	0	0	0	NA	antisense	NA	NA	NA	antisense	1
Natural antisense to AT4G24840	Chr4:12801092-12801311	New_antisense RNA	XLOC_028691	0	0	0	0	0	0	0	0	0	0	0	0	0	0	0	0	0	0	0	0	0	0	0	0	NA	antisense	NA	NA	NA	antisense	1
Natural antisense to AT4G24980	Chr4:12846739-12846880	New_antisense RNA	XLOC_028704	0	0	0	0	0	0	0	0	0	0	0	0	0	0	0	0	0	0	0	0	0	0	0	0	NA	antisense	NA	NA	NA	antisense	1
Natural antisense to AT4G25010	Chr4:12856521-12856714	New_antisense RNA	XLOC_028705	0	0	0	0	0	0	0	0	0	0	0	0	0	0	0	0	0	0	0	0	0	0	0	0	NA	antisense	NA	NA	NA	antisense	1
Natural antisense to AT4G25180	Chr4:12913967-12914115	New_antisense RNA	XLOC_028718	0	0	0	0	0	0	0	0	0	0	0	0	0	0	0	0	0	0	0	0	0	0	0	0	NA	antisense	NA	NA	NA	antisense	1
Natural antisense to AT4G25270	Chr4:12937150-12937300	New_antisense RNA	XLOC_028725	0	0	0	0	0	0	0	0	0	0	0	0	1	0	0	0	0	0	0	0	0	0	0	0	NA	antisense	NA	NA	NA	antisense	1
Natural antisense to AT4G25440	Chr4:13009563-13009678	New_antisense RNA	XLOC_028736	0	0	0	0	0	0	0	0	0	0	0	0	0	0	0	0	0	0	0	0	0	0	0	0	NA	antisense	NA	NA	NA	antisense	1
Natural antisense to AT4G25470	Chr4:13016059-13016139	New_antisense RNA	XLOC_028737	0	0	0	0	0	0	0	0	0	0	0	0	0	0	0	0	0	0	0	0	0	0	0	0	NA	antisense	NA	NA	NA	antisense	1
Natural antisense to AT4G25480	Chr4:13019321-13019436	New_antisense RNA	XLOC_028739	0	0	0	0	0	0	0	0	0	0	0	0	0	0	0	0	0	0	0	0	0	0	0	0	NA	antisense	NA	NA	NA	antisense	1
Natural antisense to AT4G25490	Chr4:13022973-13023043	New_antisense RNA	XLOC_028741	0	0	0	0	0	0	0	0	0	0	0	0	0	0	0	0	0	0	0	0	0	0	0	0	NA	antisense	NA	NA	NA	antisense	1
Natural antisense to AT4G26140	Chr4:13242572-13242791	New_antisense RNA	XLOC_028789	0	0	0	0	0	0	0	0	0	0	0	0	1	0	0	0	0	0	0	0	0	0	0	0	NA	antisense	NA	NA	NA	antisense	1
Natural antisense to AT4G26480	Chr4:13376234-13376384	New_antisense RNA	XLOC_028818	0	0	0	0	0	0	0	0	0	0	0	0	0	0	0	0	0	0	0	0	0	0	0	0	NA	antisense	NA	NA	NA	antisense	1
Natural antisense to AT4G26555	Chr4:13404312-13404472	New_antisense RNA	XLOC_028822	0	0	0	0	0	0	0	0	0	0	0	0	0	0	0	0	0	0	0	0	0	0	0	0	NA	antisense	NA	NA	NA	antisense	1
Natural antisense to AT4G26630	Chr4:13429950-13430344	New_antisense RNA	XLOC_028826	0	0	0	0	0	0	0	0	0	0	0	0	1	0	0	0	0	0	0	0	0	0	0	0	NA	antisense	NA	NA	NA	antisense	1
Natural antisense to AT4G26795	Chr4:13489520-13489801	New_antisense RNA	XLOC_028838	0	0	0	0	0	0	0	0	0	0	0	0	1	0	0	0	0	0	0	0	0	0	0	0	NA	antisense	NA	NA	NA	antisense	1
Natural antisense to AT4G26830	Chr4:13494068-13494163	New_antisense RNA	XLOC_028840	0	0	0	0	0	0	0	0	0	0	0	0	1	0	0	0	0	0	0	0	0	0	0	0	NA	antisense	NA	NA	NA	antisense	1
Natural antisense to AT4G26950	Chr4:13534399-13534660	New_antisense RNA	XLOC_028847	0	0	0	0	0	0	0	0	0	0	0	0	0	0	0	0	0	0	0	0	0	0	0	0	NA	antisense	NA	NA	NA	antisense	1
Natural antisense to AT4G26990	Chr4:13550683-13550900	New_antisense RNA	XLOC_028850	0	0	0	0	0	0	0	0	0	0	0	0	0	0	0	0	0	0	0	0	0	0	0	0	NA	antisense	NA	NA	NA	antisense	1
Natural antisense to AT4G27000	Chr4:13557853-13557953	New_antisense RNA	XLOC_028851	0	0	0	0	0	0	0	0	0	0	0	0	0	0	0	0	0	0	0	0	0	0	0	0	NA	antisense	NA	NA	NA	antisense	1
Natural antisense to AT4G27180	Chr4:13619222-13619333	New_antisense RNA	XLOC_028865	0	0	0	0	0	0	0	0	0	0	0	0	1	0	0	0	0	0	0	0	0	0	0	0	NA	antisense	NA	NA	NA	antisense	1
Natural antisense to AT4G27190	Chr4:13623964-13624078	New_antisense RNA	XLOC_028867	0	0	0	0	0	0	0	0	0	0	0	0	0	0	0	0	0	0	0	0	0	0	0	0	NA	antisense	NA	NA	NA	antisense	1
Natural antisense to AT4G07815	Chr4:13716642-13716891	New_antisense RNA	XLOC_028886	0	0	0	0	0	0	0	0	0	0	0	0	1	0	0	0	0	0	0	0	0	0	0	0	NA	antisense	NA	NA	NA	antisense	1
Natural antisense to AT4G27640	Chr4:13803013-13803157	New_antisense RNA	XLOC_028903	0	0	0	0	0	0	0	0	0	0	0	0	0	0	0	0	0	0	0	0	0	0	0	0	NA	antisense	NA	NA	NA	antisense	1
Natural antisense to AT4G28005	Chr4:13930153-13930324	New_antisense RNA	XLOC_028934	0	0	0	0	0	0	0	0	0	0	0	0	0	0	0	0	0	0	0	0	0	0	0	0	NA	antisense	NA	NA	NA	antisense	1
Natural antisense to AT4G28180	Chr4:13983618-13983848	New_antisense RNA	XLOC_028947	0	0	0	0	0	0	0	0	0	0	0	0	1	0	0	0	0	0	0	0	0	0	0	0	NA	antisense	NA	NA	NA	antisense	1
Natural antisense to AT4G28240	Chr4:13998579-13998931	New_antisense RNA	XLOC_028951	0	0	0	0	0	0	0	0	0	0	0	0	0	0	0	0	0	0	0	0	0	0	0	0	NA	antisense	NA	NA	NA	antisense	1
Natural antisense to AT4G28485	Chr4:14075935-14076230	New_antisense RNA	XLOC_028970	0	0	0	0	0	0	0	0	0	0	0	0	1	0	0	0	0	0	0	0	0	0	0	0	NA	antisense	NA	NA	NA	antisense	1
Natural antisense to AT4G28560	Chr4:14115979-14116098	New_antisense RNA	XLOC_028977	0	0	0	0	0	0	0	0	0	0	0	0	0	0	0	0	0	0	0	0	0	0	0	0	NA	antisense	NA	NA	NA	antisense	1
Natural antisense to AT4G28560	Chr4:14117287-14117457	New_antisense RNA	XLOC_028978	0	0	0	0	0	0	0	0	0	0	0	0	0	0	0	0	0	0	0	0	0	0	0	0	NA	antisense	NA	NA	NA	antisense	1
Natural antisense to AT4G08045	Chr4:14345346-14345788	New_antisense RNA	XLOC_029027	0	0	0	0	0	0	0	0	0	0	0	0	0	0	0	0	0	0	0	0	0	0	0	0	NA	antisense	NA	NA	NA	antisense	1
Natural antisense to AT4G29190	Chr4:14393302-14393524	New_antisense RNA	XLOC_029038	0	0	0	0	0	0	0	0	0	0	0	0	0	0	0	0	0	0	0	0	0	0	0	0	NA	antisense	NA	NA	NA	antisense	1
Natural antisense to AT4G29390	Chr4:14465964-14466157	New_antisense RNA	XLOC_029051	0	0	0	0	0	0	0	0	0	0	0	0	0	0	0	0	0	0	0	0	0	0	0	0	NA	antisense	NA	NA	NA	antisense	1
Natural antisense to AT4G29710	Chr4:14546579-14546838	New_antisense RNA	XLOC_029070	0	0	0	0	0	0	0	0	0	0	0	0	0	0	0	0	0	0	0	0	0	0	0	0	NA	antisense	NA	NA	NA	antisense	1
Natural antisense to AT4G29840	Chr4:14601073-14601190	New_antisense RNA	XLOC_029079	0	0	0	0	0	0	0	0	0	0	0	0	0	0	0	0	0	0	0	0	0	0	0	0	NA	antisense	NA	NA	NA	antisense	1
Natural antisense to AT4G29905	Chr4:14627550-14627794	New_antisense RNA	XLOC_029086	0	0	0	0	0	0	0	0	0	0	0	0	1	0	0	0	0	0	0	0	0	0	0	0	NA	antisense	NA	NA	NA	antisense	1
Natural antisense to AT4G30270	Chr4:14820497-14820673	New_antisense RNA	XLOC_029109	0	0	0	0	0	0	0	0	0	0	0	0	0	0	0	0	0	0	0	0	0	0	0	0	NA	antisense	NA	NA	NA	antisense	1
Natural antisense to AT4G30300	Chr4:14830865-14831049	New_antisense RNA	XLOC_029112	0	0	0	0	0	0	0	0	0	0	0	0	0	0	0	0	0	0	0	0	0	0	0	0	NA	antisense	NA	NA	NA	antisense	1
Natural antisense to AT4G30740	Chr4:14979833-14980494	New_antisense RNA	XLOC_029134	0	0	0	0	0	0	0	0	0	0	0	0	0	0	0	0	0	0	0	0	0	0	0	0	NA	antisense	NA	NA	NA	antisense	1
Natural antisense to AT4G30790	Chr4:14998556-14998674	New_antisense RNA	XLOC_029137	0	0	0	0	0	0	0	0	0	0	0	0	0	0	0	0	0	0	0	0	0	0	0	0	NA	antisense	NA	NA	NA	antisense	1
Natural antisense to AT4G30980	Chr4:15081658-15081734	New_antisense RNA	XLOC_029152	0	0	0	0	0	0	0	0	0	0	0	0	1	0	0	0	0	0	0	0	0	0	0	0	NA	antisense	NA	NA	NA	antisense	1
Natural antisense to AT4G08445	Chr4:15209933-15210172	New_antisense RNA	XLOC_029179	0	0	0	0	0	0	0	0	0	0	0	0	0	0	0	0	0	0	0	0	0	0	0	0	NA	antisense	NA	NA	NA	antisense	1
Natural antisense to AT4G08465	Chr4:15210496-15210669	New_antisense RNA	XLOC_029180	0	0	0	0	0	0	0	0	0	0	0	0	0	0	0	0	0	0	0	0	0	0	0	0	NA	antisense	NA	NA	NA	antisense	1
Natural antisense to AT4G31370	Chr4:15224593-15224846	New_antisense RNA	XLOC_029186	0	0	0	0	0	0	0	0	0	0	0	0	0	0	0	0	0	0	0	0	0	0	0	0	NA	antisense	NA	NA	NA	antisense	1
Natural antisense to AT4G31550	Chr4:15291836-15292198	New_antisense RNA	XLOC_029198	0	0	0	0	0	0	0	0	0	0	0	0	0	0	0	0	0	0	0	0	0	0	0	0	NA	antisense	NA	NA	NA	antisense	1
Natural antisense to AT4G31760	Chr4:15368159-15368294	New_antisense RNA	XLOC_029211	0	0	0	0	0	0	0	0	0	0	0	0	0	0	0	0	0	0	0	0	0	0	0	0	NA	antisense	NA	NA	NA	antisense	1
Natural antisense to AT4G31890	Chr4:15429019-15429210	New_antisense RNA	XLOC_029219	0	0	0	0	0	0	0	0	0	0	0	0	0	0	0	0	0	0	0	0	0	0	0	0	NA	antisense	NA	NA	NA	antisense	1
Natural antisense to AT4G32080	Chr4:15508105-15508177	New_antisense RNA	XLOC_029235	0	0	0	0	0	0	0	0	0	0	0	0	1	0	0	0	0	0	0	0	0	0	0	0	NA	antisense	NA	NA	NA	antisense	1
Natural antisense to AT4G32920	Chr4:15895968-15896070	New_antisense RNA	XLOC_029299	0	0	0	0	0	0	0	0	0	0	0	0	1	0	0	0	0	0	0	0	0	0	0	0	NA	antisense	NA	NA	NA	antisense	1
Natural antisense to AT4G33110	Chr4:15974508-15974582	New_antisense RNA	XLOC_029310	0	0	0	0	0	0	0	0	0	0	0	0	1	0	0	0	0	0	0	0	0	0	0	0	NA	antisense	NA	NA	NA	antisense	1
Natural antisense to AT4G33280	Chr4:16049348-16049537	New_antisense RNA	XLOC_029316	0	0	0	0	0	0	0	0	0	0	0	0	0	0	0	0	0	0	0	0	0	0	0	0	NA	antisense	NA	NA	NA	antisense	1
Natural antisense to AT4G33640	Chr4:16160345-16160667	New_antisense RNA	XLOC_029337	0	0	0	0	0	0	0	0	0	0	0	0	0	0	0	0	0	0	0	0	0	0	0	0	NA	antisense	NA	NA	NA	antisense	1
Natural antisense to AT4G33980	Chr4:16285149-16285273	New_antisense RNA	XLOC_029356	0	0	0	0	0	0	0	0	0	0	0	0	0	0	0	0	0	0	0	0	0	0	0	0	NA	antisense	NA	NA	NA	antisense	1
Natural antisense to AT4G34135	Chr4:16345112-16345235	New_antisense RNA	XLOC_029371	0	0	0	0	0	0	0	0	0	0	0	0	0	0	0	0	0	0	0	0	0	0	0	0	NA	antisense	NA	NA	NA	antisense	1
Natural antisense to AT4G34180	Chr4:16369175-16369392	New_antisense RNA	XLOC_029376	0	0	0	0	0	0	0	0	0	0	0	0	0	0	0	0	0	0	0	0	0	0	0	0	NA	antisense	NA	NA	NA	antisense	1
Natural antisense to AT4G09005	Chr4:16469550-16469708	New_antisense RNA	XLOC_029400	0	0	0	0	0	0	0	0	0	0	0	0	0	0	0	0	0	0	0	0	0	0	0	0	NA	antisense	NA	NA	NA	antisense	1
Natural antisense to AT4G34470	Chr4:16480605-16480705	New_antisense RNA	XLOC_029402	0	0	0	0	0	0	0	0	0	0	0	0	0	0	0	0	0	0	0	0	0	0	0	0	NA	antisense	NA	NA	NA	antisense	1
Natural antisense to AT4G34500	Chr4:16491015-16491138	New_antisense RNA	XLOC_029403	0	0	0	0	0	0	0	0	0	0	0	0	1	0	0	0	0	0	0	0	0	0	0	0	NA	antisense	NA	NA	NA	antisense	1
Natural antisense to AT4G34690	Chr4:16555373-16555548	New_antisense RNA	XLOC_029418	0	0	0	0	0	0	0	0	0	0	0	0	0	0	0	0	0	0	0	0	0	0	0	0	NA	antisense	NA	NA	NA	antisense	1
Natural antisense to AT4G34760	Chr4:16582999-16583135	New_antisense RNA	XLOC_029423	0	0	0	0	0	0	0	0	0	0	0	0	0	0	0	0	0	0	0	0	0	0	0	0	NA	antisense	NA	NA	NA	antisense	1
Natural antisense to AT4G35260	Chr4:16776057-16776149	New_antisense RNA	XLOC_029461	0	0	0	0	0	0	0	0	0	0	0	0	0	0	0	0	0	0	0	0	0	0	0	0	NA	antisense	NA	NA	NA	antisense	1
Natural antisense to AT4G35270	Chr4:16776820-16777088	New_antisense RNA	XLOC_029462	0	0	0	0	0	0	0	0	0	0	0	0	0	0	0	0	0	0	0	0	0	0	0	0	NA	antisense	NA	NA	NA	antisense	1
Natural antisense to AT4G35905	Chr4:17008179-17008341	New_antisense RNA	XLOC_029517	0	0	0	0	0	0	0	0	0	0	0	0	0	0	0	0	0	0	0	0	0	0	0	0	NA	antisense	NA	NA	NA	antisense	1
Natural antisense to AT4G35920	Chr4:17015412-17015586	New_antisense RNA	XLOC_029518	0	0	0	0	0	0	0	0	0	0	0	0	0	0	0	0	0	0	0	0	0	0	0	0	NA	antisense	NA	NA	NA	antisense	1
Natural antisense to AT4G36240	Chr4:17148412-17148503	New_antisense RNA	XLOC_029538	0	0	0	0	0	0	0	0	0	0	0	0	1	0	0	0	0	0	0	0	0	0	0	0	NA	antisense	NA	NA	NA	antisense	1
Natural antisense to AT4G36260	Chr4:17154197-17155648	New_antisense RNA	XLOC_029541	0	0	0	0	0	0	0	0	0	0	0	0	0	0	0	0	0	0	0	0	0	0	0	0	NA	antisense	NA	NA	NA	antisense	1
Natural antisense to AT4G36380	Chr4:17192391-17192507	New_antisense RNA	XLOC_029547	0	0	0	0	0	0	0	0	0	0	0	0	1	0	0	0	0	0	0	0	0	0	0	0	NA	antisense	NA	NA	NA	antisense	1
Natural antisense to AT4G36450	Chr4:17211748-17211924	New_antisense RNA	XLOC_029551	0	0	0	0	0	0	0	0	0	0	0	0	0	0	0	0	0	0	0	0	0	0	0	0	NA	antisense	NA	NA	NA	antisense	1
Natural antisense to AT4G36470	Chr4:17216442-17216593	New_antisense RNA	XLOC_029552	0	0	0	0	0	0	0	0	0	0	0	0	1	0	0	0	0	0	0	0	0	0	0	0	NA	antisense	NA	NA	NA	antisense	1
Natural antisense to AT4G09315	Chr4:17216759-17217162	New_antisense RNA	XLOC_029553	0	0	0	0	0	0	0	0	0	0	0	0	0	0	0	0	0	0	0	0	0	0	0	0	NA	antisense	NA	NA	NA	antisense	1
Natural antisense to AT4G36680	Chr4:17292177-17292297	New_antisense RNA	XLOC_029566	0	0	0	0	0	0	0	0	0	0	0	0	0	0	0	0	0	0	0	0	0	0	0	0	NA	antisense	NA	NA	NA	antisense	1
Natural antisense to AT4G36800	Chr4:17340355-17341011	New_antisense RNA	XLOC_029578	0	0	0	0	0	0	0	0	0	0	0	0	0	0	0	0	0	0	0	0	0	0	0	0	NA	antisense	NA	NA	NA	antisense	1
Natural antisense to AT4G37150	Chr4:17492697-17492928	New_antisense RNA	XLOC_029603	0	0	0	0	0	0	0	0	0	0	0	0	1	0	0	0	0	0	0	0	0	0	0	0	NA	antisense	NA	NA	NA	antisense	1
Natural antisense to AT4G37460	Chr4:17607954-17608418	New_antisense RNA	XLOC_029626	0	0	0	0	0	0	0	0	0	0	0	0	0	0	0	0	0	0	0	0	0	0	0	0	NA	antisense	NA	NA	NA	antisense	1
Natural antisense to AT4G37540	Chr4:17638951-17639420	New_antisense RNA	XLOC_029631	0	0	0	0	0	0	0	0	0	0	0	0	0	0	0	0	0	0	0	0	0	0	0	0	NA	antisense	NA	NA	NA	antisense	1
Natural antisense to AT4G37553	Chr4:17649856-17650147	New_antisense RNA	XLOC_029634	0	0	0	0	0	0	0	0	0	0	0	0	0	0	0	0	0	0	0	0	0	0	0	0	NA	antisense	NA	NA	NA	antisense	1
Natural antisense to AT4G37620	Chr4:17674099-17674285	New_antisense RNA	XLOC_029640	0	0	0	0	0	0	0	0	0	0	0	0	1	0	0	0	0	0	0	0	0	0	0	0	NA	antisense	NA	NA	NA	antisense	1
Natural antisense to AT4G37620	Chr4:17674518-17674779	New_antisense RNA	XLOC_029641	0	0	0	0	0	0	0	0	0	0	0	0	1	0	0	0	0	0	0	0	0	0	0	0	NA	antisense	NA	NA	NA	antisense	1
Natural antisense to AT4G09705	Chr4:17998682-17998889	New_antisense RNA	XLOC_029701	0	0	0	0	0	0	0	0	0	0	0	0	0	0	0	0	0	0	0	0	0	0	0	0	NA	antisense	NA	NA	NA	antisense	1
Natural antisense to AT4G38520	Chr4:18018484-18018686	New_antisense RNA	XLOC_029706	0	0	0	0	0	0	0	0	0	0	0	0	0	0	0	0	0	0	0	0	0	0	0	0	NA	antisense	NA	NA	NA	antisense	1
Natural antisense to AT4G38640	Chr4:18062252-18062576	New_antisense RNA	XLOC_029715	0	0	0	0	0	0	0	0	0	0	0	0	0	0	0	0	0	0	0	0	0	0	0	0	NA	antisense	NA	NA	NA	antisense	1
Natural antisense to AT4G38730	Chr4:18080153-18080288	New_antisense RNA	XLOC_029718	0	0	0	0	0	0	0	0	0	0	0	0	0	0	0	0	0	0	0	0	0	0	0	0	NA	antisense	NA	NA	NA	antisense	1
Natural antisense to AT4G38970	Chr4:18165646-18165755	New_antisense RNA	XLOC_029731	0	0	0	0	0	0	0	0	0	0	0	0	1	0	0	0	0	0	0	0	0	0	0	0	NA	antisense	NA	NA	NA	antisense	1
Natural antisense to AT4G39040	Chr4:18190543-18190669	New_antisense RNA	XLOC_029735	0	0	0	0	0	0	0	0	0	0	0	0	0	0	0	0	0	0	0	0	0	0	0	0	NA	antisense	NA	NA	NA	antisense	1
Natural antisense to AT4G09805	Chr4:18221291-18221465	New_antisense RNA	XLOC_029740	0	0	0	0	0	0	0	0	0	0	0	0	0	0	0	0	0	0	0	0	0	0	0	0	NA	antisense	NA	NA	NA	antisense	1
Natural antisense to AT4G39110	Chr4:18221715-18222031	New_antisense RNA	XLOC_029741	0	0	0	0	0	0	0	0	0	0	0	0	0	0	0	0	0	0	0	0	0	0	0	0	NA	antisense	NA	NA	NA	antisense	1
Natural antisense to AT4G39120	Chr4:18225141-18225389	New_antisense RNA	XLOC_029742	0	0	0	0	0	0	0	0	0	0	0	0	1	0	0	0	0	0	0	0	0	0	0	0	NA	antisense	NA	NA	NA	antisense	1
Natural antisense to AT4G39250	Chr4:18271168-18271269	New_antisense RNA	XLOC_029750	0	0	0	0	0	0	0	0	0	0	0	0	0	0	0	0	0	0	0	0	0	0	0	0	NA	antisense	NA	NA	NA	antisense	1
Natural antisense to AT4G09885	Chr4:18391820-18391848	New_antisense RNA	XLOC_029773	0	0	0	0	0	0	0	0	0	0	0	0	0	0	0	0	0	0	0	0	0	0	0	0	NA	antisense	NA	NA	NA	antisense	1
Natural antisense to AT4G40065	Chr4:18575488-18575793	New_antisense RNA	XLOC_029820	0	0	0	0	0	0	0	0	0	0	0	0	1	0	0	0	0	0	0	0	0	0	0	0	NA	antisense	NA	NA	NA	antisense	1
Natural antisense to AT4G00085	Chr4:33800-33909	New_antisense RNA	XLOC_029830	0	0	0	0	0	0	0	0	0	0	0	0	0	0	0	0	0	0	0	0	0	0	0	0	NA	antisense	NA	NA	NA	antisense	1
Natural antisense to AT4G00440	Chr4:193477-193610	New_antisense RNA	XLOC_029864	0	0	0	0	0	0	0	0	0	0	0	0	1	0	0	0	0	0	0	0	0	0	0	0	NA	antisense	NA	NA	NA	antisense	1
Natural antisense to AT4G01050	Chr4:458416-458564	New_antisense RNA	XLOC_029921	0	0	0	0	0	0	0	0	0	0	0	0	0	0	0	0	0	0	0	0	0	0	0	0	NA	antisense	NA	NA	NA	antisense	1
Natural antisense to AT4G01060	Chr4:460298-460482	New_antisense RNA	XLOC_029922	0	0	0	0	0	0	0	0	0	0	0	0	0	0	0	0	0	0	0	0	0	0	0	0	NA	antisense	NA	NA	NA	antisense	1
Natural antisense to AT4G01130	Chr4:485702-485827	New_antisense RNA	XLOC_029928	0	0	0	0	0	0	0	0	0	0	0	0	0	0	0	0	0	0	0	0	0	0	0	0	NA	antisense	NA	NA	NA	antisense	1
Natural antisense to AT4G01460	Chr4:620616-620746	New_antisense RNA	XLOC_029953	0	0	0	0	0	0	0	0	0	0	0	0	0	0	0	0	0	0	0	0	0	0	0	0	NA	antisense	NA	NA	NA	antisense	1
Natural antisense to AT4G04015	Chr4:837590-837722	New_antisense RNA	XLOC_029987	0	0	0	0	0	0	0	0	0	0	0	0	0	0	0	0	0	0	0	0	0	0	0	0	NA	antisense	NA	NA	NA	antisense	1
Natural antisense to AT4G02940	Chr4:1306259-1306353	New_antisense RNA	XLOC_030061	0	0	0	0	0	0	0	0	0	0	0	0	1	0	0	0	0	0	0	0	0	0	0	0	NA	antisense	NA	NA	NA	antisense	1
Natural antisense to AT4G03200	Chr4:1408111-1408239	New_antisense RNA	XLOC_030084	0	0	0	0	0	0	0	0	0	0	0	0	1	0	0	0	0	0	0	0	0	0	0	0	NA	antisense	NA	NA	NA	antisense	1
Natural antisense to AT4G04625	Chr4:1495355-1495611	New_antisense RNA	XLOC_030104	0	0	0	0	0	0	0	0	0	0	0	0	0	0	0	0	0	0	0	0	0	0	0	0	NA	antisense	NA	NA	NA	antisense	1
Natural antisense to AT4G03443	Chr4:1527958-1528059	New_antisense RNA	XLOC_030111	0	0	0	0	0	0	0	0	0	0	0	0	1	0	0	0	0	0	0	0	0	0	0	0	NA	antisense	NA	NA	NA	antisense	1
Natural antisense to AT4G03580	Chr4:1596757-1596996	New_antisense RNA	XLOC_030123	0	0	0	0	0	0	0	0	0	0	0	0	0	0	0	0	0	0	0	0	0	0	0	0	NA	antisense	NA	NA	NA	antisense	1
Natural antisense to AT4G03823	Chr4:1779513-1779989	New_antisense RNA	XLOC_030151	0	0	0	0	0	0	0	0	0	0	0	0	1	0	0	0	0	0	0	0	0	0	0	0	NA	antisense	NA	NA	NA	antisense	1
Natural antisense to AT4G04450	Chr4:2218017-2218128	New_antisense RNA	XLOC_030202	0	0	0	0	0	0	0	0	0	0	0	0	0	0	0	0	0	0	0	0	0	0	0	0	NA	antisense	NA	NA	NA	antisense	1
Natural antisense to AT4G05087	Chr4:2608223-2608337	New_antisense RNA	XLOC_030266	0	0	0	0	0	0	0	0	0	0	0	0	0	0	0	0	0	0	0	0	0	0	0	0	NA	antisense	NA	NA	NA	antisense	1
Natural antisense to AT4G05097	Chr4:2614474-2614533	New_antisense RNA	XLOC_030268	0	0	0	0	0	0	0	0	0	0	0	0	1	0	0	0	0	0	0	0	0	0	0	0	NA	antisense	NA	NA	NA	antisense	1
Natural antisense to AT4G05100	Chr4:2619625-2619698	New_antisense RNA	XLOC_030269	0	0	0	0	0	0	0	0	0	0	0	0	0	0	0	0	0	0	0	0	0	0	0	0	NA	antisense	NA	NA	NA	antisense	1
Natural antisense to AT4G06598	Chr4:3663255-3663377	New_antisense RNA	XLOC_030398	0	0	0	0	0	0	0	0	0	0	0	0	0	0	0	0	0	0	0	0	0	0	0	0	NA	antisense	NA	NA	NA	antisense	1
Natural antisense to AT4G08113	Chr4:5064236-5064649	New_antisense RNA	XLOC_030577	0	0	0	0	0	0	0	0	0	0	0	0	0	0	0	0	0	0	0	0	0	0	0	0	NA	antisense	NA	NA	NA	antisense	1
Natural antisense to AT4G08220	Chr4:5186180-5186680	New_antisense RNA	XLOC_030596	0	0	0	0	0	0	0	0	0	0	0	0	0	0	0	0	0	0	0	0	0	0	0	0	NA	antisense	NA	NA	NA	antisense	1
Natural antisense to AT4G05425	Chr4:5298908-5299082	New_antisense RNA	XLOC_030612	0	0	0	0	0	0	0	0	0	0	0	0	0	0	0	0	0	0	0	0	0	0	0	0	NA	antisense	NA	NA	NA	antisense	1
Natural antisense to AT4G05615	Chr4:5650726-5650896	New_antisense RNA	XLOC_030666	0	0	0	0	0	0	0	0	0	0	0	0	0	0	0	0	0	0	0	0	0	0	0	0	NA	antisense	NA	NA	NA	antisense	1
Natural antisense to AT4G09030	Chr4:5792097-5792225	New_antisense RNA	XLOC_030687	0	0	0	0	0	0	0	0	0	0	0	0	1	0	0	0	0	0	0	0	0	0	0	0	NA	antisense	NA	NA	NA	antisense	1
Natural antisense to AT4G09110	Chr4:5812314-5812432	New_antisense RNA	XLOC_030694	0	0	0	0	0	0	0	0	0	0	0	0	0	0	0	0	0	0	0	0	0	0	0	0	NA	antisense	NA	NA	NA	antisense	1
Natural antisense to AT4G09130	Chr4:5815657-5815856	New_antisense RNA	XLOC_030695	0	0	0	0	0	0	0	0	0	0	0	0	0	0	0	0	0	0	0	0	0	0	0	0	NA	antisense	NA	NA	NA	antisense	1
Natural antisense to AT4G09143	Chr4:5821135-5821243	New_antisense RNA	XLOC_030697	0	0	0	0	0	0	0	0	0	0	0	0	0	0	0	0	0	0	0	0	0	0	0	0	NA	antisense	NA	NA	NA	antisense	1
Natural antisense to AT4G09160	Chr4:5839540-5839632	New_antisense RNA	XLOC_030698	0	0	0	0	0	0	0	0	0	0	0	0	0	0	0	0	0	0	0	0	0	0	0	0	NA	antisense	NA	NA	NA	antisense	1
Natural antisense to AT4G05700	Chr4:5851132-5851267	New_antisense RNA	XLOC_030700	0	0	0	0	0	0	0	0	0	0	0	0	0	0	0	0	0	0	0	0	0	0	0	0	NA	antisense	NA	NA	NA	antisense	1
Natural antisense to AT4G05715	Chr4:5938226-5938308	New_antisense RNA	XLOC_030712	0	0	0	0	0	0	0	0	0	0	0	0	1	0	0	0	0	0	0	0	0	0	0	0	NA	antisense	NA	NA	NA	antisense	1
Natural antisense to AT4G09850	Chr4:6192293-6192434	New_antisense RNA	XLOC_030746	0	0	0	0	0	0	0	0	0	0	0	0	0	0	0	0	0	0	0	0	0	0	0	0	NA	antisense	NA	NA	NA	antisense	1
Natural antisense to AT4G10150	Chr4:6327867-6327990	New_antisense RNA	XLOC_030769	0	0	0	0	0	0	0	0	0	0	0	0	0	0	0	0	0	0	0	0	0	0	0	0	NA	antisense	NA	NA	NA	antisense	1
Natural antisense to AT4G10330	Chr4:6406449-6406577	New_antisense RNA	XLOC_030781	0	0	0	0	0	0	0	0	0	0	0	0	0	0	0	0	0	0	0	0	0	0	0	0	NA	antisense	NA	NA	NA	antisense	1
Natural antisense to AT4G10800	Chr4:6644808-6644959	New_antisense RNA	XLOC_030817	0	0	0	0	0	0	0	0	0	0	0	0	1	0	0	0	0	0	0	0	0	0	0	0	NA	antisense	NA	NA	NA	antisense	1
Natural antisense to AT4G11110	Chr4:6777132-6777355	New_antisense RNA	XLOC_030841	0	0	0	0	0	0	0	0	0	0	0	0	1	0	0	0	0	0	0	0	0	0	0	0	NA	antisense	NA	NA	NA	antisense	1
Natural antisense to AT4G11130	Chr4:6780336-6780453	New_antisense RNA	XLOC_030842	0	0	0	0	0	0	0	0	0	0	0	0	0	0	0	0	0	0	0	0	0	0	0	0	NA	antisense	NA	NA	NA	antisense	1
Natural antisense to AT4G05850	Chr4:6786474-6787174	New_antisense RNA	XLOC_030844	0	0	0	0	0	0	0	0	0	0	0	0	0	0	0	0	0	0	0	0	0	0	0	0	NA	antisense	NA	NA	NA	antisense	1
Natural antisense to AT4G11211	Chr4:6836039-6836183	New_antisense RNA	XLOC_030847	0	0	0	0	0	0	0	0	0	0	0	0	0	0	0	0	0	0	0	0	0	0	0	0	NA	antisense	NA	NA	NA	antisense	1
Natural antisense to AT4G11730	Chr4:7070907-7071095	New_antisense RNA	XLOC_030885	0	0	0	0	0	0	0	0	0	0	0	0	0	0	0	0	0	0	0	0	0	0	0	0	NA	antisense	NA	NA	NA	antisense	1
Natural antisense to AT4G12130	Chr4:7263521-7263649	New_antisense RNA	XLOC_030917	0	0	0	0	0	0	0	0	0	0	0	0	0	0	0	0	0	0	0	0	0	0	0	0	NA	antisense	NA	NA	NA	antisense	1
Natural antisense to AT4G12270	Chr4:7297549-7297854	New_antisense RNA	XLOC_030928	0	0	0	0	0	0	0	0	0	0	0	0	1	0	0	0	0	0	0	0	0	0	0	0	NA	antisense	NA	NA	NA	antisense	1
Natural antisense to AT4G12440	Chr4:7380066-7381036	New_antisense RNA	XLOC_030944	0	0	0	0	0	0	0	0	0	0	0	0	0	0	0	0	0	0	0	0	0	0	0	0	NA	antisense	NA	NA	NA	antisense	1
Natural antisense to AT4G05995	Chr4:7592433-7592595	New_antisense RNA	XLOC_030989	0	0	0	0	0	0	0	0	0	0	0	0	0	0	0	0	0	0	0	0	0	0	0	0	NA	antisense	NA	NA	NA	antisense	1
Natural antisense to AT4G13540	Chr4:7869250-7869391	New_antisense RNA	XLOC_031051	0	0	0	0	0	0	0	0	0	0	0	0	1	0	0	0	0	0	0	0	0	0	0	0	NA	antisense	NA	NA	NA	antisense	1
Natural antisense to AT4G13572	Chr4:7885217-7885308	New_antisense RNA	XLOC_031054	0	0	0	0	0	0	0	0	0	0	0	0	1	0	0	0	0	0	0	0	0	0	0	0	NA	antisense	NA	NA	NA	antisense	1
Natural antisense to AT4G13900	Chr4:8041292-8041432	New_antisense RNA	XLOC_031080	0	0	0	0	0	0	0	0	0	0	0	0	0	0	0	0	0	0	0	0	0	0	0	0	NA	antisense	NA	NA	NA	antisense	1
Natural antisense to AT4G13990	Chr4:8084107-8084212	New_antisense RNA	XLOC_031089	0	0	0	0	0	0	0	0	0	0	0	0	1	0	0	0	0	0	0	0	0	0	0	0	NA	antisense	NA	NA	NA	antisense	1
Natural antisense to AT4G14270	Chr4:8217992-8218162	New_antisense RNA	XLOC_031119	0	0	0	0	0	0	0	0	0	0	0	0	0	0	0	0	0	0	0	0	0	0	0	0	NA	antisense	NA	NA	NA	antisense	1
Natural antisense to AT4G06195	Chr4:8345875-8346198	New_antisense RNA	XLOC_031143	1	0	0	0	0	0	0	0	0	0	0	0	1	0	0	0	0	0	0	0	0	0	0	0	NA	antisense	NA	NA	NA	antisense	1
Natural antisense to AT4G06195	Chr4:8346403-8346864	New_antisense RNA	XLOC_031144	0	0	0	0	0	0	0	0	0	0	0	0	1	0	0	0	0	0	0	0	0	0	0	0	NA	antisense	NA	NA	NA	antisense	1
Natural antisense to AT4G06200	Chr4:8352594-8352696	New_antisense RNA	XLOC_031146	0	0	0	0	0	0	0	0	0	0	0	0	0	0	0	0	0	0	0	0	0	0	0	0	NA	antisense	NA	NA	NA	antisense	1
Natural antisense to AT4G14560	Chr4:8360417-8361082	New_antisense RNA	XLOC_031147	0	0	0	0	0	0	0	0	0	0	0	0	0	0	0	0	0	0	0	0	0	0	0	0	NA	antisense	NA	NA	NA	antisense	1
Natural antisense to AT4G14870	Chr4:8517031-8517222	New_antisense RNA	XLOC_031174	0	0	0	0	0	0	0	0	0	0	0	0	1	0	0	0	0	0	0	0	0	0	0	0	NA	antisense	NA	NA	NA	antisense	1
Natural antisense to AT4G14940	Chr4:8541854-8541996	New_antisense RNA	XLOC_031180	0	0	0	0	0	0	0	0	0	0	0	0	1	0	0	0	0	0	0	0	0	0	0	0	NA	antisense	NA	NA	NA	antisense	1
Natural antisense to AT4G02945	Chr4:8695112-8695218	New_antisense RNA	XLOC_031199	0	0	0	0	0	0	0	0	0	0	0	0	1	0	0	0	0	0	0	0	0	0	0	0	NA	antisense	NA	NA	NA	antisense	1
Natural antisense to AT4G15380	Chr4:8788645-8788750	New_antisense RNA	XLOC_031219	0	0	0	0	0	0	0	0	0	0	0	0	0	0	0	0	0	0	0	0	0	0	0	0	NA	antisense	NA	NA	NA	antisense	1
Natural antisense to AT4G15430	Chr4:8831498-8831646	New_antisense RNA	XLOC_031222	0	0	0	0	0	0	0	0	0	0	0	0	0	0	0	0	0	0	0	0	0	0	0	0	NA	antisense	NA	NA	NA	antisense	1
Natural antisense to AT4G15630	Chr4:8917197-8917323	New_antisense RNA	XLOC_031232	0	0	0	0	0	0	0	0	0	0	0	0	0	0	0	0	0	0	0	0	0	0	0	0	NA	antisense	NA	NA	NA	antisense	1
Natural antisense to AT4G15670	Chr4:8929467-8929539	New_antisense RNA	XLOC_031235	0	0	0	0	0	0	0	0	0	0	0	0	1	0	0	0	0	0	0	0	0	0	0	0	NA	antisense	NA	NA	NA	antisense	1
Natural antisense to AT4G16160	Chr4:9157371-9157543	New_antisense RNA	XLOC_031273	0	0	0	0	0	0	0	0	0	0	0	0	0	0	0	0	0	0	0	0	0	0	0	0	NA	antisense	NA	NA	NA	antisense	1
Natural antisense to AT4G16447	Chr4:9278325-9278704	New_antisense RNA	XLOC_031298	0	0	0	0	0	0	0	0	0	0	0	0	0	0	0	0	0	0	0	0	0	0	0	0	NA	antisense	NA	NA	NA	antisense	1
Natural antisense to AT4G16820	Chr4:9467392-9467589	New_antisense RNA	XLOC_031333	0	0	0	0	0	0	0	0	0	0	0	0	0	0	0	0	0	0	0	0	0	0	0	0	NA	antisense	NA	NA	NA	antisense	1
Natural antisense to AT4G16835	Chr4:9474713-9474958	New_antisense RNA	XLOC_031334	1	0	0	0	0	0	0	0	0	0	0	0	1	0	0	0	0	0	0	0	0	0	0	0	NA	antisense	NA	NA	NA	antisense	1
Natural antisense to AT4G17340	Chr4:9698852-9698988	New_antisense RNA	XLOC_031373	0	0	0	0	0	0	0	0	0	0	0	0	0	0	0	0	0	0	0	0	0	0	0	0	NA	antisense	NA	NA	NA	antisense	1
Natural antisense to AT4G17500	Chr4:9759192-9759293	New_antisense RNA	XLOC_031386	0	0	0	0	0	0	0	0	0	0	0	0	1	0	0	0	0	0	0	0	0	0	0	0	NA	antisense	NA	NA	NA	antisense	1
Natural antisense to AT4G17870	Chr4:9928533-9928634	New_antisense RNA	XLOC_031423	0	0	0	0	0	0	0	0	0	0	0	0	1	0	0	0	0	0	0	0	0	0	0	0	NA	antisense	NA	NA	NA	antisense	1
Natural antisense to AT4G17895	Chr4:9939582-9939700	New_antisense RNA	XLOC_031428	0	0	0	0	0	0	0	0	0	0	0	0	0	0	0	0	0	0	0	0	0	0	0	0	NA	antisense	NA	NA	NA	antisense	1
Natural antisense to AT4G18890	Chr4:10352336-10352439	New_antisense RNA	XLOC_031501	0	0	0	0	0	0	0	0	0	0	0	0	0	0	0	0	0	0	0	0	0	0	0	0	NA	antisense	NA	NA	NA	antisense	1
Natural antisense to AT4G20000	Chr4:10838173-10838365	New_antisense RNA	XLOC_031587	0	0	0	0	0	0	0	0	0	0	0	0	0	0	0	0	0	0	0	0	0	0	0	0	NA	antisense	NA	NA	NA	antisense	1
Natural antisense to AT4G20070	Chr4:10861264-10861418	New_antisense RNA	XLOC_031593	0	0	0	0	0	0	0	0	0	0	0	0	0	0	0	0	0	0	0	0	0	0	0	0	NA	antisense	NA	NA	NA	antisense	1
Natural antisense to AT4G20280	Chr4:10953438-10953630	New_antisense RNA	XLOC_031609	0	0	0	0	0	0	0	0	0	0	0	0	0	0	0	0	0	0	0	0	0	0	0	0	NA	antisense	NA	NA	NA	antisense	1
Natural antisense to AT4G20360	Chr4:10992493-10992665	New_antisense RNA	XLOC_031613	0	0	0	0	0	0	0	0	0	0	0	0	0	0	0	0	0	0	0	0	0	0	0	0	NA	antisense	NA	NA	NA	antisense	1
Natural antisense to AT4G20490	Chr4:11036600-11036774	New_antisense RNA	XLOC_031621	0	0	0	0	0	0	0	0	0	0	0	0	0	0	0	0	0	0	0	0	0	0	0	0	NA	antisense	NA	NA	NA	antisense	1
Natural antisense to AT4G20490	Chr4:11039982-11040096	New_antisense RNA	XLOC_031622	0	0	0	0	0	0	0	0	0	0	0	0	0	0	0	0	0	0	0	0	0	0	0	0	NA	antisense	NA	NA	NA	antisense	1
Natural antisense to AT4G03035	Chr4:11110025-11110109	New_antisense RNA	XLOC_031628	0	0	0	0	0	0	0	0	0	0	0	0	0	0	0	0	0	0	0	0	0	0	0	0	NA	antisense	NA	NA	NA	antisense	1
Natural antisense to AT4G06970	Chr4:11207396-11207498	New_antisense RNA	XLOC_031647	0	0	0	0	0	0	0	0	0	0	0	0	0	0	0	0	0	0	0	0	0	0	0	0	NA	antisense	NA	NA	NA	antisense	1
Natural antisense to AT4G21200	Chr4:11302513-11302749	New_antisense RNA	XLOC_031660	0	0	0	0	0	0	0	0	0	0	0	0	0	0	0	0	0	0	0	0	0	0	0	0	NA	antisense	NA	NA	NA	antisense	1
Natural antisense to AT4G21610	Chr4:11488911-11489036	New_antisense RNA	XLOC_031686	0	0	0	0	0	0	0	0	0	0	0	0	1	0	0	0	0	0	0	0	0	0	0	0	NA	antisense	NA	NA	NA	antisense	1
Natural antisense to AT4G23330	Chr4:12191767-12191920	New_antisense RNA	XLOC_031819	0	0	0	0	0	0	0	0	0	0	0	0	0	0	0	0	0	0	0	0	0	0	0	0	NA	antisense	NA	NA	NA	antisense	1
Natural antisense to AT4G24170	Chr4:12546749-12546797	New_antisense RNA	XLOC_031879	0	0	0	0	0	0	0	0	0	0	0	0	1	0	0	0	0	0	0	0	0	0	0	0	NA	antisense	NA	NA	NA	antisense	1
Natural antisense to AT4G24175	Chr4:12548859-12548925	New_antisense RNA	XLOC_031880	0	0	0	0	0	0	0	0	0	0	0	0	0	0	0	0	0	0	0	0	0	0	0	0	NA	antisense	NA	NA	NA	antisense	1
Natural antisense to AT4G24450	Chr4:12634831-12635127	New_antisense RNA	XLOC_031901	0	0	0	0	0	0	0	0	0	0	0	0	0	0	0	0	0	0	0	0	0	0	0	0	NA	antisense	NA	NA	NA	antisense	1
Natural antisense to AT4G24460	Chr4:12645426-12645613	New_antisense RNA	XLOC_031902	0	0	0	0	0	0	0	0	0	0	0	0	0	0	0	0	0	0	0	0	0	0	0	0	NA	antisense	NA	NA	NA	antisense	1
Natural antisense to AT4G25030	Chr4:12866750-12866950	New_antisense RNA	XLOC_031940	0	0	0	0	0	0	0	0	0	0	0	0	0	0	0	0	0	0	0	0	0	0	0	0	NA	antisense	NA	NA	NA	antisense	1
Natural antisense to AT4G07385	Chr4:13016976-13017236	New_antisense RNA	XLOC_031970	0	0	0	0	0	0	0	0	0	0	0	0	0	0	0	0	0	0	0	0	0	0	0	0	NA	antisense	NA	NA	NA	antisense	1
Natural antisense to AT4G25845	Chr4:13142020-13142132	New_antisense RNA	XLOC_031994	0	0	0	0	0	0	0	0	0	0	0	0	1	0	0	0	0	0	0	0	0	0	0	0	NA	antisense	NA	NA	NA	antisense	1
Natural antisense to AT4G26040	Chr4:13206758-13206927	New_antisense RNA	XLOC_032004	0	0	0	0	0	0	0	0	0	0	0	0	0	0	0	0	0	0	0	0	0	0	0	0	NA	antisense	NA	NA	NA	antisense	1
Natural antisense to AT4G07575	Chr4:13318429-13318715	New_antisense RNA	XLOC_032023	0	0	0	0	0	0	0	0	0	0	0	0	0	0	0	0	0	0	0	0	0	0	0	0	NA	antisense	NA	NA	NA	antisense	1
Natural antisense to AT4G26460	Chr4:13369087-13369570	New_antisense RNA	XLOC_032038	0	0	0	0	0	0	0	0	0	0	0	0	0	0	0	0	0	0	0	0	0	0	0	0	NA	antisense	NA	NA	NA	antisense	1
Natural antisense to AT4G26530	Chr4:13390623-13390886	New_antisense RNA	XLOC_032044	0	0	0	0	0	0	0	0	0	0	0	0	1	0	0	0	0	0	0	0	0	0	0	0	NA	antisense	NA	NA	NA	antisense	1
Natural antisense to AT4G27460	Chr4:13732744-13732848	New_antisense RNA	XLOC_032114	0	0	0	0	0	0	0	0	0	0	0	0	0	0	0	0	0	0	0	0	0	0	0	0	NA	antisense	NA	NA	NA	antisense	1
Natural antisense to AT4G27652	Chr4:13809641-13809847	New_antisense RNA	XLOC_032133	0	0	0	0	0	0	0	0	0	0	0	0	1	0	0	0	0	0	0	0	0	0	0	0	NA	antisense	NA	NA	NA	antisense	1
Natural antisense to AT4G27740	Chr4:13838801-13839112	New_antisense RNA	XLOC_032139	0	0	0	0	0	0	0	0	0	0	0	0	0	0	0	0	0	0	0	0	0	0	0	0	NA	antisense	NA	NA	NA	antisense	1
Natural antisense to AT4G28260	Chr4:14004331-14004423	New_antisense RNA	XLOC_032172	0	0	0	0	0	0	0	0	0	0	0	0	0	0	0	0	0	0	0	0	0	0	0	0	NA	antisense	NA	NA	NA	antisense	1
Natural antisense to AT4G28840	Chr4:14242619-14242782	New_antisense RNA	XLOC_032199	0	0	0	0	0	0	0	0	0	0	0	0	0	0	0	0	0	0	0	0	0	0	0	0	NA	antisense	NA	NA	NA	antisense	1
Natural antisense to AT4G28900	Chr4:14263675-14263775	New_antisense RNA	XLOC_032201	0	0	0	0	0	0	0	0	0	0	0	0	0	0	0	0	0	0	0	0	0	0	0	0	NA	antisense	NA	NA	NA	antisense	1
Natural antisense to AT4G29020	Chr4:14304763-14304926	New_antisense RNA	XLOC_032206	0	0	0	0	0	0	0	0	0	0	0	0	0	0	0	0	0	0	0	0	0	0	0	0	NA	antisense	NA	NA	NA	antisense	1
Natural antisense to AT4G08065	Chr4:14364079-14364220	New_antisense RNA	XLOC_032216	0	0	0	0	0	0	0	0	0	0	0	0	0	0	0	0	0	0	0	0	0	0	0	0	NA	antisense	NA	NA	NA	antisense	1
Natural antisense to AT4G29780	Chr4:14578508-14578559	New_antisense RNA	XLOC_032261	0	0	0	0	0	0	0	0	0	0	0	0	1	0	0	0	0	0	0	0	0	0	0	0	NA	antisense	NA	NA	NA	antisense	1
Natural antisense to AT4G03265	Chr4:14688730-14688905	New_antisense RNA	XLOC_032285	0	0	0	0	0	0	0	0	0	0	0	0	1	0	0	0	0	0	0	0	0	0	0	0	NA	antisense	NA	NA	NA	antisense	1
Natural antisense to AT4G30160	Chr4:14753129-14753281	New_antisense RNA	XLOC_032296	0	0	0	0	0	0	0	0	0	0	0	0	0	0	0	0	0	0	0	0	0	0	0	0	NA	antisense	NA	NA	NA	antisense	1
Natural antisense to AT4G30230	Chr4:14806166-14806338	New_antisense RNA	XLOC_032300	0	0	0	0	0	0	0	0	0	0	0	0	0	0	0	0	0	0	0	0	0	0	0	0	NA	antisense	NA	NA	NA	antisense	1
Natural antisense to AT4G30400	Chr4:14866722-14866852	New_antisense RNA	XLOC_032313	0	0	0	0	0	0	0	0	0	0	0	0	0	0	0	0	0	0	0	0	0	0	0	0	NA	antisense	NA	NA	NA	antisense	1
Natural antisense to AT4G08355	Chr4:14999006-14999155	New_antisense RNA	XLOC_032345	0	0	0	0	0	0	0	0	0	0	0	0	0	0	0	0	0	0	0	0	0	0	0	0	NA	antisense	NA	NA	NA	antisense	1
Natural antisense to AT4G32200	Chr4:15555090-15555237	New_antisense RNA	XLOC_032445	0	0	0	0	0	0	0	0	0	0	0	0	0	0	0	0	0	0	0	0	0	0	0	0	NA	antisense	NA	NA	NA	antisense	1
Natural antisense to AT4G32205	Chr4:15555440-15555592	New_antisense RNA	XLOC_032446	0	0	0	0	0	0	0	0	0	0	0	0	0	0	0	0	0	0	0	0	0	0	0	0	NA	antisense	NA	NA	NA	antisense	1
Natural antisense to AT4G32300	Chr4:15599397-15599569	New_antisense RNA	XLOC_032458	0	0	0	0	0	0	0	0	0	0	0	0	0	0	0	0	0	0	0	0	0	0	0	0	NA	antisense	NA	NA	NA	antisense	1
Natural antisense to AT4G32990	Chr4:15920072-15920281	New_antisense RNA	XLOC_032495	0	0	0	0	0	0	0	0	0	0	0	0	1	0	0	0	0	0	0	0	0	0	0	0	NA	antisense	NA	NA	NA	antisense	1
Natural antisense to AT4G33160	Chr4:15993880-15994024	New_antisense RNA	XLOC_032509	0	0	0	0	0	0	0	0	0	0	0	0	0	0	0	0	0	0	0	0	0	0	0	0	NA	antisense	NA	NA	NA	antisense	1
Natural antisense to AT4G33380	Chr4:16074930-16075168	New_antisense RNA	XLOC_032525	0	0	0	0	0	0	0	0	0	0	0	0	0	0	0	0	0	0	0	0	0	0	0	0	NA	antisense	NA	NA	NA	antisense	1
Natural antisense to AT4G34170	Chr4:16368029-16368152	New_antisense RNA	XLOC_032584	0	0	0	0	0	0	0	0	0	0	0	0	1	0	0	0	0	0	0	0	0	0	0	0	NA	antisense	NA	NA	NA	antisense	1
Natural antisense to AT4G34170	Chr4:16368982-16369069	New_antisense RNA	XLOC_032585	0	0	0	0	0	0	0	0	0	0	0	0	0	0	0	0	0	0	0	0	0	0	0	0	NA	antisense	NA	NA	NA	antisense	1
Natural antisense to AT4G34380	Chr4:16438410-16438548	New_antisense RNA	XLOC_032597	0	0	0	0	0	0	0	0	0	0	0	0	1	0	0	0	0	0	0	0	0	0	0	0	NA	antisense	NA	NA	NA	antisense	1
Natural antisense to AT4G34560	Chr4:16508753-16509063	New_antisense RNA	XLOC_032610	0	0	0	0	0	0	0	0	0	0	0	0	0	0	0	0	0	0	0	0	0	0	0	0	NA	antisense	NA	NA	NA	antisense	1
Natural antisense to AT4G35290	Chr4:16793608-16793917	New_antisense RNA	XLOC_032661	0	0	0	0	0	0	0	0	0	0	0	0	0	0	0	0	0	0	0	0	0	0	0	0	NA	antisense	NA	NA	NA	antisense	1
Natural antisense to AT4G35380	Chr4:16819701-16819871	New_antisense RNA	XLOC_032665	0	0	0	0	0	0	0	0	0	0	0	0	0	0	0	0	0	0	0	0	0	0	0	0	NA	antisense	NA	NA	NA	antisense	1
Natural antisense to AT4G03395	Chr4:16826556-16826729	New_antisense RNA	XLOC_032666	0	0	0	0	0	0	0	0	0	0	0	0	0	0	0	0	0	0	0	0	0	0	0	0	NA	antisense	NA	NA	NA	antisense	1
Natural antisense to AT4G35390	Chr4:16828846-16829189	New_antisense RNA	XLOC_032667	0	0	0	0	0	0	0	0	0	0	0	0	0	0	0	0	0	0	0	0	0	0	0	0	NA	antisense	NA	NA	NA	antisense	1
Natural antisense to AT4G35400	Chr4:16831291-16831384	New_antisense RNA	XLOC_032668	0	0	0	0	0	0	0	0	0	0	0	0	0	0	0	0	0	0	0	0	0	0	0	0	NA	antisense	NA	NA	NA	antisense	1
Natural antisense to AT4G35500	Chr4:16856932-16857112	New_antisense RNA	XLOC_032672	0	0	0	0	0	0	0	0	0	0	0	0	0	0	0	0	0	0	0	0	0	0	0	0	NA	antisense	NA	NA	NA	antisense	1
Natural antisense to AT4G35685	Chr4:16918928-16919029	New_antisense RNA	XLOC_032686	0	0	0	0	0	0	0	0	0	0	0	0	1	0	0	0	0	0	0	0	0	0	0	0	NA	antisense	NA	NA	NA	antisense	1
Natural antisense to AT4G35720	Chr4:16927663-16927822	New_antisense RNA	XLOC_032687	0	0	0	0	0	0	0	0	0	0	0	0	0	0	0	0	0	0	0	0	0	0	0	0	NA	antisense	NA	NA	NA	antisense	1
Natural antisense to AT4G35900	Chr4:17006373-17006575	New_antisense RNA	XLOC_032696	1	0	0	0	0	0	0	0	0	0	0	0	0	0	0	0	0	0	0	0	0	0	0	0	NA	antisense	NA	NA	NA	antisense	1
Natural antisense to AT4G36105	Chr4:17085116-17085265	New_antisense RNA	XLOC_032714	0	0	0	0	0	0	0	0	0	0	0	0	0	0	0	0	0	0	0	0	0	0	0	0	NA	antisense	NA	NA	NA	antisense	1
Natural antisense to AT4G09335	Chr4:17225392-17225784	New_antisense RNA	XLOC_032740	0	0	0	0	0	0	0	0	0	0	0	0	0	0	0	0	0	0	0	0	0	0	0	0	NA	antisense	NA	NA	NA	antisense	1
Natural antisense to AT4G36750	Chr4:17324454-17324554	New_antisense RNA	XLOC_032765	0	0	0	0	0	0	0	0	0	0	0	0	0	0	0	0	0	0	0	0	0	0	0	0	NA	antisense	NA	NA	NA	antisense	1
Natural antisense to AT4G36830	Chr4:17349213-17349316	New_antisense RNA	XLOC_032771	0	0	0	0	0	0	0	0	0	0	0	0	1	0	0	0	0	0	0	0	0	0	0	0	NA	antisense	NA	NA	NA	antisense	1
Natural antisense to AT4G37020	Chr4:17447422-17447805	New_antisense RNA	XLOC_032785	0	0	0	0	0	0	0	0	0	0	0	0	1	0	0	0	0	0	0	0	0	0	0	0	NA	antisense	NA	NA	NA	antisense	1
Natural antisense to AT4G37022	Chr4:17448148-17448332	New_antisense RNA	XLOC_032786	0	0	0	0	0	0	0	0	0	0	0	0	1	0	0	0	0	0	0	0	0	0	0	0	NA	antisense	NA	NA	NA	antisense	1
Natural antisense to AT4G37030	Chr4:17454727-17454982	New_antisense RNA	XLOC_032787	0	0	0	0	0	0	0	0	0	0	0	0	0	0	0	0	0	0	0	0	0	0	0	0	NA	antisense	NA	NA	NA	antisense	1
Natural antisense to AT4G37180	Chr4:17506337-17506521	New_antisense RNA	XLOC_032799	0	0	0	0	0	0	0	0	0	0	0	0	0	0	0	0	0	0	0	0	0	0	0	0	NA	antisense	NA	NA	NA	antisense	1
Natural antisense to AT4G37235	Chr4:17517503-17517802	New_antisense RNA	XLOC_032802	0	0	0	0	0	0	0	0	0	0	0	0	1	0	0	0	0	0	0	0	0	0	0	0	NA	antisense	NA	NA	NA	antisense	1
Natural antisense to AT4G37260	Chr4:17539618-17539752	New_antisense RNA	XLOC_032806	0	0	0	0	0	0	0	0	0	0	0	0	1	0	0	0	0	0	0	0	0	0	0	0	NA	antisense	NA	NA	NA	antisense	1
Natural antisense to AT4G37530	Chr4:17634692-17634794	New_antisense RNA	XLOC_032831	0	0	0	0	0	0	0	0	0	0	0	0	1	0	0	0	0	0	0	0	0	0	0	0	NA	antisense	NA	NA	NA	antisense	1
Natural antisense to AT4G09635	Chr4:17716981-17717172	New_antisense RNA	XLOC_032845	0	0	0	0	0	0	0	0	0	0	0	0	0	0	0	0	0	0	0	0	0	0	0	0	NA	antisense	NA	NA	NA	antisense	1
Natural antisense to AT4G38080	Chr4:17882683-17882877	New_antisense RNA	XLOC_032874	0	0	0	0	0	0	0	0	0	0	0	0	1	0	0	0	0	0	0	0	0	0	0	0	NA	antisense	NA	NA	NA	antisense	1
Natural antisense to AT4G38440	Chr4:17994648-17994830	New_antisense RNA	XLOC_032896	0	0	0	0	0	0	0	0	0	0	0	0	1	0	0	0	0	0	0	0	0	0	0	0	NA	antisense	NA	NA	NA	antisense	1
Natural antisense to AT4G09765	Chr4:18127659-18127688	New_antisense RNA	XLOC_032927	0	0	0	0	0	0	0	0	0	0	0	0	1	0	0	0	0	0	0	0	0	0	0	0	NA	antisense	NA	NA	NA	antisense	1
Natural antisense to AT4G38860	Chr4:18130217-18130321	New_antisense RNA	XLOC_032928	0	0	0	0	0	0	0	0	0	0	0	0	1	0	0	0	0	0	0	0	0	0	0	0	NA	antisense	NA	NA	NA	antisense	1
Natural antisense to AT4G38860	Chr4:18131240-18131437	New_antisense RNA	XLOC_032929	0	0	0	0	0	0	0	0	0	0	0	0	1	0	0	0	0	0	0	0	0	0	0	0	NA	antisense	NA	NA	NA	antisense	1
Natural antisense to AT5G01075	Chr5:27453-27962	New_antisense RNA	XLOC_033029	0	0	0	0	0	0	0	0	0	0	0	0	0	0	0	0	0	0	0	0	0	0	0	0	NA	antisense	NA	NA	NA	antisense	1
Natural antisense to AT5G01180	Chr5:63936-64048	New_antisense RNA	XLOC_033039	0	0	0	0	0	0	0	0	0	0	0	0	0	0	0	0	0	0	0	0	0	0	0	0	NA	antisense	NA	NA	NA	antisense	1
Natural antisense to AT5G01250	Chr5:103746-103832	New_antisense RNA	XLOC_033046	0	0	0	0	0	0	0	0	0	0	0	0	0	0	0	0	0	0	0	0	0	0	0	0	NA	antisense	NA	NA	NA	antisense	1
Natural antisense to AT5G01360	Chr5:149424-149519	New_antisense RNA	XLOC_033052	0	0	0	0	0	0	0	0	0	0	0	0	1	0	0	0	0	0	0	0	0	0	0	0	NA	antisense	NA	NA	NA	antisense	1
Natural antisense to AT5G01640	Chr5:242232-242405	New_antisense RNA	XLOC_033068	0	0	0	0	0	0	0	0	0	0	0	0	1	0	0	0	0	0	0	0	0	0	0	0	NA	antisense	NA	NA	NA	antisense	1
Natural antisense to AT5G01710	Chr5:265546-265709	New_antisense RNA	XLOC_033071	0	0	0	0	0	0	0	0	0	0	0	0	0	0	0	0	0	0	0	0	0	0	0	0	NA	antisense	NA	NA	NA	antisense	1
Natural antisense to AT5G00790	Chr5:287524-288422	New_antisense RNA	XLOC_033077	0	0	0	0	0	0	0	0	0	0	0	0	1	0	0	0	0	0	0	0	0	0	0	0	NA	antisense	NA	NA	NA	antisense	1
Natural antisense to AT5G01940	Chr5:362803-363270	New_antisense RNA	XLOC_033093	0	0	0	0	0	0	0	0	0	0	0	0	1	0	0	0	0	0	0	0	0	0	0	0	NA	antisense	NA	NA	NA	antisense	1
Natural antisense to AT5G02000	Chr5:380538-380671	New_antisense RNA	XLOC_033096	0	0	0	0	0	0	0	0	0	0	0	0	0	0	0	0	0	0	0	0	0	0	0	0	NA	antisense	NA	NA	NA	antisense	1
Natural antisense to AT5G00855	Chr5:545740-545840	New_antisense RNA	XLOC_033131	0	0	0	0	0	0	0	0	0	0	0	0	0	0	0	0	0	0	0	0	0	0	0	0	NA	antisense	NA	NA	NA	antisense	1
Natural antisense to AT5G02615	Chr5:588939-589065	New_antisense RNA	XLOC_033144	0	0	0	0	0	0	0	0	0	0	0	0	0	0	0	0	0	0	0	0	0	0	0	0	NA	antisense	NA	NA	NA	antisense	1
Natural antisense to AT5G02640	Chr5:594968-595234	New_antisense RNA	XLOC_033146	0	0	0	0	0	0	0	0	0	0	0	0	0	0	0	0	0	0	0	0	0	0	0	0	NA	antisense	NA	NA	NA	antisense	1
Natural antisense to AT5G02940	Chr5:689929-690154	New_antisense RNA	XLOC_033171	0	0	0	0	0	0	0	0	0	0	0	0	0	0	0	0	0	0	0	0	0	0	0	0	NA	antisense	NA	NA	NA	antisense	1
Natural antisense to AT5G03435	Chr5:855833-855946	New_antisense RNA	XLOC_033209	0	0	0	0	0	0	0	0	0	0	0	0	0	0	0	0	0	0	0	0	0	0	0	0	NA	antisense	NA	NA	NA	antisense	1
Natural antisense to AT5G03550	Chr5:896390-896501	New_antisense RNA	XLOC_033222	0	0	0	0	0	0	0	0	0	0	0	0	1	0	0	0	0	0	0	0	0	0	0	0	NA	antisense	NA	NA	NA	antisense	1
Natural antisense to AT5G03730	Chr5:974246-974451	New_antisense RNA	XLOC_033237	0	0	0	0	0	0	0	0	0	0	0	0	1	0	0	0	0	0	0	0	0	0	0	0	NA	antisense	NA	NA	NA	antisense	1
Natural antisense to AT5G03800	Chr5:1013625-1013762	New_antisense RNA	XLOC_033245	0	0	0	0	0	0	0	0	0	0	0	0	0	0	0	0	0	0	0	0	0	0	0	0	NA	antisense	NA	NA	NA	antisense	1
Natural antisense to AT5G03870	Chr5:1037341-1037413	New_antisense RNA	XLOC_033249	0	0	0	0	0	0	0	0	0	0	0	0	0	0	0	0	0	0	0	0	0	0	0	0	NA	antisense	NA	NA	NA	antisense	1
Natural antisense to AT5G03995	Chr5:1078231-1078331	New_antisense RNA	XLOC_033258	0	0	0	0	0	0	0	0	0	0	0	0	1	0	0	0	0	0	0	0	0	0	0	0	NA	antisense	NA	NA	NA	antisense	1
Natural antisense to AT5G04000	Chr5:1079828-1079984	New_antisense RNA	XLOC_033259	0	0	0	0	0	0	0	0	0	0	0	0	0	0	0	0	0	0	0	0	0	0	0	0	NA	antisense	NA	NA	NA	antisense	1
Natural antisense to AT5G04010	Chr5:1080069-1080166	New_antisense RNA	XLOC_033260	0	0	0	0	0	0	0	0	0	0	0	0	0	0	0	0	0	0	0	0	0	0	0	0	NA	antisense	NA	NA	NA	antisense	1
Natural antisense to AT5G04010	Chr5:1081009-1081154	New_antisense RNA	XLOC_033261	0	0	0	0	0	0	0	0	0	0	0	0	0	0	0	0	0	0	0	0	0	0	0	0	NA	antisense	NA	NA	NA	antisense	1
Natural antisense to AT5G04310	Chr5:1207866-1207984	New_antisense RNA	XLOC_033280	0	0	0	0	0	0	0	0	0	0	0	0	0	0	0	0	0	0	0	0	0	0	0	0	NA	antisense	NA	NA	NA	antisense	1
Natural antisense to AT5G04340	Chr5:1217280-1217374	New_antisense RNA	XLOC_033282	0	0	0	0	0	0	0	0	0	0	0	0	1	0	0	0	0	0	0	0	0	0	0	0	NA	antisense	NA	NA	NA	antisense	1
Natural antisense to AT5G00995	Chr5:1378177-1378353	New_antisense RNA	XLOC_033317	0	0	0	0	0	0	0	0	0	0	0	0	0	0	0	0	0	0	0	0	0	0	0	0	NA	antisense	NA	NA	NA	antisense	1
Natural antisense to AT5G04990	Chr5:1471393-1471570	New_antisense RNA	XLOC_033334	0	0	0	0	0	0	0	0	0	0	0	0	0	0	0	0	0	0	0	0	0	0	0	0	NA	antisense	NA	NA	NA	antisense	1
Natural antisense to AT5G06043	Chr5:1816950-1817167	New_antisense RNA	XLOC_033418	0	0	0	0	0	0	0	0	0	0	0	0	0	0	0	0	0	0	0	0	0	0	0	0	NA	antisense	NA	NA	NA	antisense	1
Natural antisense to AT5G06043	Chr5:1817423-1817728	New_antisense RNA	XLOC_033419	0	0	0	0	0	0	0	0	0	0	0	0	0	0	0	0	0	0	0	0	0	0	0	0	NA	antisense	NA	NA	NA	antisense	1
Natural antisense to AT5G06070	Chr5:1829110-1829243	New_antisense RNA	XLOC_033422	0	0	0	0	0	0	0	0	0	0	0	0	0	0	0	0	0	0	0	0	0	0	0	0	NA	antisense	NA	NA	NA	antisense	1
Natural antisense to AT5G01245	Chr5:1890330-1891105	New_antisense RNA	XLOC_033434	0	0	0	0	0	0	0	0	0	0	0	0	0	0	0	0	0	0	0	0	0	0	0	0	NA	antisense	NA	NA	NA	antisense	1
Natural antisense to AT5G01245	Chr5:1891254-1891526	New_antisense RNA	XLOC_033435	0	0	0	0	0	0	0	0	0	0	0	0	0	0	0	0	0	0	0	0	0	0	0	0	NA	antisense	NA	NA	NA	antisense	1
Natural antisense to AT5G06280	Chr5:1918896-1919000	New_antisense RNA	XLOC_033439	0	0	0	0	0	0	0	0	0	0	0	0	1	0	0	0	0	0	0	0	0	0	0	0	NA	antisense	NA	NA	NA	antisense	1
Natural antisense to AT5G06320	Chr5:1931685-1931948	New_antisense RNA	XLOC_033443	0	0	0	0	0	0	0	0	0	0	0	0	0	0	0	0	0	0	0	0	0	0	0	0	NA	antisense	NA	NA	NA	antisense	1
Natural antisense to AT5G06470	Chr5:1975451-1975796	New_antisense RNA	XLOC_033453	0	0	0	0	0	0	0	0	0	0	0	0	0	0	0	0	0	0	0	0	0	0	0	0	NA	antisense	NA	NA	NA	antisense	1
Natural antisense to AT5G06550	Chr5:2000974-2001151	New_antisense RNA	XLOC_033459	0	0	0	0	0	0	0	0	0	0	0	0	0	0	0	0	0	0	0	0	0	0	0	0	NA	antisense	NA	NA	NA	antisense	1
Natural antisense to AT5G06755	Chr5:2088923-2089069	New_antisense RNA	XLOC_033471	0	0	0	0	0	0	0	0	0	0	0	0	1	0	0	0	0	0	0	0	0	0	0	0	NA	antisense	NA	NA	NA	antisense	1
Natural antisense to AT5G07740	Chr5:2458409-2458638	New_antisense RNA	XLOC_033547	0	0	0	0	0	0	0	0	0	0	0	0	1	0	0	0	0	0	0	0	0	0	0	0	NA	antisense	NA	NA	NA	antisense	1
Natural antisense to AT5G08310	Chr5:2675320-2675430	New_antisense RNA	XLOC_033584	0	0	0	0	0	0	0	0	0	0	0	0	0	0	0	0	0	0	0	0	0	0	0	0	NA	antisense	NA	NA	NA	antisense	1
Natural antisense to AT5G08550	Chr5:2770219-2770308	New_antisense RNA	XLOC_033602	0	0	0	0	0	0	0	0	0	0	0	0	1	0	0	0	0	0	0	0	0	0	0	0	NA	antisense	NA	NA	NA	antisense	1
Natural antisense to AT5G09280	Chr5:2881587-2881727	New_antisense RNA	XLOC_033624	0	0	0	0	0	0	0	0	0	0	0	0	0	0	0	0	0	0	0	0	0	0	0	0	NA	antisense	NA	NA	NA	antisense	1
Natural antisense to AT5G09320	Chr5:2889879-2890121	New_antisense RNA	XLOC_033626	0	0	0	0	0	0	0	0	0	0	0	0	1	0	0	0	0	0	0	0	0	0	0	0	NA	antisense	NA	NA	NA	antisense	1
Natural antisense to AT5G09670	Chr5:2995875-2996010	New_antisense RNA	XLOC_033645	0	0	0	0	0	0	0	0	0	0	0	0	0	0	0	0	0	0	0	0	0	0	0	0	NA	antisense	NA	NA	NA	antisense	1
Natural antisense to AT5G09700	Chr5:3005496-3005664	New_antisense RNA	XLOC_033646	0	0	0	0	0	0	0	0	0	0	0	0	0	0	0	0	0	0	0	0	0	0	0	0	NA	antisense	NA	NA	NA	antisense	1
Natural antisense to AT5G09710	Chr5:3007313-3007539	New_antisense RNA	XLOC_033648	0	0	0	0	0	0	0	0	0	0	0	0	0	0	0	0	0	0	0	0	0	0	0	0	NA	antisense	NA	NA	NA	antisense	1
Natural antisense to AT5G10336	Chr5:3251198-3252658	New_antisense RNA	XLOC_033693	0	0	0	0	0	0	0	0	0	0	0	0	0	0	0	0	0	0	0	0	0	0	0	0	NA	antisense	NA	NA	NA	antisense	1
Natural antisense to AT5G10490	Chr5:3300078-3300287	New_antisense RNA	XLOC_033701	0	0	0	0	0	0	0	0	0	0	0	0	1	0	0	0	0	0	0	0	0	0	0	0	NA	antisense	NA	NA	NA	antisense	1
Natural antisense to AT5G11330	Chr5:3618840-3619072	New_antisense RNA	XLOC_033754	0	0	0	0	0	0	0	0	0	0	0	0	1	0	0	0	0	0	0	0	0	0	0	0	NA	antisense	NA	NA	NA	antisense	1
Natural antisense to AT5G11560	Chr5:3709419-3709511	New_antisense RNA	XLOC_033769	0	0	0	0	0	0	0	0	0	0	0	0	0	0	0	0	0	0	0	0	0	0	0	0	NA	antisense	NA	NA	NA	antisense	1
Natural antisense to AT5G11620	Chr5:3740156-3740295	New_antisense RNA	XLOC_033771	0	0	0	0	0	0	0	0	0	0	0	0	0	0	0	0	0	0	0	0	0	0	0	0	NA	antisense	NA	NA	NA	antisense	1
Natural antisense to AT5G00375	Chr5:3785699-3785834	New_antisense RNA	XLOC_033782	0	0	0	0	0	0	0	0	0	0	0	0	0	0	0	0	0	0	0	0	0	0	0	0	NA	antisense	NA	NA	NA	antisense	1
Natural antisense to AT5G11960	Chr5:3861463-3861632	New_antisense RNA	XLOC_033797	0	0	0	0	0	0	0	0	0	0	0	0	0	0	0	0	0	0	0	0	0	0	0	0	NA	antisense	NA	NA	NA	antisense	1
Natural antisense to AT5G11980	Chr5:3868362-3868745	New_antisense RNA	XLOC_033801	0	0	0	0	0	0	0	0	0	0	0	0	0	0	0	0	0	0	0	0	0	0	0	0	NA	antisense	NA	NA	NA	antisense	1
Natural antisense to AT5G12270	Chr5:3969891-3970000	New_antisense RNA	XLOC_033815	0	0	0	0	0	0	0	0	0	0	0	0	0	0	0	0	0	0	0	0	0	0	0	0	NA	antisense	NA	NA	NA	antisense	1
Natural antisense to AT5G12270	Chr5:3971398-3971510	New_antisense RNA	XLOC_033816	0	0	0	0	0	0	0	0	0	0	0	0	1	0	0	0	0	0	0	0	0	0	0	0	NA	antisense	NA	NA	NA	antisense	1
Natural antisense to AT5G12360	Chr5:4002653-4002821	New_antisense RNA	XLOC_033821	0	0	0	0	0	0	0	0	0	0	0	0	1	0	0	0	0	0	0	0	0	0	0	0	NA	antisense	NA	NA	NA	antisense	1
Natural antisense to AT5G12890	Chr5:4071166-4071272	New_antisense RNA	XLOC_033828	0	0	0	0	0	0	0	0	0	0	0	0	0	0	0	0	0	0	0	0	0	0	0	0	NA	antisense	NA	NA	NA	antisense	1
Natural antisense to AT5G12900	Chr5:4074553-4074772	New_antisense RNA	XLOC_033829	0	0	0	0	0	0	0	0	0	0	0	0	0	0	0	0	0	0	0	0	0	0	0	0	NA	antisense	NA	NA	NA	antisense	1
Natural antisense to AT5G13290	Chr5:4255161-4255416	New_antisense RNA	XLOC_033856	0	0	0	0	0	0	0	0	0	0	0	0	1	0	0	0	0	0	0	0	0	0	0	0	NA	antisense	NA	NA	NA	antisense	1
Natural antisense to AT5G13300	Chr5:4262402-4262444	New_antisense RNA	XLOC_033857	0	0	0	0	0	0	0	0	0	0	0	0	0	0	0	0	0	0	0	0	0	0	0	0	NA	antisense	NA	NA	NA	antisense	1
Natural antisense to AT5G13560	Chr5:4360331-4360452	New_antisense RNA	XLOC_033874	0	0	0	0	0	0	0	0	0	0	0	0	1	0	0	0	0	0	0	0	0	0	0	0	NA	antisense	NA	NA	NA	antisense	1
Natural antisense to AT5G13630	Chr5:4392342-4392487	New_antisense RNA	XLOC_033880	0	0	0	0	0	0	0	0	0	0	0	0	0	0	0	0	0	0	0	0	0	0	0	0	NA	antisense	NA	NA	NA	antisense	1
Natural antisense to AT5G13710	Chr5:4427265-4427645	New_antisense RNA	XLOC_033886	0	0	0	0	0	0	0	0	0	0	0	0	0	0	0	0	0	0	0	0	0	0	0	0	NA	antisense	NA	NA	NA	antisense	1
Natural antisense to AT5G13890	Chr5:4481001-4481134	New_antisense RNA	XLOC_033899	0	0	0	0	0	0	0	0	0	0	0	0	1	0	0	0	0	0	0	0	0	0	0	0	NA	antisense	NA	NA	NA	antisense	1
Natural antisense to AT5G14380	Chr5:4636603-4636694	New_antisense RNA	XLOC_033927	0	0	0	0	0	0	0	0	0	0	0	0	1	0	0	0	0	0	0	0	0	0	0	0	NA	antisense	NA	NA	NA	antisense	1
Natural antisense to AT5G14460	Chr5:4662572-4662684	New_antisense RNA	XLOC_033932	0	0	0	0	0	0	0	0	0	0	0	0	1	0	0	0	0	0	0	0	0	0	0	0	NA	antisense	NA	NA	NA	antisense	1
Natural antisense to AT5G14550	Chr5:4690725-4691101	New_antisense RNA	XLOC_033937	0	0	0	0	0	0	1	0	1	0	0	0	1	0	0	0	0	0	0	0	0	0	0	0	NA	antisense	NA	NA	NA	antisense	1
Natural antisense to AT5G14570	Chr5:4694547-4695228	New_antisense RNA	XLOC_033939	0	0	0	0	0	0	1	0	1	0	0	0	1	0	0	0	0	0	0	0	0	0	0	0	NA	antisense	NA	NA	NA	antisense	1
Natural antisense to AT5G14580	Chr5:4696987-4697252	New_antisense RNA	XLOC_033940	0	0	0	0	0	0	0	0	0	0	0	0	1	0	0	0	0	0	0	0	0	0	0	0	NA	antisense	NA	NA	NA	antisense	1
Natural antisense to AT5G14840	Chr5:4800643-4801339	New_antisense RNA	XLOC_033955	0	0	0	0	0	0	0	0	0	0	0	0	1	0	0	0	0	0	0	0	0	0	0	0	NA	antisense	NA	NA	NA	antisense	1
Natural antisense to AT5G14950	Chr5:4841993-4842129	New_antisense RNA	XLOC_033963	0	0	0	0	0	0	0	0	0	0	0	0	1	0	0	0	0	0	0	0	0	0	0	0	NA	antisense	NA	NA	NA	antisense	1
Natural antisense to AT5G15025	Chr5:4867470-4867703	New_antisense RNA	XLOC_033972	0	0	0	0	0	0	0	0	0	0	0	0	1	0	0	0	0	0	0	0	0	0	0	0	NA	antisense	NA	NA	NA	antisense	1
Natural antisense to AT5G00405	Chr5:5047053-5047229	New_antisense RNA	XLOC_034001	0	0	0	0	0	0	0	0	0	0	0	0	0	0	0	0	0	0	0	0	0	0	0	0	NA	antisense	NA	NA	NA	antisense	1
Natural antisense to AT5G02465	Chr5:5169894-5170019	New_antisense RNA	XLOC_034028	0	0	0	0	0	0	0	0	0	0	0	0	0	0	0	0	0	0	0	0	0	0	0	0	NA	antisense	NA	NA	NA	antisense	1
Natural antisense to AT5G15870	Chr5:5182018-5182461	New_antisense RNA	XLOC_034031	0	0	0	0	0	0	0	0	0	0	0	0	1	0	0	0	0	0	0	0	0	0	0	0	NA	antisense	NA	NA	NA	antisense	1
Natural antisense to AT5G15900	Chr5:5192114-5192469	New_antisense RNA	XLOC_034033	0	0	0	0	0	0	0	0	0	0	0	0	0	0	0	0	0	0	0	0	0	0	0	0	NA	antisense	NA	NA	NA	antisense	1
Natural antisense to AT5G02485	Chr5:5216444-5216554	New_antisense RNA	XLOC_034042	0	0	0	0	0	0	0	0	0	0	0	0	1	0	0	0	0	0	0	0	0	0	0	0	NA	antisense	NA	NA	NA	antisense	1
Natural antisense to AT5G16790	Chr5:5523924-5524038	New_antisense RNA	XLOC_034093	0	0	0	0	0	0	0	0	0	0	0	0	0	0	0	0	0	0	0	0	0	0	0	0	NA	antisense	NA	NA	NA	antisense	1
Natural antisense to AT5G16980	Chr5:5581238-5581353	New_antisense RNA	XLOC_034106	0	0	0	0	0	0	0	0	0	0	0	0	0	0	0	0	0	0	0	0	0	0	0	0	NA	antisense	NA	NA	NA	antisense	1
Natural antisense to AT5G17040	Chr5:5606992-5607118	New_antisense RNA	XLOC_034108	0	0	0	0	0	0	0	0	0	0	0	0	1	0	0	0	0	0	0	0	0	0	0	0	NA	antisense	NA	NA	NA	antisense	1
Natural antisense to AT5G17160	Chr5:5639537-5639707	New_antisense RNA	XLOC_034116	0	0	0	0	0	0	0	0	0	0	0	0	1	0	0	0	0	0	0	0	0	0	0	0	NA	antisense	NA	NA	NA	antisense	1
Natural antisense to AT5G02715	Chr5:5742184-5742306	New_antisense RNA	XLOC_034133	0	0	0	0	0	0	0	0	0	0	0	0	1	0	0	0	0	0	0	0	0	0	0	0	NA	antisense	NA	NA	NA	antisense	1
Natural antisense to AT5G02795	Chr5:5892171-5892444	New_antisense RNA	XLOC_034153	0	0	0	0	0	0	0	0	0	0	0	0	0	0	0	0	0	0	0	0	0	0	0	0	NA	antisense	NA	NA	NA	antisense	1
Natural antisense to AT5G18010	Chr5:5962605-5962822	New_antisense RNA	XLOC_034164	0	0	0	0	0	0	0	0	0	0	0	0	0	0	0	0	0	0	0	0	0	0	0	0	NA	antisense	NA	NA	NA	antisense	1
Natural antisense to AT5G18015	Chr5:5965756-5965991	New_antisense RNA	XLOC_034167	0	0	0	0	0	0	0	0	0	0	0	0	0	0	0	0	0	0	0	0	0	0	0	0	NA	antisense	NA	NA	NA	antisense	1
Natural antisense to AT5G18350	Chr5:6078539-6078696	New_antisense RNA	XLOC_034192	0	0	0	0	0	0	0	0	0	0	0	0	0	0	0	0	0	0	0	0	0	0	0	0	NA	antisense	NA	NA	NA	antisense	1
Natural antisense to AT5G18480	Chr5:6131022-6131213	New_antisense RNA	XLOC_034200	0	0	0	0	0	0	0	0	0	0	0	0	0	0	0	0	0	0	0	0	0	0	0	0	NA	antisense	NA	NA	NA	antisense	1
Natural antisense to AT5G18490	Chr5:6136764-6136914	New_antisense RNA	XLOC_034201	0	0	0	0	0	0	0	0	0	0	0	0	0	0	0	0	0	0	0	0	0	0	0	0	NA	antisense	NA	NA	NA	antisense	1
Natural antisense to AT5G02925	Chr5:6321960-6322096	New_antisense RNA	XLOC_034237	0	0	0	0	0	0	0	0	0	0	0	0	0	0	0	0	0	0	0	0	0	0	0	0	NA	antisense	NA	NA	NA	antisense	1
Natural antisense to AT5G18970	Chr5:6334554-6334647	New_antisense RNA	XLOC_034241	0	0	0	0	0	0	0	0	0	0	0	0	1	0	0	0	0	0	0	0	0	0	0	0	NA	antisense	NA	NA	NA	antisense	1
Natural antisense to AT5G03025	Chr5:6442745-6442977	New_antisense RNA	XLOC_034258	0	0	0	0	0	0	0	0	0	0	0	0	1	0	0	0	0	0	0	0	0	0	0	0	NA	antisense	NA	NA	NA	antisense	1
Natural antisense to AT5G19370	Chr5:6526645-6526797	New_antisense RNA	XLOC_034276	0	0	0	0	0	0	0	0	0	0	0	0	0	0	0	0	0	0	0	0	0	0	0	0	NA	antisense	NA	NA	NA	antisense	1
Natural antisense to AT5G19380	Chr5:6530496-6530664	New_antisense RNA	XLOC_034277	0	0	0	0	0	0	0	0	0	0	0	0	0	0	0	0	0	0	0	0	0	0	0	0	NA	antisense	NA	NA	NA	antisense	1
Natural antisense to AT5G19410	Chr5:6547101-6547279	New_antisense RNA	XLOC_034280	0	0	0	0	0	0	0	0	0	0	0	0	0	0	0	0	0	0	0	0	0	0	0	0	NA	antisense	NA	NA	NA	antisense	1
Natural antisense to AT5G19600	Chr5:6617021-6617237	New_antisense RNA	XLOC_034294	0	0	0	0	0	0	0	0	0	0	0	0	0	0	0	0	0	0	0	0	0	0	0	0	NA	antisense	NA	NA	NA	antisense	1
Natural antisense to AT5G19820	Chr5:6701264-6701470	New_antisense RNA	XLOC_034312	0	0	0	0	0	0	0	0	0	0	0	0	0	0	0	0	0	0	0	0	0	0	0	0	NA	antisense	NA	NA	NA	antisense	1
Natural antisense to AT5G20140	Chr5:6800813-6800911	New_antisense RNA	XLOC_034330	0	0	0	0	0	0	0	0	0	0	0	0	0	0	0	0	0	0	0	0	0	0	0	0	NA	antisense	NA	NA	NA	antisense	1
Natural antisense to AT5G20630	Chr5:6975962-6976066	New_antisense RNA	XLOC_034359	0	0	0	0	0	0	0	0	0	0	0	0	0	0	0	0	0	0	0	0	0	0	0	0	NA	antisense	NA	NA	NA	antisense	1
Natural antisense to AT5G20740	Chr5:7026439-7026572	New_antisense RNA	XLOC_034368	0	0	0	0	0	0	0	0	0	0	0	0	0	0	0	0	0	0	0	0	0	0	0	0	NA	antisense	NA	NA	NA	antisense	1
Natural antisense to AT5G20880	Chr5:7083144-7083307	New_antisense RNA	XLOC_034373	0	0	0	0	0	0	0	0	0	0	0	0	0	0	0	0	0	0	0	0	0	0	0	0	NA	antisense	NA	NA	NA	antisense	1
Natural antisense to AT5G21950	Chr5:7255927-7256041	New_antisense RNA	XLOC_034402	0	0	0	0	0	0	0	0	0	0	0	0	1	0	0	0	0	0	0	0	0	0	0	0	NA	antisense	NA	NA	NA	antisense	1
Natural antisense to AT5G22250	Chr5:7366736-7366878	New_antisense RNA	XLOC_034424	0	0	0	0	0	0	0	0	0	0	0	0	0	0	0	0	0	0	0	0	0	0	0	0	NA	antisense	NA	NA	NA	antisense	1
Natural antisense to AT5G22310	Chr5:7383461-7383596	New_antisense RNA	XLOC_034426	0	0	0	0	0	0	0	0	0	0	0	0	0	0	0	0	0	0	0	0	0	0	0	0	NA	antisense	NA	NA	NA	antisense	1
Natural antisense to AT5G22390	Chr5:7419245-7419372	New_antisense RNA	XLOC_034431	0	0	0	0	0	0	0	0	0	0	0	0	1	0	0	0	0	0	0	0	0	0	0	0	NA	antisense	NA	NA	NA	antisense	1
Natural antisense to AT5G22740	Chr5:7560106-7560219	New_antisense RNA	XLOC_034454	0	0	0	0	0	0	0	0	0	0	0	0	0	0	0	0	0	0	0	0	0	0	0	0	NA	antisense	NA	NA	NA	antisense	1
Natural antisense to AT5G22765	Chr5:7578190-7578313	New_antisense RNA	XLOC_034456	0	0	0	0	0	0	0	0	0	0	0	0	0	0	0	0	0	0	0	0	0	0	0	0	NA	antisense	NA	NA	NA	antisense	1
Natural antisense to AT5G22780	Chr5:7589214-7589409	New_antisense RNA	XLOC_034458	0	0	0	0	0	0	0	0	0	0	0	0	0	0	0	0	0	0	0	0	0	0	0	0	NA	antisense	NA	NA	NA	antisense	1
Natural antisense to AT5G22800	Chr5:7615605-7615827	New_antisense RNA	XLOC_034462	0	0	0	0	0	0	0	0	0	0	0	0	0	0	0	0	0	0	0	0	0	0	0	0	NA	antisense	NA	NA	NA	antisense	1
Natural antisense to AT5G23060	Chr5:7736501-7736601	New_antisense RNA	XLOC_034478	0	0	0	0	0	0	0	0	0	0	0	0	1	0	0	0	0	0	0	0	0	0	0	0	NA	antisense	NA	NA	NA	antisense	1
Natural antisense to AT5G23060	Chr5:7738438-7738602	New_antisense RNA	XLOC_034479	0	0	0	0	0	0	0	0	0	0	0	0	0	0	0	0	0	0	0	0	0	0	0	0	NA	antisense	NA	NA	NA	antisense	1
Natural antisense to AT5G23350	Chr5:7859105-7859434	New_antisense RNA	XLOC_034506	0	0	0	0	0	0	0	0	0	0	0	0	0	0	0	0	0	0	0	0	0	0	0	0	NA	antisense	NA	NA	NA	antisense	1
Natural antisense to AT5G23790	Chr5:8019900-8020035	New_antisense RNA	XLOC_034534	0	0	0	0	0	0	0	0	0	0	0	0	0	0	0	0	0	0	0	0	0	0	0	0	NA	antisense	NA	NA	NA	antisense	1
Natural antisense to AT5G23920	Chr5:8074195-8074472	New_antisense RNA	XLOC_034546	0	0	0	0	0	0	0	0	0	0	0	0	0	0	0	0	0	0	0	0	0	0	0	0	NA	antisense	NA	NA	NA	antisense	1
Natural antisense to AT5G23930	Chr5:8076169-8076304	New_antisense RNA	XLOC_034547	0	0	0	0	0	0	0	0	0	0	0	0	0	0	0	0	0	0	0	0	0	0	0	0	NA	antisense	NA	NA	NA	antisense	1
Natural antisense to AT5G24355	Chr5:8314553-8314691	New_antisense RNA	XLOC_034579	0	0	0	0	0	0	0	0	0	0	0	0	0	0	0	0	0	0	0	0	0	0	0	0	NA	antisense	NA	NA	NA	antisense	1
Natural antisense to AT5G24570	Chr5:8406038-8406322	New_antisense RNA	XLOC_034591	0	0	0	0	0	0	0	0	0	0	0	0	1	0	0	0	0	0	0	0	0	0	0	0	NA	antisense	NA	NA	NA	antisense	1
Natural antisense to AT5G24580	Chr5:8412390-8412552	New_antisense RNA	XLOC_034593	0	0	0	0	0	0	0	0	0	0	0	0	0	0	0	0	0	0	0	0	0	0	0	0	NA	antisense	NA	NA	NA	antisense	1
Natural antisense to AT5G24655	Chr5:8441352-8441532	New_antisense RNA	XLOC_034601	0	0	0	0	0	0	0	0	0	0	0	0	0	0	0	0	0	0	0	0	0	0	0	0	NA	antisense	NA	NA	NA	antisense	1
Natural antisense to AT5G24690	Chr5:8458660-8458812	New_antisense RNA	XLOC_034607	0	0	0	0	0	0	0	0	0	0	0	0	0	0	0	0	0	0	0	0	0	0	0	0	NA	antisense	NA	NA	NA	antisense	1
Natural antisense to AT5G24780	Chr5:8508868-8509009	New_antisense RNA	XLOC_034611	0	0	0	0	0	0	0	0	0	0	0	0	1	0	0	0	0	0	0	0	0	0	0	0	NA	antisense	NA	NA	NA	antisense	1
Natural antisense to AT5G24890	Chr5:8559414-8559489	New_antisense RNA	XLOC_034623	0	0	0	0	0	0	0	0	0	0	0	0	1	0	0	0	0	0	0	0	0	0	0	0	NA	antisense	NA	NA	NA	antisense	1
Natural antisense to AT5G24960	Chr5:8603276-8603425	New_antisense RNA	XLOC_034629	0	0	0	0	0	0	0	0	0	0	0	0	0	0	0	0	0	0	0	0	0	0	0	0	NA	antisense	NA	NA	NA	antisense	1
Natural antisense to AT5G25000	Chr5:8613733-8613974	New_antisense RNA	XLOC_034632	0	0	0	0	0	0	0	0	0	0	0	0	0	0	0	0	0	0	0	0	0	0	0	0	NA	antisense	NA	NA	NA	antisense	1
Natural antisense to AT5G25045	Chr5:8629061-8629507	New_antisense RNA	XLOC_034636	0	0	0	0	0	0	0	0	0	0	0	0	0	0	0	0	0	0	0	0	0	0	0	0	NA	antisense	NA	NA	NA	antisense	1
Natural antisense to AT5G03855	Chr5:8629975-8630229	New_antisense RNA	XLOC_034637	0	0	0	0	0	0	0	0	0	0	0	0	0	0	0	0	0	0	0	0	0	0	0	0	NA	antisense	NA	NA	NA	antisense	1
Natural antisense to AT5G25240	Chr5:8747288-8747502	New_antisense RNA	XLOC_034664	0	0	0	0	0	0	0	0	0	0	0	0	0	0	0	0	0	0	0	0	0	0	0	0	NA	antisense	NA	NA	NA	antisense	1
Natural antisense to AT5G25360	Chr5:8802690-8803788	New_antisense RNA	XLOC_034676	0	0	0	0	0	0	0	0	0	0	0	0	0	0	0	0	0	0	0	0	0	0	0	0	NA	antisense	NA	NA	NA	antisense	1
Natural antisense to AT5G25620	Chr5:8938674-8938795	New_antisense RNA	XLOC_034698	0	0	0	0	0	0	0	0	0	0	0	0	0	0	0	0	0	0	0	0	0	0	0	0	NA	antisense	NA	NA	NA	antisense	1
Natural antisense to AT5G26590	Chr5:9382290-9382476	New_antisense RNA	XLOC_034770	0	0	0	0	0	0	0	0	0	0	0	0	0	0	0	0	0	0	0	0	0	0	0	0	NA	antisense	NA	NA	NA	antisense	1
Natural antisense to AT5G26910	Chr5:9470320-9470411	New_antisense RNA	XLOC_034784	0	0	0	0	0	0	0	0	0	0	0	0	0	0	0	0	0	0	0	0	0	0	0	0	NA	antisense	NA	NA	NA	antisense	1
Natural antisense to AT5G26960	Chr5:9486278-9486397	New_antisense RNA	XLOC_034789	0	0	0	0	0	0	0	0	0	0	0	0	1	0	0	0	0	0	0	0	0	0	0	0	NA	antisense	NA	NA	NA	antisense	1
Natural antisense to AT5G26970	Chr5:9486755-9486959	New_antisense RNA	XLOC_034790	0	0	0	0	0	0	0	0	0	0	0	0	0	0	0	0	0	0	0	0	0	0	0	0	NA	antisense	NA	NA	NA	antisense	1
Natural antisense to AT5G04305	Chr5:9494135-9494306	New_antisense RNA	XLOC_034792	0	0	0	0	0	0	0	0	0	0	0	0	0	0	0	0	0	0	0	0	0	0	0	0	NA	antisense	NA	NA	NA	antisense	1
Natural antisense to AT5G27100	Chr5:9538356-9538467	New_antisense RNA	XLOC_034803	0	0	0	0	0	0	0	0	0	0	0	0	1	0	0	0	0	0	0	0	0	0	0	0	NA	antisense	NA	NA	NA	antisense	1
Natural antisense to AT5G04445	Chr5:9832178-9832474	New_antisense RNA	XLOC_034860	0	0	0	0	0	0	0	0	0	0	0	0	0	0	0	0	0	0	0	0	0	0	0	0	NA	antisense	NA	NA	NA	antisense	1
Natural antisense to AT5G27771	Chr5:9837892-9838026	New_antisense RNA	XLOC_034865	0	0	0	0	0	0	0	0	0	0	0	0	0	0	0	0	0	0	0	0	0	0	0	0	NA	antisense	NA	NA	NA	antisense	1
Natural antisense to AT5G27910	Chr5:9940565-9940704	New_antisense RNA	XLOC_034886	0	0	0	0	0	0	0	0	0	0	0	0	0	0	0	0	0	0	0	0	0	0	0	0	NA	antisense	NA	NA	NA	antisense	1
Natural antisense to AT5G28040	Chr5:10038921-10039086	New_antisense RNA	XLOC_034899	0	0	0	0	0	0	0	0	0	0	0	0	1	0	0	0	0	0	0	0	0	0	0	0	NA	antisense	NA	NA	NA	antisense	1
Natural antisense to AT5G28085	Chr5:10094372-10094496	New_antisense RNA	XLOC_034906	0	0	0	0	0	0	0	0	0	0	0	0	0	0	0	0	0	0	0	0	0	0	0	0	NA	antisense	NA	NA	NA	antisense	1
Natural antisense to AT5G28295	Chr5:10283150-10283328	New_antisense RNA	XLOC_034932	0	0	0	0	0	0	0	0	0	0	0	0	0	0	0	0	0	0	0	0	0	0	0	0	NA	antisense	NA	NA	NA	antisense	1
Natural antisense to AT5G28360	Chr5:10328171-10328426	New_antisense RNA	XLOC_034941	0	0	0	0	0	0	0	0	0	0	0	0	0	0	0	0	0	0	0	0	0	0	0	0	NA	antisense	NA	NA	NA	antisense	1
Natural antisense to AT5G28415	Chr5:10363974-10364193	New_antisense RNA	XLOC_034947	0	0	0	0	0	0	0	0	0	0	0	0	0	0	0	0	0	0	0	0	0	0	0	0	NA	antisense	NA	NA	NA	antisense	1
Natural antisense to AT5G28430	Chr5:10365622-10365811	New_antisense RNA	XLOC_034949	0	0	0	0	0	0	0	0	0	0	0	0	0	0	0	0	0	0	0	0	0	0	0	0	NA	antisense	NA	NA	NA	antisense	1
Natural antisense to AT5G28440	Chr5:10368230-10368421	New_antisense RNA	XLOC_034950	0	0	0	0	0	0	0	0	0	0	0	0	0	0	0	0	0	0	0	0	0	0	0	0	NA	antisense	NA	NA	NA	antisense	1
Natural antisense to AT5G28442	Chr5:10369091-10369212	New_antisense RNA	XLOC_034951	0	0	0	0	0	0	0	0	0	0	0	0	0	0	0	0	0	0	0	0	0	0	0	0	NA	antisense	NA	NA	NA	antisense	1
Natural antisense to AT5G28913	Chr5:10934641-10934891	New_antisense RNA	XLOC_035025	1	0	0	0	0	0	0	0	0	0	0	0	1	0	0	0	0	0	0	0	0	0	0	0	NA	antisense	NA	NA	NA	antisense	1
Natural antisense to AT5G28920	Chr5:10943361-10943445	New_antisense RNA	XLOC_035027	0	0	0	0	0	0	0	0	0	0	0	0	0	0	0	0	0	0	0	0	0	0	0	0	NA	antisense	NA	NA	NA	antisense	1
Natural antisense to AT5G28923	Chr5:10948763-10948892	New_antisense RNA	XLOC_035028	0	0	0	0	0	0	0	0	0	0	0	0	0	0	0	0	0	0	0	0	0	0	0	0	NA	antisense	NA	NA	NA	antisense	1
Natural antisense to AT5G30420	Chr5:11537128-11537377	New_antisense RNA	XLOC_035106	0	0	0	0	0	0	0	0	0	0	0	0	0	0	0	0	0	0	0	0	0	0	0	0	NA	antisense	NA	NA	NA	antisense	1
Natural antisense to AT5G05265	Chr5:13879715-13879906	New_antisense RNA	XLOC_035393	0	0	0	0	0	0	0	0	0	0	0	0	0	0	0	0	0	0	0	0	0	0	0	0	NA	antisense	NA	NA	NA	antisense	1
Natural antisense to AT5G35935	Chr5:14089808-14090072	New_antisense RNA	XLOC_035427	0	0	0	0	0	0	0	0	0	0	0	0	1	0	0	0	0	0	0	0	0	0	0	0	NA	antisense	NA	NA	NA	antisense	1
Natural antisense to AT5G36120	Chr5:14197988-14198640	New_antisense RNA	XLOC_035451	0	0	0	0	0	0	0	0	0	0	0	0	0	0	0	0	0	0	0	0	0	0	0	0	NA	antisense	NA	NA	NA	antisense	1
Natural antisense to AT5G36280	Chr5:14299194-14299308	New_antisense RNA	XLOC_035462	0	0	0	0	0	0	0	0	0	0	0	0	0	0	0	0	0	0	0	0	0	0	0	0	NA	antisense	NA	NA	NA	antisense	1
Natural antisense to AT5G36710	Chr5:14424697-14424797	New_antisense RNA	XLOC_035473	0	0	0	0	0	0	0	0	0	0	0	0	1	0	0	0	0	0	0	0	0	0	0	0	NA	antisense	NA	NA	NA	antisense	1
Natural antisense to AT5G36800	Chr5:14484532-14484632	New_antisense RNA	XLOC_035482	0	0	0	0	0	0	0	0	0	0	0	0	0	0	0	0	0	0	0	0	0	0	0	0	NA	antisense	NA	NA	NA	antisense	1
Natural antisense to AT5G36937	Chr5:14586110-14586201	New_antisense RNA	XLOC_035494	0	0	0	0	0	0	0	0	0	0	0	0	0	0	0	0	0	0	0	0	0	0	0	0	NA	antisense	NA	NA	NA	antisense	1
Natural antisense to AT5G36937	Chr5:14586768-14587008	New_antisense RNA	XLOC_035495	0	0	0	0	0	0	0	0	0	0	0	0	0	0	0	0	0	0	0	0	0	0	0	0	NA	antisense	NA	NA	NA	antisense	1
Natural antisense to AT5G37247	Chr5:14743288-14743450	New_antisense RNA	XLOC_035521	0	0	0	0	0	0	0	0	0	0	0	0	0	0	0	0	0	0	0	0	0	0	0	0	NA	antisense	NA	NA	NA	antisense	1
Natural antisense to AT5G37310	Chr5:14771996-14772493	New_antisense RNA	XLOC_035528	0	0	0	0	0	0	0	0	0	0	0	0	0	0	0	0	0	0	0	0	0	0	0	0	NA	antisense	NA	NA	NA	antisense	1
Natural antisense to AT5G37500	Chr5:14895194-14895313	New_antisense RNA	XLOC_035547	0	0	0	0	0	0	0	0	0	0	0	0	0	0	0	0	0	0	0	0	0	0	0	0	NA	antisense	NA	NA	NA	antisense	1
Natural antisense to AT5G37770	Chr5:14999555-14999724	New_antisense RNA	XLOC_035564	0	0	0	0	0	0	0	0	0	0	0	0	0	0	0	0	0	0	0	0	0	0	0	0	NA	antisense	NA	NA	NA	antisense	1
Natural antisense to AT5G37795	Chr5:15032541-15032703	New_antisense RNA	XLOC_035569	0	0	0	0	0	0	0	0	0	0	0	0	0	0	0	0	0	0	0	0	0	0	0	0	NA	antisense	NA	NA	NA	antisense	1
Natural antisense to AT5G37890	Chr5:15091915-15092107	New_antisense RNA	XLOC_035576	0	0	0	0	0	0	0	0	0	0	0	0	0	0	0	0	0	0	0	0	0	0	0	0	NA	antisense	NA	NA	NA	antisense	1
Natural antisense to AT5G38320	Chr5:15316736-15316907	New_antisense RNA	XLOC_035617	0	0	0	0	0	0	0	0	0	0	0	0	0	0	0	0	0	0	0	0	0	0	0	0	NA	antisense	NA	NA	NA	antisense	1
Natural antisense to AT5G38410	Chr5:15378327-15378737	New_antisense RNA	XLOC_035633	0	0	0	0	0	0	0	0	0	0	0	0	1	0	0	0	0	0	0	0	0	0	0	0	NA	antisense	NA	NA	NA	antisense	1
Natural antisense to AT5G40190	Chr5:16069992-16070073	New_antisense RNA	XLOC_035764	0	0	0	0	0	0	0	0	0	0	0	0	1	0	0	0	0	0	0	0	0	0	0	0	NA	antisense	NA	NA	NA	antisense	1
Natural antisense to AT5G40340	Chr5:16135251-16135514	New_antisense RNA	XLOC_035773	0	0	0	0	0	0	0	0	0	0	0	0	0	0	0	0	0	0	0	0	0	0	0	0	NA	antisense	NA	NA	NA	antisense	1
Natural antisense to AT5G40790	Chr5:16331191-16331323	New_antisense RNA	XLOC_035816	0	0	0	0	0	0	0	0	0	0	0	0	1	0	0	0	0	0	0	0	0	0	0	0	NA	antisense	NA	NA	NA	antisense	1
Natural antisense to AT5G40800	Chr5:16335925-16336721	New_antisense RNA	XLOC_035818	0	0	0	0	0	0	0	0	0	0	0	0	1	0	0	0	0	0	0	0	0	0	0	0	NA	antisense	NA	NA	NA	antisense	1
Natural antisense to AT5G41020	Chr5:16427745-16427895	New_antisense RNA	XLOC_035840	0	0	0	0	0	0	0	0	0	0	0	0	0	0	0	0	0	0	0	0	0	0	0	0	NA	antisense	NA	NA	NA	antisense	1
Natural antisense to AT5G41265	Chr5:16507535-16507629	New_antisense RNA	XLOC_035857	0	0	0	0	0	0	0	0	0	0	0	0	0	0	0	0	0	0	0	0	0	0	0	0	NA	antisense	NA	NA	NA	antisense	1
Natural antisense to AT5G42060	Chr5:16818278-16818418	New_antisense RNA	XLOC_035919	0	0	0	0	0	0	0	0	0	0	0	0	0	0	0	0	0	0	0	0	0	0	0	0	NA	antisense	NA	NA	NA	antisense	1
Natural antisense to AT5G42110	Chr5:16832258-16832561	New_antisense RNA	XLOC_035921	0	0	0	0	0	0	0	0	0	0	0	0	1	0	0	0	0	0	0	0	0	0	0	0	NA	antisense	NA	NA	NA	antisense	1
Natural antisense to AT5G42860	Chr5:17185018-17185153	New_antisense RNA	XLOC_035991	0	0	0	0	0	0	0	0	0	0	0	0	0	0	0	0	0	0	0	0	0	0	0	0	NA	antisense	NA	NA	NA	antisense	1
Natural antisense to AT5G43285	Chr5:17370053-17370077	New_antisense RNA	XLOC_036023	0	0	0	0	0	0	0	0	0	0	0	0	0	0	0	0	0	0	0	0	0	0	0	0	NA	antisense	NA	NA	NA	antisense	1
Natural antisense to AT5G43455	Chr5:17459112-17459283	New_antisense RNA	XLOC_036033	0	0	0	0	0	0	0	0	0	0	0	0	0	0	0	0	0	0	0	0	0	0	0	0	NA	antisense	NA	NA	NA	antisense	1
Natural antisense to AT5G43490	Chr5:17467174-17467226	New_antisense RNA	XLOC_036035	0	0	0	0	0	0	0	0	0	0	0	0	0	0	0	0	0	0	0	0	0	0	0	0	NA	antisense	NA	NA	NA	antisense	1
Natural antisense to AT5G43520	Chr5:17485199-17485319	New_antisense RNA	XLOC_036041	0	0	0	0	0	0	0	0	0	0	0	0	0	0	0	0	0	0	0	0	0	0	0	0	NA	antisense	NA	NA	NA	antisense	1
Natural antisense to AT5G43520	Chr5:17486240-17486355	New_antisense RNA	XLOC_036042	0	0	0	0	0	0	0	0	0	0	0	0	1	0	0	0	0	0	0	0	0	0	0	0	NA	antisense	NA	NA	NA	antisense	1
Natural antisense to AT5G43590	Chr5:17508888-17509211	New_antisense RNA	XLOC_036049	0	0	0	0	0	0	0	0	0	0	0	0	1	0	0	0	0	0	0	0	0	0	0	0	NA	antisense	NA	NA	NA	antisense	1
Natural antisense to AT5G43890	Chr5:17650325-17650527	New_antisense RNA	XLOC_036073	0	0	0	0	0	0	0	0	0	0	0	0	0	0	0	0	0	0	0	0	0	0	0	0	NA	antisense	NA	NA	NA	antisense	1
Natural antisense to AT5G43960	Chr5:17688690-17688882	New_antisense RNA	XLOC_036078	0	0	0	0	0	0	0	0	0	0	0	0	0	0	0	0	0	0	0	0	0	0	0	0	NA	antisense	NA	NA	NA	antisense	1
Natural antisense to AT5G44290	Chr5:17843719-17843886	New_antisense RNA	XLOC_036103	0	0	0	0	0	0	0	0	0	0	0	0	0	0	0	0	0	0	0	0	0	0	0	0	NA	antisense	NA	NA	NA	antisense	1
Natural antisense to AT5G44306	Chr5:17847448-17847539	New_antisense RNA	XLOC_036104	0	0	0	0	0	0	0	0	0	0	0	0	1	0	0	0	0	0	0	0	0	0	0	0	NA	antisense	NA	NA	NA	antisense	1
Natural antisense to AT5G44450	Chr5:17915990-17916090	New_antisense RNA	XLOC_036112	0	0	0	0	0	0	0	0	0	0	0	0	0	0	0	0	0	0	0	0	0	0	0	0	NA	antisense	NA	NA	NA	antisense	1
Natural antisense to AT5G45820	Chr5:18588773-18588846	New_antisense RNA	XLOC_036214	0	0	0	0	0	0	0	0	0	0	0	0	0	0	0	0	0	0	0	0	0	0	0	0	NA	antisense	NA	NA	NA	antisense	1
Natural antisense to AT5G45830	Chr5:18591407-18591534	New_antisense RNA	XLOC_036215	0	0	0	0	0	0	0	0	0	0	0	0	1	0	0	0	0	0	0	0	0	0	0	0	NA	antisense	NA	NA	NA	antisense	1
Natural antisense to AT5G45840	Chr5:18597837-18597954	New_antisense RNA	XLOC_036216	0	0	0	0	0	0	0	0	0	0	0	0	1	0	0	0	0	0	0	0	0	0	0	0	NA	antisense	NA	NA	NA	antisense	1
Natural antisense to AT5G45940	Chr5:18630609-18630753	New_antisense RNA	XLOC_036222	0	0	0	0	0	0	0	0	0	0	0	0	1	0	0	0	0	0	0	0	0	0	0	0	NA	antisense	NA	NA	NA	antisense	1
Natural antisense to AT5G00590	Chr5:18701946-18702109	New_antisense RNA	XLOC_036235	0	0	0	0	0	0	0	0	0	0	0	0	0	0	0	0	0	0	0	0	0	0	0	0	NA	antisense	NA	NA	NA	antisense	1
Natural antisense to AT5G46665	Chr5:18934309-18935385	New_antisense RNA	XLOC_036275	0	0	0	0	0	0	0	0	0	0	0	0	0	0	0	0	0	0	0	0	0	0	0	0	NA	antisense	NA	NA	NA	antisense	1
Natural antisense to AT5G47000	Chr5:19070237-19070456	New_antisense RNA	XLOC_036301	0	0	0	0	0	0	0	0	0	0	0	0	0	0	0	0	0	0	0	0	0	0	0	0	NA	antisense	NA	NA	NA	antisense	1
Natural antisense to AT5G47040	Chr5:19092821-19092921	New_antisense RNA	XLOC_036305	0	0	0	0	0	0	0	0	0	0	0	0	0	0	0	0	0	0	0	0	0	0	0	0	NA	antisense	NA	NA	NA	antisense	1
Natural antisense to AT5G06965	Chr5:19182935-19183035	New_antisense RNA	XLOC_036321	0	0	0	0	0	0	0	0	0	0	0	0	0	0	0	0	0	0	0	0	0	0	0	0	NA	antisense	NA	NA	NA	antisense	1
[truncated: 37,735 more rows]

## Sheet: (A) Description
Sheet	Description
B	Differential gene expression analysis (Data should be filtered using 0 and 1 values in each columns)
C	RNA prof analysis (Data should be filtered using 0 and 1 values in each columns).
D	Expresssion and usage of all isoforms from genes containing at least one isoforms switching event (comparison of nsra/b with Col-0)
E	NSRa targets identified by RIP
F	TF identified in NSRa targets

## Sheet: (B) DEG
				Gene differentially expressed according to the following comparison : p-value (Bonferronni)<0.01
desc	loc	simplified_locus_type	id	genotype : nsrab effect only	interaction genotype condition (nsrab*NAA)	Condition (effect of NAA only)	nsra/b vs Col-0 (Mock) up genes	nsra/b vs Col-0 (Mock) down genes	nsra/b vs Col-0 (NAA) down genes	nsra/b vs Col-0 (NAA) up genes
Natural antisense to AT1G01030	Chr1:13638-13826	antisense	XLOC_000003	0	0	0	0	0	0	0
Natural antisense to AT1G01070	Chr1:41004-41131	antisense	XLOC_000007	0	0	0	0	0	0	0
Natural antisense to AT1G01090	Chr1:47100-47238	antisense	XLOC_000009	0	0	0	0	0	0	0
Natural antisense to AT1G01140	Chr1:63712-64219	antisense	XLOC_000011	0	0	0	0	0	0	0
Natural antisense to AT1G01250	Chr1:105304-105483	antisense	XLOC_000021	0	0	0	0	0	0	0
Natural antisense to AT1G01420	Chr1:156159-156270	antisense	XLOC_000036	0	0	0	0	0	0	0
Natural antisense to AT1G01470	Chr1:172883-173016	antisense	XLOC_000039	0	0	0	0	0	0	0
Natural antisense to AT1G01490	Chr1:182394-182474	antisense	XLOC_000041	0	0	0	0	0	0	0
Natural antisense to AT1G01610	Chr1:224299-224405	antisense	XLOC_000054	0	0	0	0	0	0	0
Natural antisense to AT1G01680	Chr1:248382-248599	antisense	XLOC_000057	0	0	0	0	0	0	0
Natural antisense to AT1G01700	Chr1:258864-259377	antisense	XLOC_000061	0	0	0	0	0	0	0
Natural antisense to AT1G02050	Chr1:360653-360758	antisense	XLOC_000085	0	0	0	0	0	0	0
Natural antisense to AT1G02070	Chr1:371090-371224	antisense	XLOC_000087	0	0	0	0	0	0	0
Natural antisense to AT1G04107	Chr1:471414-471678	antisense	XLOC_000108	0	0	0	0	0	0	0
Natural antisense to AT1G02440	Chr1:497411-497705	antisense	XLOC_000117	0	0	0	0	0	0	0
Natural antisense to AT1G08805	Chr1:551603-551777	antisense	XLOC_000129	0	0	0	0	0	0	0
Natural antisense to AT1G02820	Chr1:623486-623666	antisense	XLOC_000148	0	0	0	0	0	0	0
Natural antisense to AT1G02820	Chr1:624497-624732	antisense	XLOC_000149	0	0	0	0	0	0	0
Natural antisense to AT1G03330	Chr1:817902-818014	antisense	XLOC_000182	0	0	0	0	0	0	0
Natural antisense to AT1G03390	Chr1:842333-842654	antisense	XLOC_000189	0	0	0	0	0	0	0
Natural antisense to AT1G03746	Chr1:937469-937659	antisense	XLOC_000209	0	0	0	0	0	0	0
Natural antisense to AT1G03870	Chr1:983469-983588	antisense	XLOC_000215	0	0	0	0	0	0	0
Natural antisense to AT1G03950	Chr1:1011059-1011227	antisense	XLOC_000227	0	0	0	0	0	0	0
Natural antisense to AT1G04000	Chr1:1029029-1029266	antisense	XLOC_000231	0	0	0	0	0	0	0
Natural antisense to AT1G04040	Chr1:1043794-1043924	antisense	XLOC_000235	0	0	0	0	0	0	0
Natural antisense to AT1G04260	Chr1:1140184-1140369	antisense	XLOC_000250	0	0	0	0	0	0	0
Natural antisense to AT1G04500	Chr1:1224489-1224614	antisense	XLOC_000269	0	0	0	0	0	0	0
Natural antisense to AT1G04770	Chr1:1337817-1338098	antisense	XLOC_000287	0	0	0	0	0	0	0
Natural antisense to AT1G04850	Chr1:1368855-1369067	antisense	XLOC_000292	0	0	0	0	0	0	0
Natural antisense to AT1G04990	Chr1:1421586-1421739	antisense	XLOC_000297	0	0	0	0	0	0	0
Natural antisense to AT1G04367	Chr1:1523972-1524110	antisense	XLOC_000318	0	0	0	0	0	0	0
Natural antisense to AT1G05300	Chr1:1547809-1548009	antisense	XLOC_000322	0	0	0	0	0	0	0
Natural antisense to AT1G05490	Chr1:1623420-1623693	antisense	XLOC_000331	0	0	0	0	0	0	0
Natural antisense to AT1G05577	Chr1:1662090-1662130	antisense	XLOC_000337	0	0	0	0	0	0	0
Natural antisense to AT1G06570	Chr1:2013446-2013726	antisense	XLOC_000409	0	0	0	0	0	0	0
Natural antisense to AT1G07030	Chr1:2160746-2160917	antisense	XLOC_000434	0	0	0	0	0	0	0
Natural antisense to AT1G07060	Chr1:2166087-2166394	antisense	XLOC_000436	0	0	0	0	0	0	0
Natural antisense to AT1G07150	Chr1:2195730-2196032	antisense	XLOC_000443	0	0	0	0	0	0	0
Natural antisense to AT1G07200	Chr1:2208194-2208536	antisense	XLOC_000448	0	0	0	0	0	0	0
Natural antisense to AT1G07380	Chr1:2269108-2269221	antisense	XLOC_000460	0	0	0	0	0	0	0
Natural antisense to AT1G07430	Chr1:2280698-2280810	antisense	XLOC_000465	0	0	0	0	0	0	0
Natural antisense to AT1G07440	Chr1:2287693-2287989	antisense	XLOC_000467	0	0	0	0	0	0	0
Natural antisense to AT1G07590	Chr1:2336319-2336487	antisense	XLOC_000480	0	0	0	0	0	0	0
Natural antisense to AT1G08230	Chr1:2586723-2586840	antisense	XLOC_000517	0	0	0	0	0	0	0
Natural antisense to AT1G08610	Chr1:2735743-2735855	antisense	XLOC_000542	0	0	0	0	0	0	0
Natural antisense to AT1G09483	Chr1:3061713-3061913	antisense	XLOC_000599	0	0	0	0	0	0	0
Natural antisense to AT1G09575	Chr1:3101025-3101202	antisense	XLOC_000607	0	0	0	0	0	0	0
Natural antisense to AT1G09940	Chr1:3239521-3239623	antisense	XLOC_000631	0	0	0	0	0	0	0
Natural antisense to AT1G10000	Chr1:3263813-3263944	antisense	XLOC_000634	0	0	0	0	0	0	0
Natural antisense to AT1G10000	Chr1:3265084-3265190	antisense	XLOC_000635	0	0	0	0	0	0	0
Natural antisense to AT1G10260	Chr1:3361153-3361252	antisense	XLOC_000654	0	0	0	0	0	0	0
Natural antisense to AT1G10320	Chr1:3388314-3388387	antisense	XLOC_000658	0	0	0	0	0	0	0
Natural antisense to AT1G10370	Chr1:3398304-3398625	antisense	XLOC_000660	0	0	0	0	0	0	0
Natural antisense to AT1G10470	Chr1:3441527-3442007	antisense	XLOC_000670	0	0	0	0	0	0	0
Natural antisense to AT1G10740	Chr1:3570992-3571237	antisense	XLOC_000699	0	0	0	0	0	0	0
Natural antisense to AT1G10900	Chr1:3631669-3632219	antisense	XLOC_000708	0	0	0	0	0	0	0
Natural antisense to AT1G10920	Chr1:3647684-3647833	antisense	XLOC_000711	0	0	0	0	0	0	0
Natural antisense to AT1G10980	Chr1:3667042-3667229	antisense	XLOC_000713	0	0	0	0	0	0	0
Natural antisense to AT1G11145	Chr1:3728106-3728254	antisense	XLOC_000722	0	0	0	0	0	0	0
Natural antisense to AT1G11210	Chr1:3756031-3756049	antisense	XLOC_000730	0	0	0	0	0	0	0
Natural antisense to AT1G11220	Chr1:3761069-3761251	antisense	XLOC_000731	0	0	0	0	0	0	0
Natural antisense to AT1G11360	Chr1:3822874-3822945	antisense	XLOC_000740	0	0	0	0	0	0	0
Natural antisense to AT1G11592	Chr1:3896905-3897039	antisense	XLOC_000757	0	0	0	0	0	0	0
Natural antisense to AT1G11740	Chr1:3966816-3966939	antisense	XLOC_000774	0	0	0	0	0	0	0
Natural antisense to AT1G12380	Chr1:4217318-4217419	antisense	XLOC_000824	0	0	0	0	0	0	0
Natural antisense to AT1G12440	Chr1:4243107-4243528	antisense	XLOC_000827	0	0	0	0	0	0	0
Natural antisense to AT1G12680	Chr1:4323194-4323294	antisense	XLOC_000848	0	0	0	0	0	0	0
Natural antisense to AT1G12700	Chr1:4323366-4323539	antisense	XLOC_000849	0	0	0	0	0	0	0
Natural antisense to AT1G13140	Chr1:4478093-4478304	antisense	XLOC_000878	0	0	0	0	0	0	0
Natural antisense to AT1G13200	Chr1:4508487-4508663	antisense	XLOC_000885	0	0	0	0	0	0	0
Natural antisense to AT1G13340	Chr1:4571130-4571238	antisense	XLOC_000895	0	0	0	0	0	0	0
Natural antisense to AT1G13360	Chr1:4577871-4578066	antisense	XLOC_000896	0	0	0	0	0	0	0
Natural antisense to AT1G13500	Chr1:4627748-4627852	antisense	XLOC_000907	0	0	0	0	0	0	0
Natural antisense to AT1G13550	Chr1:4636706-4636995	antisense	XLOC_000908	0	0	0	0	0	0	0
Natural antisense to AT1G13650	Chr1:4682237-4682469	antisense	XLOC_000916	0	0	0	0	0	0	0
Natural antisense to AT1G13710	Chr1:4704677-4704830	antisense	XLOC_000923	0	0	0	0	0	0	0
Natural antisense to AT1G13860	Chr1:4746916-4747032	antisense	XLOC_000936	0	0	0	0	0	0	0
Natural antisense to AT1G14010	Chr1:4801763-4802045	antisense	XLOC_000948	0	0	0	0	0	0	0
Natural antisense to AT1G14120	Chr1:4833199-4833426	antisense	XLOC_000957	0	0	0	0	0	0	0
Natural antisense to AT1G14910	Chr1:5139370-5139769	antisense	XLOC_001011	0	0	0	0	0	0	0
Natural antisense to AT1G15100	Chr1:5193067-5193296	antisense	XLOC_001024	0	0	0	0	0	0	0
Natural antisense to AT1G15100	Chr1:5194127-5194285	antisense	XLOC_001025	0	0	0	0	0	0	0
Natural antisense to AT1G16510	Chr1:5645349-5645379	antisense	XLOC_001119	0	0	0	0	0	0	0
Natural antisense to AT1G16515	Chr1:5648017-5648387	antisense	XLOC_001121	0	0	0	0	0	0	0
Natural antisense to AT1G16920	Chr1:5787247-5787337	antisense	XLOC_001152	0	0	0	0	0	0	0
Natural antisense to AT1G17240	Chr1:5898868-5899052	antisense	XLOC_001180	0	0	0	0	0	0	0
Natural antisense to AT1G17280	Chr1:5920376-5920536	antisense	XLOC_001184	0	0	0	0	0	0	0
Natural antisense to AT1G17540	Chr1:6032784-6033021	antisense	XLOC_001203	0	0	0	0	0	0	0
Natural antisense to AT1G17600	Chr1:6052373-6052462	antisense	XLOC_001208	0	0	0	0	0	0	0
Natural antisense to AT1G18210	Chr1:6268797-6268899	antisense	XLOC_001249	0	0	0	0	0	0	0
Natural antisense to AT1G18370	Chr1:6319368-6319517	antisense	XLOC_001256	0	0	0	0	0	0	0
Natural antisense to AT1G18540	Chr1:6378578-6378749	antisense	XLOC_001271	0	0	0	0	0	0	0
Natural antisense to AT1G18850	Chr1:6504598-6504713	antisense	XLOC_001293	0	0	0	0	0	0	0
Natural antisense to AT1G19210	Chr1:6627480-6627569	antisense	XLOC_001320	0	0	0	0	0	0	0
Natural antisense to AT1G05517	Chr1:6942091-6942409	antisense	XLOC_001373	0	0	0	0	0	0	0
Natural antisense to AT1G20340	Chr1:7043369-7043492	antisense	XLOC_001397	0	0	0	0	0	0	0
Natural antisense to AT1G20400	Chr1:7076562-7076654	antisense	XLOC_001405	0	0	0	0	0	0	0
Natural antisense to AT1G20450	Chr1:7089507-7090139	antisense	XLOC_001408	0	0	0	0	0	0	0
Natural antisense to AT1G20480	Chr1:7097066-7097271	antisense	XLOC_001411	0	0	0	0	0	0	0
Natural antisense to AT1G20770	Chr1:7216678-7216795	antisense	XLOC_001432	0	0	0	0	0	0	0
Natural antisense to AT1G21310	Chr1:7454962-7455130	antisense	XLOC_001471	0	0	0	0	0	0	0
Natural antisense to AT1G21320	Chr1:7461972-7462356	antisense	XLOC_001474	0	0	0	0	0	0	0
Natural antisense to AT1G21350	Chr1:7478985-7479108	antisense	XLOC_001480	0	0	0	0	0	0	0
Natural antisense to AT1G21520	Chr1:7534837-7535001	antisense	XLOC_001490	0	0	0	0	0	0	0
Natural antisense to AT1G21830	Chr1:7662712-7662806	antisense	XLOC_001511	0	0	0	0	0	0	0
Natural antisense to AT1G21920	Chr1:7706170-7706319	antisense	XLOC_001521	0	0	0	0	0	0	0
Natural antisense to AT1G21940	Chr1:7715056-7715212	antisense	XLOC_001523	0	0	0	0	0	0	0
Natural antisense to AT1G21990	Chr1:7740407-7740571	antisense	XLOC_001528	0	0	0	0	0	0	0
Natural antisense to AT1G22403	Chr1:7909627-7909743	antisense	XLOC_001555	0	0	0	0	0	0	0
Natural antisense to AT1G22570	Chr1:7978484-7978563	antisense	XLOC_001566	0	0	0	0	0	0	0
Natural antisense to AT1G22600	Chr1:7989173-7989273	antisense	XLOC_001569	0	0	0	0	0	0	0
Natural antisense to AT1G22920	Chr1:8109508-8109643	antisense	XLOC_001592	0	0	0	0	0	0	0
Natural antisense to AT1G22985	Chr1:8135963-8136042	antisense	XLOC_001595	0	0	0	0	0	0	0
Natural antisense to AT1G23350	Chr1:8294188-8294427	antisense	XLOC_001624	0	0	0	0	0	0	0
Natural antisense to AT1G23400	Chr1:8311927-8312069	antisense	XLOC_001626	0	0	0	0	0	0	0
Natural antisense to AT1G23520	Chr1:8344825-8345182	antisense	XLOC_001636	0	0	0	0	0	0	0
Natural antisense to AT1G23740	Chr1:8399773-8399959	antisense	XLOC_001643	0	0	0	0	0	0	0
Natural antisense to AT1G23800	Chr1:8414848-8414961	antisense	XLOC_001647	0	0	0	0	0	0	0
Natural antisense to AT1G23960	Chr1:8480310-8480503	antisense	XLOC_001660	0	0	0	0	0	0	0
Natural antisense to AT1G24170	Chr1:8557089-8557219	antisense	XLOC_001675	0	0	0	0	0	0	0
Natural antisense to AT1G24290	Chr1:8614219-8614329	antisense	XLOC_001682	0	0	0	0	0	0	0
Natural antisense to AT1G24370	Chr1:8643663-8643810	antisense	XLOC_001687	0	0	0	0	0	0	0
Natural antisense to AT1G24480	Chr1:8677219-8677391	antisense	XLOC_001699	0	0	0	0	0	0	0
Natural antisense to AT1G24575	Chr1:8711491-8711603	antisense	XLOC_001708	0	0	0	0	0	0	0
Natural antisense to AT1G05913	Chr1:8756131-8756342	antisense	XLOC_001715	0	0	0	0	0	0	0
Natural antisense to AT1G24996	Chr1:8798390-8798579	antisense	XLOC_001724	0	0	0	0	0	0	0
Natural antisense to AT1G05963	Chr1:8924064-8924282	antisense	XLOC_001756	0	0	0	0	0	0	0
Natural antisense to AT1G25440	Chr1:8933544-8933735	antisense	XLOC_001757	0	0	0	0	0	0	0
Natural antisense to AT1G25510	Chr1:8961114-8961230	antisense	XLOC_001762	0	0	0	0	0	0	0
Natural antisense to AT1G25560	Chr1:8983215-8983319	antisense	XLOC_001766	0	0	0	0	0	0	0
Natural antisense to AT1G26110	Chr1:9027875-9027990	antisense	XLOC_001770	0	0	0	0	0	0	0
Natural antisense to AT1G26440	Chr1:9145994-9146087	antisense	XLOC_001785	0	0	0	0	0	0	0
Natural antisense to AT1G26810	Chr1:9286307-9286704	antisense	XLOC_001820	0	0	0	0	0	0	0
Natural antisense to AT1G26921	Chr1:9330891-9331004	antisense	XLOC_001831	0	0	0	0	0	0	0
Natural antisense to AT1G26921	Chr1:9331160-9331271	antisense	XLOC_001832	0	0	0	0	0	0	0
Natural antisense to AT1G27670	Chr1:9628701-9628904	antisense	XLOC_001891	0	0	0	0	0	0	0
Natural antisense to AT1G28390	Chr1:9968229-9968401	antisense	XLOC_001949	0	0	0	0	0	0	0
Natural antisense to AT1G28400	Chr1:9973912-9974020	antisense	XLOC_001951	0	0	0	0	0	0	0
Natural antisense to AT1G28600	Chr1:10053171-10053286	antisense	XLOC_001967	0	0	0	0	0	0	0
Natural antisense to AT1G29430	Chr1:10303372-10303833	antisense	XLOC_002038	0	0	0	0	0	0	0
Natural antisense to AT1G29460	Chr1:10306964-10307377	antisense	XLOC_002040	0	0	0	0	0	0	0
Natural antisense to AT1G30080	Chr1:10553204-10553321	antisense	XLOC_002089	0	0	0	0	0	0	0
Natural antisense to AT1G06307	Chr1:10590500-10590703	antisense	XLOC_002093	0	0	0	0	0	0	0
Natural antisense to AT1G30330	Chr1:10690838-10691053	antisense	XLOC_002111	0	0	0	0	0	0	0
Natural antisense to AT1G30490	Chr1:10801039-10801161	antisense	XLOC_002128	0	0	0	0	0	0	0
Natural antisense to AT1G30545	Chr1:10822033-10822141	antisense	XLOC_002131	0	0	0	0	0	0	0
Natural antisense to AT1G30590	Chr1:10840822-10841019	antisense	XLOC_002134	0	0	0	0	0	0	0
Natural antisense to AT1G06353	Chr1:10921829-10921930	antisense	XLOC_002149	0	0	0	0	0	0	0
Natural antisense to AT1G06413	Chr1:11135903-11136005	antisense	XLOC_002185	0	0	0	0	0	0	0
Natural antisense to AT1G06417	Chr1:11137353-11139851	antisense	XLOC_002186	0	1	0	0	0	0	1
Natural antisense to AT1G06417	Chr1:11139975-11140305	antisense	XLOC_002187	0	0	0	0	0	0	0
Natural antisense to AT1G31240	Chr1:11163535-11163907	antisense	XLOC_002192	0	0	0	0	0	0	0
Natural antisense to AT1G31335	Chr1:11216465-11216859	antisense	XLOC_002203	0	0	0	0	0	0	0
Natural antisense to AT1G31335	Chr1:11217458-11217584	antisense	XLOC_002204	0	0	0	0	0	0	0
Natural antisense to AT1G31470	Chr1:11263265-11263411	antisense	XLOC_002209	0	0	0	0	0	0	0
Natural antisense to AT1G06473	Chr1:11472551-11472927	antisense	XLOC_002240	0	0	0	0	0	0	0
Natural antisense to AT1G06483	Chr1:11473220-11473297	antisense	XLOC_002241	0	0	0	0	0	0	0
Natural antisense to AT1G32190	Chr1:11595924-11595974	antisense	XLOC_002266	0	0	0	0	0	0	0
Natural antisense to AT1G32350	Chr1:11668623-11668773	antisense	XLOC_002282	0	0	0	0	0	0	0
Natural antisense to AT1G32530	Chr1:11762626-11762776	antisense	XLOC_002304	0	0	0	0	0	0	0
Natural antisense to AT1G32690	Chr1:11821768-11821919	antisense	XLOC_002320	0	0	0	0	0	0	0
Natural antisense to AT1G33410	Chr1:12109446-12109611	antisense	XLOC_002375	0	0	0	0	0	0	0
Natural antisense to AT1G33490	Chr1:12150537-12150677	antisense	XLOC_002379	0	0	0	0	0	0	0
Natural antisense to AT1G33607	Chr1:12187351-12187595	antisense	XLOC_002385	0	0	0	0	0	0	0
Natural antisense to AT1G33817	Chr1:12274594-12275070	antisense	XLOC_002404	0	0	0	0	0	0	0
Natural antisense to AT1G33817	Chr1:12276680-12277003	antisense	XLOC_002405	0	0	0	0	0	0	0
Natural antisense to AT1G34000	Chr1:12358948-12359153	antisense	XLOC_002418	0	0	0	0	0	0	0
Natural antisense to AT1G35210	Chr1:12897615-12897785	antisense	XLOC_002518	0	0	0	0	0	0	0
Natural antisense to AT1G35260	Chr1:12937005-12937076	antisense	XLOC_002524	0	0	0	0	0	0	0
Natural antisense to AT1G35560	Chr1:13117138-13117776	antisense	XLOC_002558	0	0	0	0	0	0	0
Natural antisense to AT1G36580	Chr1:13818474-13818693	antisense	XLOC_002648	0	0	0	0	0	0	0
Natural antisense to AT1G07027	Chr1:14285235-14285988	antisense	XLOC_002711	0	0	0	0	0	0	0
Natural antisense to AT1G07027	Chr1:14286114-14286531	antisense	XLOC_002712	0	0	0	0	0	0	0
Natural antisense to AT1G42560	Chr1:15983484-15983516	antisense	XLOC_002849	0	0	0	0	0	0	0
Natural antisense to AT1G44350	Chr1:16838524-16838683	antisense	XLOC_002964	0	0	0	0	0	0	0
Natural antisense to AT1G44608	Chr1:16874716-16874761	antisense	XLOC_002971	0	0	0	0	0	0	0
Natural antisense to AT1G44941	Chr1:16995049-16995406	antisense	XLOC_002992	0	0	0	0	0	0	0
Natural antisense to AT1G07287	Chr1:17012620-17012850	antisense	XLOC_002996	0	0	0	0	0	0	0
Natural antisense to AT1G07287	Chr1:17013039-17013220	antisense	XLOC_002997	0	0	0	0	0	0	0
Natural antisense to AT1G45030	Chr1:17028722-17028786	antisense	XLOC_002999	0	0	0	0	0	0	0
Natural antisense to AT1G45140	Chr1:17074436-17074456	antisense	XLOC_003008	0	0	0	0	0	0	0
Natural antisense to AT1G45616	Chr1:17183257-17183420	antisense	XLOC_003035	0	0	0	0	0	0	0
Natural antisense to AT1G46480	Chr1:17238098-17238241	antisense	XLOC_003044	0	0	0	0	0	0	0
Natural antisense to AT1G07323	Chr1:17295580-17295668	antisense	XLOC_003052	0	0	0	0	0	0	0
Natural antisense to AT1G07323	Chr1:17295908-17296306	antisense	XLOC_003053	0	0	0	0	0	0	0
Natural antisense to AT1G47495	Chr1:17428754-17428854	antisense	XLOC_003085	0	0	0	0	0	0	0
Natural antisense to AT1G07383	Chr1:17441083-17441739	antisense	XLOC_003088	0	0	0	0	0	0	0
Natural antisense to AT1G07393	Chr1:17483806-17484074	antisense	XLOC_003095	0	0	0	0	0	0	0
Natural antisense to AT1G47860	Chr1:17630176-17630363	antisense	XLOC_003130	0	0	0	0	0	0	0
Natural antisense to AT1G47960	Chr1:17683623-17683769	antisense	XLOC_003139	0	0	0	0	0	0	0
Natural antisense to AT1G48090	Chr1:17758364-17758464	antisense	XLOC_003147	0	0	0	0	0	0	0
Natural antisense to AT1G48760	Chr1:18039307-18039569	antisense	XLOC_003195	0	0	0	0	0	0	0
Natural antisense to AT1G49310	Chr1:18238279-18238304	antisense	XLOC_003237	0	0	0	0	0	0	0
Natural antisense to AT1G49500	Chr1:18322187-18322309	antisense	XLOC_003253	0	0	0	0	0	0	0
Natural antisense to AT1G49610	Chr1:18363093-18363372	antisense	XLOC_003264	0	0	0	0	0	0	0
Natural antisense to AT1G49620	Chr1:18366664-18366822	antisense	XLOC_003265	0	0	0	0	0	0	0
Natural antisense to AT1G49660	Chr1:18379808-18379908	antisense	XLOC_003266	0	0	0	0	0	0	0
Natural antisense to AT1G50055	Chr1:18549948-18550121	antisense	XLOC_003296	0	0	0	0	0	0	0
Natural antisense to AT1G50190	Chr1:18590789-18590889	antisense	XLOC_003305	0	0	0	0	0	0	0
Natural antisense to AT1G50280	Chr1:18626356-18626465	antisense	XLOC_003308	0	0	0	0	0	0	0
Natural antisense to AT1G50300	Chr1:18631951-18632051	antisense	XLOC_003309	0	0	0	0	0	0	0
Natural antisense to AT1G50390	Chr1:18666921-18667062	antisense	XLOC_003319	0	0	0	0	0	0	0
Natural antisense to AT1G50630	Chr1:18753863-18753944	antisense	XLOC_003335	0	0	0	0	0	0	0
Natural antisense to AT1G50750	Chr1:18811953-18812339	antisense	XLOC_003343	0	0	0	0	0	0	0
Natural antisense to AT1G50760	Chr1:18814933-18815027	antisense	XLOC_003347	0	0	0	0	0	0	0
Natural antisense to AT1G50760	Chr1:18815286-18815459	antisense	XLOC_003348	0	0	0	0	0	0	0
Natural antisense to AT1G51150	Chr1:18947668-18947730	antisense	XLOC_003376	0	0	0	0	0	0	0
Natural antisense to AT1G51150	Chr1:18949228-18949366	antisense	XLOC_003377	0	0	0	0	0	0	0
Natural antisense to AT1G51710	Chr1:19180108-19180196	antisense	XLOC_003422	0	0	0	0	0	0	0
Natural antisense to AT1G51965	Chr1:19314100-19314297	antisense	XLOC_003440	0	0	0	0	0	0	0
Natural antisense to AT1G52140	Chr1:19408246-19408439	antisense	XLOC_003449	0	0	0	0	0	0	0
Natural antisense to AT1G52342	Chr1:19493023-19493618	antisense	XLOC_003464	0	0	0	0	0	0	0
Natural antisense to AT1G52990	Chr1:19743411-19743528	antisense	XLOC_003513	0	0	0	0	0	0	0
Natural antisense to AT1G53170	Chr1:19821233-19821431	antisense	XLOC_003529	0	0	0	0	0	0	0
Natural antisense to AT1G53380	Chr1:19916646-19916827	antisense	XLOC_003544	0	0	0	0	0	0	0
Natural antisense to AT1G53520	Chr1:19976149-19976421	antisense	XLOC_003552	0	0	0	0	0	0	0
Natural antisense to AT1G53610	Chr1:20008896-20009058	antisense	XLOC_003562	0	0	0	0	0	0	0
Natural antisense to AT1G53635	Chr1:20019829-20019991	antisense	XLOC_003564	0	0	0	0	0	0	0
Natural antisense to AT1G53770	Chr1:20073791-20073900	antisense	XLOC_003574	0	0	0	0	0	0	0
Natural antisense to AT1G53780	Chr1:20078947-20079089	antisense	XLOC_003575	0	0	0	0	0	0	0
Natural antisense to AT1G53860	Chr1:20106369-20106434	antisense	XLOC_003582	0	0	0	0	0	0	0
Natural antisense to AT1G53935	Chr1:20141926-20142125	antisense	XLOC_003593	0	0	0	0	0	0	0
Natural antisense to AT1G53950	Chr1:20147970-20148078	antisense	XLOC_003596	0	0	0	0	0	0	0
Natural antisense to AT1G55030	Chr1:20531697-20531859	antisense	XLOC_003680	0	0	0	0	0	0	0
Natural antisense to AT1G55080	Chr1:20554193-20554330	antisense	XLOC_003685	0	0	0	0	0	0	0
Natural antisense to AT1G55210	Chr1:20597585-20597779	antisense	XLOC_003695	0	0	0	0	0	0	0
Natural antisense to AT1G55280	Chr1:20624551-20624726	antisense	XLOC_003704	0	0	0	0	0	0	0
Natural antisense to AT1G55430	Chr1:20699664-20699807	antisense	XLOC_003715	0	0	0	0	0	0	0
Natural antisense to AT1G55805	Chr1:20859417-20859679	antisense	XLOC_003736	0	0	0	0	0	0	0
Natural antisense to AT1G55990	Chr1:20942429-20942586	antisense	XLOC_003754	0	0	1	0	0	0	0
Natural antisense to AT1G55990	Chr1:20942852-20943184	antisense	XLOC_003755	0	0	1	0	0	0	0
Natural antisense to AT1G56010	Chr1:20949198-20949299	antisense	XLOC_003758	0	0	0	0	0	0	0
Natural antisense to AT1G56140	Chr1:21007773-21008104	antisense	XLOC_003765	0	0	0	0	0	0	0
Natural antisense to AT1G56280	Chr1:21074847-21075039	antisense	XLOC_003776	0	0	0	0	0	0	0
Natural antisense to AT1G08193	Chr1:21475039-21475242	antisense	XLOC_003910	0	0	0	0	0	0	0
Natural antisense to AT1G58130	Chr1:21525007-21525107	antisense	XLOC_003917	0	0	0	0	0	0	0
Natural antisense to AT1G58140	Chr1:21525218-21525484	antisense	XLOC_003918	0	0	0	0	0	0	0
Natural antisense to AT1G58140	Chr1:21529288-21529528	antisense	XLOC_003919	0	0	0	0	0	0	0
Natural antisense to AT1G58889	Chr1:21801566-21802332	antisense	XLOC_003965	0	0	0	0	0	0	0
Natural antisense to AT1G59720	Chr1:21941690-21941889	antisense	XLOC_003987	0	0	0	0	0	0	0
Natural antisense to AT1G60000	Chr1:22093325-22093482	antisense	XLOC_004007	0	0	0	0	0	0	0
Natural antisense to AT1G60120	Chr1:22172599-22172939	antisense	XLOC_004015	0	0	0	0	0	0	0
Natural antisense to AT1G60860	Chr1:22407752-22407854	antisense	XLOC_004046	0	0	0	0	0	0	0
Natural antisense to AT1G61100	Chr1:22512264-22512468	antisense	XLOC_004062	0	0	0	0	0	0	0
Natural antisense to AT1G08393	Chr1:22728362-22728800	antisense	XLOC_004094	0	0	0	0	0	0	0
Natural antisense to AT1G08507	Chr1:23031355-23031435	antisense	XLOC_004143	0	0	0	0	0	0	0
Natural antisense to AT1G08507	Chr1:23032973-23033280	antisense	XLOC_004144	0	0	0	0	0	0	0
Natural antisense to AT1G62700	Chr1:23215515-23216012	antisense	XLOC_004180	0	0	0	0	0	0	0
Natural antisense to AT1G62850	Chr1:23274241-23274398	antisense	XLOC_004188	0	0	0	0	0	0	0
Natural antisense to AT1G63240	Chr1:23458877-23458977	antisense	XLOC_004223	0	0	0	0	0	0	0
Natural antisense to AT1G63535	Chr1:23566016-23566291	antisense	XLOC_004241	0	0	0	0	0	0	0
Natural antisense to AT1G63800	Chr1:23669118-23669407	antisense	XLOC_004261	0	0	0	0	0	0	0
Natural antisense to AT1G63870	Chr1:23707095-23707195	antisense	XLOC_004265	0	0	0	0	0	0	0
Natural antisense to AT1G63870	Chr1:23711913-23712066	antisense	XLOC_004266	0	0	0	0	0	0	0
Natural antisense to AT1G64020	Chr1:23752059-23752240	antisense	XLOC_004276	0	0	0	0	0	0	0
Natural antisense to AT1G64190	Chr1:23827064-23827156	antisense	XLOC_004290	0	0	0	0	0	0	0
Natural antisense to AT1G64450	Chr1:23942801-23942977	antisense	XLOC_004316	0	0	0	0	0	0	0
Natural antisense to AT1G64700	Chr1:24040614-24040716	antisense	XLOC_004339	0	0	0	0	0	0	0
Natural antisense to AT1G64970	Chr1:24136093-24136227	antisense	XLOC_004359	0	0	0	0	0	0	0
Natural antisense to AT1G08807	Chr1:24576910-24577012	antisense	XLOC_004429	0	0	0	0	0	0	0
Natural antisense to AT1G66670	Chr1:24863491-24863773	antisense	XLOC_004472	0	0	0	0	0	0	0
Natural antisense to AT1G66690	Chr1:24870819-24870955	antisense	XLOC_004473	0	0	0	0	0	0	0
Natural antisense to AT1G67000	Chr1:25003237-25003542	antisense	XLOC_004498	0	0	0	0	0	0	0
Natural antisense to AT1G67050	Chr1:25029791-25029981	antisense	XLOC_004503	0	0	0	0	0	0	0
Natural antisense to AT1G67090	Chr1:25048011-25048190	antisense	XLOC_004507	0	0	0	0	0	0	0
Natural antisense to AT1G08903	Chr1:25119364-25119482	antisense	XLOC_004511	0	0	1	0	0	0	0
Natural antisense to AT1G67325	Chr1:25213196-25213572	antisense	XLOC_004527	0	0	0	0	0	0	0
Natural antisense to AT1G67490	Chr1:25286583-25286670	antisense	XLOC_004541	0	0	0	0	0	0	0
Natural antisense to AT1G67610	Chr1:25338294-25339094	antisense	XLOC_004546	0	0	0	0	0	0	0
Natural antisense to AT1G67865	Chr1:25445878-25446090	antisense	XLOC_004567	0	0	0	0	0	0	0
Natural antisense to AT1G68060	Chr1:25514544-25514637	antisense	XLOC_004581	0	0	0	0	0	0	0
Natural antisense to AT1G68070	Chr1:25516978-25517193	antisense	XLOC_004582	0	0	0	0	0	0	0
Natural antisense to AT1G68120	Chr1:25527058-25527212	antisense	XLOC_004586	0	0	0	0	0	0	0
Natural antisense to AT1G68430	Chr1:25654344-25654562	antisense	XLOC_004608	0	0	0	0	0	0	0
Natural antisense to AT1G68460	Chr1:25670246-25670392	antisense	XLOC_004610	0	0	0	0	0	0	0
Natural antisense to AT1G68530	Chr1:25714988-25715265	antisense	XLOC_004614	0	0	0	0	0	0	0
Natural antisense to AT1G69020	Chr1:25947153-25947272	antisense	XLOC_004659	0	0	0	0	0	0	0
Natural antisense to AT1G69140	Chr1:25991919-25992108	antisense	XLOC_004668	0	0	0	0	0	0	0
Natural antisense to AT1G69220	Chr1:26020009-26020117	antisense	XLOC_004674	0	0	0	0	0	0	0
Natural antisense to AT1G69310	Chr1:26058288-26058480	antisense	XLOC_004680	0	0	0	0	0	0	0
Natural antisense to AT1G69640	Chr1:26195629-26195811	antisense	XLOC_004714	0	0	0	0	0	0	0
Natural antisense to AT1G09097	Chr1:26207608-26207895	antisense	XLOC_004716	0	0	0	0	0	0	0
Natural antisense to AT1G69900	Chr1:26327765-26327842	antisense	XLOC_004737	0	0	0	0	0	0	0
Natural antisense to AT1G70850	Chr1:26716691-26716840	antisense	XLOC_004809	0	0	0	0	0	0	0
Natural antisense to AT1G71410	Chr1:26917643-26917743	antisense	XLOC_004848	0	0	0	0	0	0	0
Natural antisense to AT1G72160	Chr1:27155722-27155825	antisense	XLOC_004904	0	0	0	0	0	0	0
Natural antisense to AT1G72280	Chr1:27211401-27211636	antisense	XLOC_004912	0	0	0	0	0	0	0
Natural antisense to AT1G72300	Chr1:27221171-27221387	antisense	XLOC_004914	0	0	0	0	0	0	0
Natural antisense to AT1G72720	Chr1:27377406-27377576	antisense	XLOC_004940	0	0	0	0	0	0	0
Natural antisense to AT1G73500	Chr1:27640564-27641072	antisense	XLOC_004985	0	0	0	0	0	0	0
Natural antisense to AT1G73655	Chr1:27691753-27691848	antisense	XLOC_004999	0	0	0	0	0	0	0
Natural antisense to AT1G73890	Chr1:27788559-27788843	antisense	XLOC_005018	0	0	0	0	0	0	0
Natural antisense to AT1G74010	Chr1:27834007-27834044	antisense	XLOC_005025	0	0	0	0	0	0	0
Natural antisense to AT1G74190	Chr1:27902491-27902606	antisense	XLOC_005037	0	0	0	0	0	0	0
Natural antisense to AT1G74420	Chr1:27969807-27969978	antisense	XLOC_005052	0	0	0	0	0	0	0
Natural antisense to AT1G09477	Chr1:28012805-28012923	antisense	XLOC_005060	0	0	0	0	0	0	0
Natural antisense to AT1G74880	Chr1:28131019-28131148	antisense	XLOC_005085	0	0	0	0	0	0	0
Natural antisense to AT1G75060	Chr1:28183480-28183696	antisense	XLOC_005095	0	0	0	0	0	0	0
Natural antisense to AT1G75090	Chr1:28189676-28189787	antisense	XLOC_005099	0	0	0	0	0	0	0
Natural antisense to AT1G75990	Chr1:28526783-28526884	antisense	XLOC_005169	0	0	0	0	0	0	0
Natural antisense to AT1G76060	Chr1:28543787-28544302	antisense	XLOC_005175	0	0	0	0	0	0	0
Natural antisense to AT1G76065	Chr1:28545635-28545749	antisense	XLOC_005176	0	0	0	0	0	0	0
Natural antisense to AT1G76090	Chr1:28551739-28551845	antisense	XLOC_005179	0	0	0	0	0	0	0
Natural antisense to AT1G09607	Chr1:28568625-28569024	antisense	XLOC_005181	0	0	0	0	0	0	0
Natural antisense to AT1G76150	Chr1:28577620-28577788	antisense	XLOC_005184	0	0	0	0	0	0	0
Natural antisense to AT1G76180	Chr1:28586601-28586730	antisense	XLOC_005186	0	0	0	0	0	0	0
Natural antisense to AT1G76940	Chr1:28904357-28904489	antisense	XLOC_005241	0	0	0	0	0	0	0
Natural antisense to AT1G77170	Chr1:28999521-28999621	antisense	XLOC_005257	0	0	0	0	0	0	0
Natural antisense to AT1G77540	Chr1:29138207-29138308	antisense	XLOC_005280	0	0	0	0	0	0	0
Natural antisense to AT1G09737	Chr1:29173272-29173358	antisense	XLOC_005283	0	0	0	0	0	0	0
Natural antisense to AT1G77880	Chr1:29287073-29287225	antisense	XLOC_005306	0	0	0	0	0	0	0
Natural antisense to AT1G78340	Chr1:29471676-29472264	antisense	XLOC_005343	0	0	0	0	0	0	0
Natural antisense to AT1G78340	Chr1:29473936-29474092	antisense	XLOC_005344	0	0	0	0	0	0	0
Natural antisense to AT1G78450	Chr1:29516486-29516763	antisense	XLOC_005350	0	0	0	0	0	0	0
Natural antisense to AT1G78460	Chr1:29519259-29519410	antisense	XLOC_005351	0	0	0	0	0	0	0
Natural antisense to AT1G78635	Chr1:29580605-29580769	antisense	XLOC_005362	0	0	0	0	0	0	0
Natural antisense to AT1G79000	Chr1:29716331-29716432	antisense	XLOC_005382	0	0	0	0	0	0	0
Natural antisense to AT1G79250	Chr1:29812246-29812916	antisense	XLOC_005398	0	0	0	0	0	0	0
Natural antisense to AT1G09985	Chr1:29842052-29842460	antisense	XLOC_005406	0	0	0	0	0	0	0
Natural antisense to AT1G79390	Chr1:29864254-29864511	antisense	XLOC_005410	0	0	0	0	0	0	0
Natural antisense to AT1G79600	Chr1:29949537-29949612	antisense	XLOC_005425	0	0	0	0	0	0	0
Natural antisense to AT1G79600	Chr1:29952642-29952735	antisense	XLOC_005426	0	0	0	0	0	0	0
Natural antisense to AT1G79700	Chr1:29993672-29993891	antisense	XLOC_005431	0	0	0	0	0	0	0
Natural antisense to AT1G79720	Chr1:29998991-29999082	antisense	XLOC_005434	0	0	0	0	0	0	0
Natural antisense to AT1G79820	Chr1:30027360-30027466	antisense	XLOC_005441	0	0	0	0	0	0	0
Natural antisense to AT1G80250	Chr1:30173884-30174085	antisense	XLOC_005472	0	0	0	0	0	0	0
Natural antisense to AT1G80340	Chr1:30202264-30202364	antisense	XLOC_005481	0	0	0	0	0	0	0
Natural antisense to AT1G80730	Chr1:30340317-30340543	antisense	XLOC_005508	0	0	0	0	0	0	0
Natural antisense to AT1G80920	Chr1:30404631-30404732	antisense	XLOC_005524	0	0	0	0	0	0	0
Natural antisense to AT1G80980	Chr1:30424074-30424168	antisense	XLOC_005528	0	0	0	0	0	0	0
Natural antisense to AT1G01180	Chr1:76771-76912	antisense	XLOC_005548	0	0	0	0	0	0	0
Natural antisense to AT1G01225	Chr1:95730-95784	antisense	XLOC_005555	0	0	0	0	0	0	0
Natural antisense to AT1G01410	Chr1:154132-154360	antisense	XLOC_005563	0	0	0	0	0	0	0
Natural antisense to AT1G01790	Chr1:284326-284430	antisense	XLOC_005586	0	0	0	0	0	0	0
Natural antisense to AT1G02410	Chr1:492934-493252	antisense	XLOC_005630	0	0	0	0	0	0	0
Natural antisense to AT1G02620	Chr1:556862-557185	antisense	XLOC_005641	0	0	0	0	0	0	0
Natural antisense to AT1G02620	Chr1:558746-559328	antisense	XLOC_005643	0	0	0	0	0	0	0
Natural antisense to AT1G02650	Chr1:568472-568625	antisense	XLOC_005645	0	0	0	0	0	0	0
Natural antisense to AT1G02810	Chr1:617998-618160	antisense	XLOC_005655	0	0	0	0	0	0	0
Natural antisense to AT1G08815	Chr1:641363-641635	antisense	XLOC_005661	0	0	0	0	0	0	0
Natural antisense to AT1G03600	Chr1:898238-898394	antisense	XLOC_005715	0	0	0	0	0	0	0
Natural antisense to AT1G03600	Chr1:899695-899826	antisense	XLOC_005716	0	0	0	0	0	0	0
Natural antisense to AT1G04635	Chr1:1291184-1291367	antisense	XLOC_005786	0	0	0	0	0	0	0
Natural antisense to AT1G04283	Chr1:1299373-1299583	antisense	XLOC_005789	0	0	0	0	0	0	0
Natural antisense to AT1G06180	Chr1:1889208-1889451	antisense	XLOC_005907	0	0	0	0	0	0	0
Natural antisense to AT1G07930	Chr1:2458131-2458266	antisense	XLOC_006026	0	0	0	0	0	0	0
Natural antisense to AT1G08540	Chr1:2703011-2703045	antisense	XLOC_006069	0	0	0	0	0	0	0
Natural antisense to AT1G08770	Chr1:2808644-2808828	antisense	XLOC_006083	0	0	0	0	0	0	0
Natural antisense to AT1G09240	Chr1:2984783-2984883	antisense	XLOC_006114	0	0	0	0	0	0	0
Natural antisense to AT1G09250	Chr1:2990359-2990549	antisense	XLOC_006117	0	0	0	0	0	0	0
Natural antisense to AT1G09350	Chr1:3019548-3019664	antisense	XLOC_006124	0	0	0	0	0	0	0
Natural antisense to AT1G09650	Chr1:3125013-3125180	antisense	XLOC_006145	0	0	0	0	0	0	0
Natural antisense to AT1G04793	Chr1:3422576-3422805	antisense	XLOC_006205	0	0	0	0	0	0	0
Natural antisense to AT1G10450	Chr1:3438322-3438454	antisense	XLOC_006209	0	0	0	0	0	0	0
Natural antisense to AT1G10560	Chr1:3484354-3484478	antisense	XLOC_006217	0	0	0	0	0	0	0
Natural antisense to AT1G11150	Chr1:3728887-3729062	antisense	XLOC_006259	0	0	0	0	0	0	0
Natural antisense to AT1G11700	Chr1:3945034-3945659	antisense	XLOC_006298	0	0	0	0	0	0	0
Natural antisense to AT1G11700	Chr1:3946753-3947007	antisense	XLOC_006299	0	0	0	0	0	0	0
Natural antisense to AT1G04877	Chr1:3961138-3961495	antisense	XLOC_006301	0	0	0	0	0	0	0
Natural antisense to AT1G12050	Chr1:4076156-4076295	antisense	XLOC_006329	0	0	0	0	0	0	0
Natural antisense to AT1G12100	Chr1:4095096-4095324	antisense	XLOC_006334	0	0	0	0	0	0	0
Natural antisense to AT1G12100	Chr1:4095807-4096022	antisense	XLOC_006335	0	0	0	0	0	0	0
Natural antisense to AT1G12240	Chr1:4153606-4153727	antisense	XLOC_006343	0	0	0	0	0	0	0
Natural antisense to AT1G12665	Chr1:4312217-4312376	antisense	XLOC_006370	0	0	0	0	0	0	0
Natural antisense to AT1G13608	Chr1:4661094-4661174	antisense	XLOC_006438	0	1	1	0	0	0	1
Natural antisense to AT1G13608	Chr1:4661437-4661780	antisense	XLOC_006439	0	0	0	0	0	0	1
Natural antisense to AT1G13670	Chr1:4688013-4688104	antisense	XLOC_006444	0	0	0	0	0	0	0
Natural antisense to AT1G13920	Chr1:4759158-4759202	antisense	XLOC_006459	0	0	0	0	0	0	1
Natural antisense to AT1G14205	Chr1:4855393-4855581	antisense	XLOC_006476	0	0	0	0	0	0	0
Natural antisense to AT1G14340	Chr1:4898959-4899138	antisense	XLOC_006485	0	0	0	0	0	0	0
Natural antisense to AT1G14430	Chr1:4933838-4934198	antisense	XLOC_006493	0	0	0	0	0	0	0
Natural antisense to AT1G05117	Chr1:5051170-5051264	antisense	XLOC_006514	0	0	0	0	0	0	0
Natural antisense to AT1G15160	Chr1:5215287-5215425	antisense	XLOC_006548	0	0	0	0	0	0	0
Natural antisense to AT1G15840	Chr1:5451108-5451483	antisense	XLOC_006596	0	0	0	0	0	0	0
Natural antisense to AT1G15840	Chr1:5452294-5452387	antisense	XLOC_006597	0	0	0	0	0	0	0
Natural antisense to AT1G16090	Chr1:5516158-5516319	antisense	XLOC_006607	0	0	0	0	0	0	0
Natural antisense to AT1G16400	Chr1:5607442-5607675	antisense	XLOC_006623	0	0	0	0	0	0	0
Natural antisense to AT1G16540	Chr1:5665458-5665696	antisense	XLOC_006632	0	0	0	0	0	0	0
Natural antisense to AT1G17220	Chr1:5884925-5885018	antisense	XLOC_006664	0	0	0	0	0	0	0
Natural antisense to AT1G17420	Chr1:5981299-5981364	antisense	XLOC_006681	0	0	0	0	0	0	0
Natural antisense to AT1G18773	Chr1:6474757-6474862	antisense	XLOC_006769	0	0	0	0	0	0	0
Natural antisense to AT1G05443	Chr1:6499488-6500147	antisense	XLOC_006775	0	0	0	0	0	0	0
Natural antisense to AT1G19030	Chr1:6570968-6571268	antisense	XLOC_006785	0	0	0	0	0	0	0
Natural antisense to AT1G19190	Chr1:6623771-6623920	antisense	XLOC_006794	0	0	0	0	0	0	0
Natural antisense to AT1G19376	Chr1:6697480-6697652	antisense	XLOC_006809	0	0	0	0	0	0	0
Natural antisense to AT1G20350	Chr1:7043577-7043713	antisense	XLOC_006866	0	0	0	0	0	0	0
Natural antisense to AT1G20696	Chr1:7179043-7179324	antisense	XLOC_006894	0	0	0	0	0	0	0
Natural antisense to AT1G20970	Chr1:7313839-7313987	antisense	XLOC_006919	0	0	0	0	0	0	0
Natural antisense to AT1G21210	Chr1:7426967-7427102	antisense	XLOC_006936	0	0	0	0	0	0	0
Natural antisense to AT1G21722	Chr1:7628318-7628477	antisense	XLOC_006972	0	0	0	0	0	0	0
Natural antisense to AT1G21945	Chr1:7722057-7722276	antisense	XLOC_006990	0	0	0	0	0	0	0
Natural antisense to AT1G21980	Chr1:7734587-7734729	antisense	XLOC_006994	0	0	0	0	0	0	0
Natural antisense to AT1G22065	Chr1:7785662-7785780	antisense	XLOC_007001	0	0	0	0	0	0	0
Natural antisense to AT1G22070	Chr1:7787982-7788345	antisense	XLOC_007004	0	0	0	0	0	0	0
Natural antisense to AT1G23150	Chr1:8206358-8206624	antisense	XLOC_007077	0	0	0	0	0	0	0
Natural antisense to AT1G23180	Chr1:8215721-8215831	antisense	XLOC_007078	0	0	0	0	0	0	0
Natural antisense to AT1G23210	Chr1:8240027-8240205	antisense	XLOC_007080	0	0	0	0	0	0	0
Natural antisense to AT1G23220	Chr1:8242357-8242466	antisense	XLOC_007081	0	0	0	0	0	0	0
Natural antisense to AT1G24256	Chr1:8592904-8593035	antisense	XLOC_007164	0	0	0	0	0	0	0
Natural antisense to AT1G05897	Chr1:8650582-8650715	antisense	XLOC_007176	0	0	0	0	0	0	0
Natural antisense to AT1G24460	Chr1:8665706-8665912	antisense	XLOC_007179	0	0	0	0	0	0	0
Natural antisense to AT1G24530	Chr1:8692528-8692671	antisense	XLOC_007183	0	0	0	0	0	0	0
Natural antisense to AT1G24530	Chr1:8694610-8694823	antisense	XLOC_007184	0	0	0	0	0	0	0
Natural antisense to AT1G24570	Chr1:8709684-8709838	antisense	XLOC_007188	0	0	0	0	0	0	0
Natural antisense to AT1G25055	Chr1:8806530-8806643	antisense	XLOC_007205	0	0	0	0	0	0	0
Natural antisense to AT1G25055	Chr1:8808088-8808288	antisense	XLOC_007206	0	0	0	0	0	0	0
Natural antisense to AT1G25425	Chr1:8923831-8923957	antisense	XLOC_007224	0	0	0	0	0	0	0
Natural antisense to AT1G25550	Chr1:8976110-8976338	antisense	XLOC_007235	0	0	0	0	0	0	0
Natural antisense to AT1G26500	Chr1:9158318-9158463	antisense	XLOC_007275	0	0	0	0	0	0	0
Natural antisense to AT1G26660	Chr1:9213971-9214103	antisense	XLOC_007283	0	0	0	0	0	0	0
Natural antisense to AT1G06027	Chr1:9292129-9292358	antisense	XLOC_007302	0	0	0	0	0	0	0
Natural antisense to AT1G26830	Chr1:9295068-9295650	antisense	XLOC_007305	0	0	0	0	0	0	0
Natural antisense to AT1G06037	Chr1:9324818-9325031	antisense	XLOC_007311	0	0	0	0	0	0	0
Natural antisense to AT1G26920	Chr1:9329419-9329539	antisense	XLOC_007316	0	0	0	0	0	0	0
Natural antisense to AT1G27180	Chr1:9446180-9446338	antisense	XLOC_007331	0	0	0	0	0	0	0
Natural antisense to AT1G28080	Chr1:9789635-9789761	antisense	XLOC_007387	0	0	0	0	0	0	0
Natural antisense to AT1G28090	Chr1:9795563-9795737	antisense	XLOC_007388	0	0	0	0	0	0	0
Natural antisense to AT1G28440	Chr1:9996615-9996771	antisense	XLOC_007420	0	0	0	0	0	0	0
Natural antisense to AT1G28490	Chr1:10017985-10018160	antisense	XLOC_007422	0	0	0	0	0	0	0
Natural antisense to AT1G28770	Chr1:10091204-10091292	antisense	XLOC_007444	0	0	0	0	0	0	0
Natural antisense to AT1G29110	Chr1:10171557-10171772	antisense	XLOC_007463	0	0	0	0	0	0	0
Natural antisense to AT1G29650	Chr1:10357335-10357685	antisense	XLOC_007496	0	0	0	0	0	0	0
Natural antisense to AT1G29650	Chr1:10363152-10363282	antisense	XLOC_007497	0	0	0	0	0	0	0
Natural antisense to AT1G30520	Chr1:10810381-10810492	antisense	XLOC_007550	0	0	0	0	0	0	0
Natural antisense to AT1G30835	Chr1:10966893-10966997	antisense	XLOC_007571	0	0	0	0	0	0	0
Natural antisense to AT1G06377	Chr1:10981411-10981552	antisense	XLOC_007572	0	0	0	0	0	0	0
Natural antisense to AT1G31730	Chr1:11359438-11359538	antisense	XLOC_007643	0	0	0	0	0	0	0
Natural antisense to AT1G31935	Chr1:11469278-11469572	antisense	XLOC_007663	0	0	0	0	0	0	0
Natural antisense to AT1G31950	Chr1:11478074-11478103	antisense	XLOC_007669	0	0	0	0	0	0	0
Natural antisense to AT1G32060	Chr1:11531836-11532161	antisense	XLOC_007680	0	0	0	0	0	0	0
Natural antisense to AT1G32120	Chr1:11556298-11556489	antisense	XLOC_007686	0	0	0	0	0	0	0
Natural antisense to AT1G32172	Chr1:11580456-11580573	antisense	XLOC_007691	0	0	0	0	0	0	0
Natural antisense to AT1G32920	Chr1:11928740-11928852	antisense	XLOC_007743	0	0	0	0	0	0	0
Natural antisense to AT1G32940	Chr1:11936937-11937221	antisense	XLOC_007745	0	0	0	0	0	0	0
Natural antisense to AT1G33330	Chr1:12084812-12084956	antisense	XLOC_007763	0	0	0	0	0	0	0
Natural antisense to AT1G33600	Chr1:12179206-12179239	antisense	XLOC_007785	0	0	0	0	0	0	0
Natural antisense to AT1G33760	Chr1:12238326-12238401	antisense	XLOC_007796	0	0	0	0	0	0	0
Natural antisense to AT1G33930	Chr1:12323425-12323553	antisense	XLOC_007811	0	0	0	0	0	0	0
Natural antisense to AT1G34040	Chr1:12374249-12374353	antisense	XLOC_007818	0	0	0	0	0	0	0
Natural antisense to AT1G35115	Chr1:12845424-12845628	antisense	XLOC_007889	0	0	0	0	0	0	0
Natural antisense to AT1G35230	Chr1:12917037-12917162	antisense	XLOC_007903	0	0	0	0	0	0	0
Natural antisense to AT1G35330	Chr1:12964871-12965084	antisense	XLOC_007916	0	0	0	0	0	0	0
Natural antisense to AT1G35330	Chr1:12966020-12966197	antisense	XLOC_007917	0	0	0	0	0	0	0
Natural antisense to AT1G06857	Chr1:12971929-12972102	antisense	XLOC_007920	0	0	0	0	0	0	0
Natural antisense to AT1G35420	Chr1:13024884-13025253	antisense	XLOC_007935	0	0	0	0	0	0	0
Natural antisense to AT1G35612	Chr1:13145635-13145735	antisense	XLOC_007956	0	0	0	0	0	0	0
Natural antisense to AT1G35660	Chr1:13192543-13192704	antisense	XLOC_007962	0	0	0	0	0	0	0
Natural antisense to AT1G37130	Chr1:14158354-14158546	antisense	XLOC_008080	0	0	0	0	0	0	0
Natural antisense to AT1G43010	Chr1:16154373-16154542	antisense	XLOC_008217	0	0	0	0	0	0	0
Natural antisense to AT1G07183	Chr1:16465820-16466027	antisense	XLOC_008253	0	0	0	0	0	0	0
Natural antisense to AT1G43790	Chr1:16575720-16575820	antisense	XLOC_008271	0	0	0	0	0	0	0
Natural antisense to AT1G07237	Chr1:16755951-16756133	antisense	XLOC_008298	0	0	0	0	0	0	0
Natural antisense to AT1G47550	Chr1:17465109-17465284	antisense	XLOC_008404	0	0	0	0	0	0	0
Natural antisense to AT1G47565	Chr1:17476304-17476421	antisense	XLOC_008405	0	0	0	0	0	0	0
Natural antisense to AT1G47990	Chr1:17698338-17698632	antisense	XLOC_008440	0	0	0	0	0	0	0
Natural antisense to AT1G48300	Chr1:17846843-17847075	antisense	XLOC_008464	0	0	0	0	0	0	0
Natural antisense to AT1G48710	Chr1:18013341-18013731	antisense	XLOC_008496	0	0	0	0	0	0	0
Natural antisense to AT1G48720	Chr1:18017727-18017827	antisense	XLOC_008497	0	0	0	0	0	0	0
Natural antisense to AT1G49010	Chr1:18132280-18132632	antisense	XLOC_008520	0	0	0	0	0	0	0
Natural antisense to AT1G49250	Chr1:18220419-18220548	antisense	XLOC_008533	0	0	0	0	0	0	0
Natural antisense to AT1G49340	Chr1:18264490-18264792	antisense	XLOC_008539	0	0	0	0	0	0	0
Natural antisense to AT1G49450	Chr1:18305365-18305535	antisense	XLOC_008547	0	0	0	0	0	0	0
Natural antisense to AT1G49470	Chr1:18310388-18310517	antisense	XLOC_008548	0	0	0	0	0	0	0
Natural antisense to AT1G49840	Chr1:18451587-18451784	antisense	XLOC_008579	0	0	0	0	0	0	0
Natural antisense to AT1G50040	Chr1:18541963-18542124	antisense	XLOC_008592	0	0	0	0	0	0	0
Natural antisense to AT1G50120	Chr1:18561660-18561750	antisense	XLOC_008597	0	0	0	0	0	0	0
Natural antisense to AT1G50160	Chr1:18581583-18581714	antisense	XLOC_008599	0	0	0	0	0	0	0
Natural antisense to AT1G07683	Chr1:18813513-18813700	antisense	XLOC_008648	0	0	0	0	0	0	0
Natural antisense to AT1G51090	Chr1:18934028-18934394	antisense	XLOC_008665	0	0	0	0	0	0	0
Natural antisense to AT1G07777	Chr1:19354462-19354565	antisense	XLOC_008731	0	0	0	0	0	0	0
Natural antisense to AT1G07793	Chr1:19430927-19431111	antisense	XLOC_008748	0	0	0	0	0	0	0
Natural antisense to AT1G52380	Chr1:19511608-19511729	antisense	XLOC_008767	0	0	0	0	0	0	0
Natural antisense to AT1G52618	Chr1:19603000-19603182	antisense	XLOC_008785	0	0	0	0	0	0	0
Natural antisense to AT1G52620	Chr1:19603681-19603863	antisense	XLOC_008786	0	0	0	0	0	0	0
Natural antisense to AT1G52942	Chr1:19724567-19724716	antisense	XLOC_008812	0	0	0	0	0	0	0
Natural antisense to AT1G53160	Chr1:19805101-19805459	antisense	XLOC_008828	0	0	0	0	0	0	0
Natural antisense to AT1G53345	Chr1:19902382-19902519	antisense	XLOC_008842	0	0	0	0	0	0	0
Natural antisense to AT1G53590	Chr1:19996024-19996248	antisense	XLOC_008859	0	0	0	0	0	0	0
Natural antisense to AT1G53655	Chr1:20032451-20032740	antisense	XLOC_008874	0	0	0	0	0	0	0
Natural antisense to AT1G53660	Chr1:20033631-20033905	antisense	XLOC_008875	0	0	0	0	0	0	0
Natural antisense to AT1G53670	Chr1:20038225-20038393	antisense	XLOC_008876	0	0	0	0	0	0	0
Natural antisense to AT1G53680	Chr1:20039084-20039279	antisense	XLOC_008877	0	0	0	0	0	0	0
Natural antisense to AT1G53720	Chr1:20056458-20056612	antisense	XLOC_008882	0	0	0	0	0	0	0
Natural antisense to AT1G54095	Chr1:20194097-20194295	antisense	XLOC_008906	0	0	0	0	0	0	0
Natural antisense to AT1G54740	Chr1:20430443-20430866	antisense	XLOC_008944	0	0	0	0	0	0	0
Natural antisense to AT1G55550	Chr1:20748573-20748725	antisense	XLOC_008999	0	0	0	0	0	0	0
Natural antisense to AT1G56020	Chr1:20953546-20953758	antisense	XLOC_009034	0	0	0	0	0	0	0
Natural antisense to AT1G56210	Chr1:21035474-21035672	antisense	XLOC_009050	0	0	0	0	0	0	0
Natural antisense to AT1G56540	Chr1:21181467-21181624	antisense	XLOC_009078	0	0	0	0	0	0	0
Natural antisense to AT1G56600	Chr1:21207519-21207626	antisense	XLOC_009084	0	0	0	0	0	0	0
Natural antisense to AT1G57660	Chr1:21355361-21355509	antisense	XLOC_009102	0	0	0	0	0	0	0
Natural antisense to AT1G57830	Chr1:21420142-21420309	antisense	XLOC_009117	0	0	0	0	0	0	0
Natural antisense to AT1G58210	Chr1:21553442-21553618	antisense	XLOC_009142	0	0	0	0	0	0	0
Natural antisense to AT1G59980	Chr1:22083577-22083751	antisense	XLOC_009213	0	0	0	0	0	0	0
Natural antisense to AT1G60760	Chr1:22365541-22365659	antisense	XLOC_009275	0	0	0	0	0	0	0
Natural antisense to AT1G61170	Chr1:22549445-22549555	antisense	XLOC_009315	0	0	0	0	0	0	0
Natural antisense to AT1G61190	Chr1:22555654-22555756	antisense	XLOC_009317	0	0	0	0	0	0	0
Natural antisense to AT1G61215	Chr1:22572481-22572620	antisense	XLOC_009319	0	0	0	0	0	0	0
Natural antisense to AT1G08377	Chr1:22612136-22612301	antisense	XLOC_009327	0	0	0	0	0	0	0
Natural antisense to AT1G61350	Chr1:22633689-22633851	antisense	XLOC_009330	0	0	0	0	0	0	0
Natural antisense to AT1G61600	Chr1:22729576-22729913	antisense	XLOC_009353	0	0	0	0	0	0	0
Natural antisense to AT1G62350	Chr1:23056254-23056396	antisense	XLOC_009419	0	0	0	0	0	0	0
Natural antisense to AT1G62440	Chr1:23112729-23112946	antisense	XLOC_009426	0	0	0	0	0	0	0
Natural antisense to AT1G62440	Chr1:23115208-23115420	antisense	XLOC_009427	0	0	0	0	0	0	0
Natural antisense to AT1G62540	Chr1:23151624-23151729	antisense	XLOC_009433	0	0	0	0	0	0	0
Natural antisense to AT1G62890	Chr1:23295168-23295278	antisense	XLOC_009461	0	0	0	0	0	0	0
Natural antisense to AT1G62900	Chr1:23297292-23297814	antisense	XLOC_009462	0	0	0	0	0	0	0
Natural antisense to AT1G08607	Chr1:23498288-23498436	antisense	XLOC_009498	0	0	0	0	0	0	0
Natural antisense to AT1G08613	Chr1:23515105-23515212	antisense	XLOC_009503	0	0	0	0	0	0	0
Natural antisense to AT1G63420	Chr1:23515626-23515756	antisense	XLOC_009504	0	0	0	0	0	0	0
Natural antisense to AT1G63540	Chr1:23569428-23569549	antisense	XLOC_009511	0	0	0	0	0	0	0
Natural antisense to AT1G63750	Chr1:23650808-23650891	antisense	XLOC_009522	0	0	0	0	0	0	0
Natural antisense to AT1G64253	Chr1:23844322-23844449	antisense	XLOC_009554	0	0	0	0	0	0	0
Natural antisense to AT1G64340	Chr1:23877931-23878080	antisense	XLOC_009559	0	0	0	0	0	0	0
Natural antisense to AT1G64490	Chr1:23951538-23952213	antisense	XLOC_009569	0	0	0	0	0	0	0
Natural antisense to AT1G08743	Chr1:24223124-24223232	antisense	XLOC_009615	0	0	0	0	0	0	0
Natural antisense to AT1G65310	Chr1:24257427-24257520	antisense	XLOC_009620	0	0	0	0	0	0	0
Natural antisense to AT1G65730	Chr1:24442271-24442396	antisense	XLOC_009652	0	0	0	0	0	0	0
Natural antisense to AT1G65870	Chr1:24503281-24503411	antisense	XLOC_009662	0	0	0	0	0	0	0
Natural antisense to AT1G65930	Chr1:24538797-24538948	antisense	XLOC_009669	0	0	0	0	0	0	0
Natural antisense to AT1G66180	Chr1:24647056-24647201	antisense	XLOC_009688	0	0	0	0	0	0	0
Natural antisense to AT1G09785	Chr1:24689375-24689594	antisense	XLOC_009696	0	0	0	0	0	0	0
Natural antisense to AT1G66534	Chr1:24823553-24823596	antisense	XLOC_009718	0	0	0	0	0	0	0
Natural antisense to AT1G66720	Chr1:24882406-24882701	antisense	XLOC_009731	0	0	0	0	0	0	0
Natural antisense to AT1G66780	Chr1:24909155-24909255	antisense	XLOC_009733	0	0	0	0	0	0	0
Natural antisense to AT1G66780	Chr1:24911682-24911899	antisense	XLOC_009734	0	0	0	0	0	0	0
Natural antisense to AT1G08847	Chr1:24912040-24912543	antisense	XLOC_009735	0	0	0	0	0	0	0
Natural antisense to AT1G67480	Chr1:25275990-25276253	antisense	XLOC_009795	0	0	0	0	0	0	0
Natural antisense to AT1G67900	Chr1:25464164-25464474	antisense	XLOC_009830	0	0	0	0	0	0	0
Natural antisense to AT1G68490	Chr1:25693407-25693535	antisense	XLOC_009864	0	0	0	0	0	0	0
Natural antisense to AT1G68620	Chr1:25765684-25765788	antisense	XLOC_009875	0	0	0	0	0	0	0
Natural antisense to AT1G68840	Chr1:25882133-25882528	antisense	XLOC_009892	0	0	0	0	0	0	0
Natural antisense to AT1G68945	Chr1:25926404-25926871	antisense	XLOC_009902	0	0	0	0	0	0	0
Natural antisense to AT1G09043	Chr1:25996075-25996493	antisense	XLOC_009919	0	0	0	0	0	0	0
Natural antisense to AT1G69320	Chr1:26061699-26061816	antisense	XLOC_009933	0	0	0	0	0	0	0
Natural antisense to AT1G69430	Chr1:26097538-26097793	antisense	XLOC_009937	0	0	0	0	0	0	0
Natural antisense to AT1G70090	Chr1:26400513-26400537	antisense	XLOC_009988	0	0	0	0	0	0	0
Natural antisense to AT1G70170	Chr1:26423656-26423959	antisense	XLOC_009992	0	0	0	0	0	0	0
Natural antisense to AT1G70210	Chr1:26439327-26439647	antisense	XLOC_009996	0	0	0	0	0	0	0
Natural antisense to AT1G70360	Chr1:26508410-26508519	antisense	XLOC_010010	0	0	0	0	0	0	0
Natural antisense to AT1G70518	Chr1:26583004-26583609	antisense	XLOC_010025	0	0	0	0	0	0	0
Natural antisense to AT1G70590	Chr1:26618011-26618179	antisense	XLOC_010029	0	0	0	0	0	0	0
Natural antisense to AT1G70650	Chr1:26638003-26638104	antisense	XLOC_010031	0	0	0	0	0	0	0
Natural antisense to AT1G71170	Chr1:26831834-26831904	antisense	XLOC_010063	0	0	0	0	0	0	0
Natural antisense to AT1G71235	Chr1:26854475-26854599	antisense	XLOC_010067	0	0	0	0	0	0	0
Natural antisense to AT1G71930	Chr1:27074594-27074729	antisense	XLOC_010101	0	0	0	0	0	0	0
Natural antisense to AT1G71970	Chr1:27094002-27094146	antisense	XLOC_010104	0	0	0	0	0	0	0
Natural antisense to AT1G72125	Chr1:27134016-27134187	antisense	XLOC_010110	0	0	0	0	0	0	0
Natural antisense to AT1G72130	Chr1:27137025-27137107	antisense	XLOC_010111	0	0	0	0	0	0	0
Natural antisense to AT1G73175	Chr1:27514929-27515119	antisense	XLOC_010178	0	0	0	0	0	0	0
Natural antisense to AT1G73470	Chr1:27625110-27625236	antisense	XLOC_010203	0	0	0	0	0	0	0
Natural antisense to AT1G73580	Chr1:27654725-27654840	antisense	XLOC_010211	0	0	0	0	0	0	0
Natural antisense to AT1G73600	Chr1:27669064-27669218	antisense	XLOC_010214	0	0	0	0	0	0	0
Natural antisense to AT1G73920	Chr1:27790632-27790795	antisense	XLOC_010231	0	0	0	0	0	0	0
Natural antisense to AT1G73970	Chr1:27816590-27816657	antisense	XLOC_010236	0	0	0	0	0	0	0
Natural antisense to AT1G74290	Chr1:27931716-27931928	antisense	XLOC_010255	0	0	0	0	0	0	0
Natural antisense to AT1G74930	Chr1:28143787-28143920	antisense	XLOC_010301	0	0	0	0	0	0	0
Natural antisense to AT1G75000	Chr1:28162721-28162888	antisense	XLOC_010307	0	0	0	0	0	0	0
Natural antisense to AT1G75230	Chr1:28236749-28236890	antisense	XLOC_010322	0	0	0	0	0	0	0
Natural antisense to AT1G75800	Chr1:28458584-28458718	antisense	XLOC_010359	0	0	0	0	0	0	0
Natural antisense to AT1G76070	Chr1:28546311-28546480	antisense	XLOC_010377	0	0	0	0	0	0	0
Natural antisense to AT1G76185	Chr1:28589981-28590420	antisense	XLOC_010388	0	0	0	0	0	0	0
Natural antisense to AT1G76350	Chr1:28639310-28639398	antisense	XLOC_010400	0	0	0	0	0	0	0
Natural antisense to AT1G76410	Chr1:28669582-28669770	antisense	XLOC_010407	0	0	0	0	0	0	0
Natural antisense to AT1G76560	Chr1:28728028-28728300	antisense	XLOC_010417	0	0	0	0	0	0	0
Natural antisense to AT1G76590	Chr1:28740359-28740570	antisense	XLOC_010420	0	0	0	0	0	0	0
Natural antisense to AT1G76600	Chr1:28746692-28746917	antisense	XLOC_010421	0	0	0	0	0	0	0
Natural antisense to AT1G76920	Chr1:28891904-28892014	antisense	XLOC_010448	0	0	0	0	0	0	0
Natural antisense to AT1G77450	Chr1:29099705-29099919	antisense	XLOC_010493	0	0	0	0	0	0	0
Natural antisense to AT1G77500	Chr1:29121181-29121322	antisense	XLOC_010495	0	0	0	0	0	0	0
Natural antisense to AT1G77640	Chr1:29178638-29178790	antisense	XLOC_010504	0	0	0	0	0	0	0
Natural antisense to AT1G77920	Chr1:29298089-29298253	antisense	XLOC_010526	0	0	0	0	0	0	0
Natural antisense to AT1G78110	Chr1:29391540-29391696	antisense	XLOC_010537	0	0	0	0	0	0	0
Natural antisense to AT1G78170	Chr1:29415122-29415291	antisense	XLOC_010542	0	0	0	0	0	0	0
Natural antisense to AT1G78260	Chr1:29446805-29446939	antisense	XLOC_010549	0	0	0	0	0	0	0
Natural antisense to AT1G79170	Chr1:29782164-29782365	antisense	XLOC_010623	0	0	0	0	0	0	0
Natural antisense to AT1G79170	Chr1:29782523-29782939	antisense	XLOC_010624	0	0	0	0	0	0	0
Natural antisense to AT1G79840	Chr1:30040864-30040936	antisense	XLOC_010665	0	0	0	0	0	0	0
Natural antisense to AT1G80120	Chr1:30138755-30138915	antisense	XLOC_010680	0	0	0	0	0	0	0
Natural antisense to AT1G80160	Chr1:30152523-30152624	antisense	XLOC_010685	0	0	0	0	0	0	0
Natural antisense to AT1G80500	Chr1:30272638-30272823	antisense	XLOC_010705	0	0	0	0	0	0	0
Natural antisense to AT1G09983	Chr1:30297769-30297864	antisense	XLOC_010711	0	0	0	0	0	0	0
Natural antisense to AT1G80740	Chr1:30346495-30346553	antisense	XLOC_010720	0	0	0	0	0	0	0
Natural antisense to AT1G80810	Chr1:30364820-30364851	antisense	XLOC_010723	0	0	0	0	0	0	0
Natural antisense to AT2G01023	Chr2:9508-9718	antisense	XLOC_010745	0	0	0	0	0	0	0
Natural antisense to AT2G01210	Chr2:121898-122053	antisense	XLOC_010763	0	0	0	0	0	0	0
Natural antisense to AT2G01500	Chr2:226140-226269	antisense	XLOC_010780	0	0	0	0	0	0	0
Natural antisense to AT2G01510	Chr2:229815-229959	antisense	XLOC_010781	0	0	0	0	0	0	0
Natural antisense to AT2G02890	Chr2:843863-843990	antisense	XLOC_010884	0	0	0	0	0	0	0
Natural antisense to AT2G03770	Chr2:1150779-1150914	antisense	XLOC_010943	0	0	0	0	0	0	0
Natural antisense to AT2G04110	Chr2:1383458-1383512	antisense	XLOC_010991	0	0	0	0	0	0	0
Natural antisense to AT2G04360	Chr2:1521028-1521208	antisense	XLOC_011014	0	0	0	0	0	0	0
Natural antisense to AT2G05294	Chr2:1928275-1928335	antisense	XLOC_011077	0	0	0	0	0	0	0
Natural antisense to AT2G06530	Chr2:2588350-2588615	antisense	XLOC_011181	0	0	0	0	0	0	0
Natural antisense to AT2G06822	Chr2:2728650-2728750	antisense	XLOC_011195	0	0	0	0	0	0	0
Natural antisense to AT2G06950	Chr2:2859103-2859155	antisense	XLOC_011216	0	0	0	0	0	0	0
Natural antisense to AT2G07042	Chr2:2922214-2922371	antisense	XLOC_011224	0	0	0	0	0	0	0
Natural antisense to AT2G07360	Chr2:3057118-3057351	antisense	XLOC_011251	0	0	0	0	0	0	0
Natural antisense to AT2G07684	Chr2:3261874-3263361	antisense	XLOC_011277	0	0	0	0	0	0	0
Natural antisense to AT2G07682	Chr2:3297356-3297823	antisense	XLOC_011300	0	0	0	0	0	0	0
Natural antisense to AT2G07687	Chr2:3312553-3312697	antisense	XLOC_011306	0	0	0	0	0	0	0
Natural antisense to AT2G07632	Chr2:3323387-3323655	antisense	XLOC_011314	0	0	0	0	0	0	0
Natural antisense to AT2G07688	Chr2:3331635-3331839	antisense	XLOC_011324	0	0	0	0	0	0	0
Natural antisense to AT2G07691	Chr2:3339209-3339786	antisense	XLOC_011330	0	0	0	0	0	0	0
Natural antisense to AT2G07711	Chr2:3397035-3397188	antisense	XLOC_011354	0	0	0	0	0	0	0
Natural antisense to AT2G07712	Chr2:3400555-3400754	antisense	XLOC_011355	0	0	0	0	0	0	0
Natural antisense to AT2G07652	Chr2:3440009-3440400	antisense	XLOC_011371	0	0	0	0	0	0	0
Natural antisense to AT2G07724	Chr2:3446263-3446457	antisense	XLOC_011372	0	0	0	0	0	0	0
Natural antisense to AT2G07731	Chr2:3467153-3467294	antisense	XLOC_011383	0	0	0	0	0	0	0
Natural antisense to AT2G07733	Chr2:3472010-3472276	antisense	XLOC_011385	0	0	0	0	0	0	0
Natural antisense to AT2G07734	Chr2:3473620-3474321	antisense	XLOC_011386	0	0	0	0	0	0	0
Natural antisense to AT2G07735	Chr2:3479343-3479676	antisense	XLOC_011389	0	0	0	0	0	0	0
Natural antisense to AT2G07736	Chr2:3479948-3480156	antisense	XLOC_011390	0	0	0	0	0	0	0
Natural antisense to AT2G07736	Chr2:3480608-3480820	antisense	XLOC_011391	0	0	0	0	0	0	0
Natural antisense to AT2G07661	Chr2:3484490-3484607	antisense	XLOC_011394	0	0	0	0	0	0	0
Natural antisense to AT2G07739	Chr2:3496336-3496414	antisense	XLOC_011402	0	0	0	0	0	0	0
Natural antisense to AT2G10440	Chr2:4013559-4013783	antisense	XLOC_011472	0	0	0	0	0	0	0
Natural antisense to AT2G10608	Chr2:4146201-4146382	antisense	XLOC_011495	0	0	0	0	0	0	0
Natural antisense to AT2G10735	Chr2:4226447-4226783	antisense	XLOC_011507	0	0	0	0	0	0	0
Natural antisense to AT2G11240	Chr2:4483649-4484428	antisense	XLOC_011546	0	0	0	0	0	0	0
Natural antisense to AT2G11310	Chr2:4494398-4494517	antisense	XLOC_011551	0	0	0	0	0	0	0
Natural antisense to AT2G12160	Chr2:4888842-4888966	antisense	XLOC_011614	0	0	0	0	0	0	0
Natural antisense to AT2G05695	Chr2:5009440-5009551	antisense	XLOC_011625	0	0	0	0	0	0	0
Natural antisense to AT2G05705	Chr2:5021849-5022303	antisense	XLOC_011628	0	0	0	0	0	0	0
Natural antisense to AT2G12462	Chr2:5049716-5050522	antisense	XLOC_011632	0	0	0	0	0	0	0
Natural antisense to AT2G12462	Chr2:5051517-5051696	antisense	XLOC_011633	0	0	0	0	0	0	0
Natural antisense to AT2G13570	Chr2:5656432-5656605	antisense	XLOC_011725	0	0	0	0	0	0	0
Natural antisense to AT2G13640	Chr2:5686051-5686198	antisense	XLOC_011732	0	0	0	0	0	0	0
Natural antisense to AT2G13820	Chr2:5774010-5774128	antisense	XLOC_011744	0	0	0	0	0	0	0
Natural antisense to AT2G15020	Chr2:6493429-6493597	antisense	XLOC_011851	0	0	0	0	0	0	0
Natural antisense to AT2G15070	Chr2:6532304-6533082	antisense	XLOC_011857	0	0	0	0	0	0	0
Natural antisense to AT2G06385	Chr2:6611264-6611404	antisense	XLOC_011873	0	0	0	0	0	0	0
Natural antisense to AT2G15980	Chr2:6952750-6952957	antisense	XLOC_011927	0	0	0	0	0	0	0
Natural antisense to AT2G16500	Chr2:7153338-7153457	antisense	XLOC_011961	0	0	0	0	0	0	0
Natural antisense to AT2G06765	Chr2:7270193-7270455	antisense	XLOC_011978	0	0	0	0	0	0	0
Natural antisense to AT2G16900	Chr2:7326292-7326521	antisense	XLOC_011991	0	0	0	0	0	0	0
Natural antisense to AT2G06805	Chr2:7382193-7382319	antisense	XLOC_011999	0	0	0	0	0	0	0
Natural antisense to AT2G17490	Chr2:7602042-7602545	antisense	XLOC_012040	0	0	0	0	0	0	0
Natural antisense to AT2G06975	Chr2:7622905-7623123	antisense	XLOC_012045	0	0	0	0	0	0	0
Natural antisense to AT2G06975	Chr2:7623266-7623375	antisense	XLOC_012046	0	0	0	0	0	0	0
Natural antisense to AT2G17695	Chr2:7685153-7685277	antisense	XLOC_012059	0	0	0	0	0	0	0
Natural antisense to AT2G17880	Chr2:7767945-7768060	antisense	XLOC_012074	0	0	0	0	0	0	0
Natural antisense to AT2G17890	Chr2:7772703-7772874	antisense	XLOC_012075	0	0	0	0	0	0	0
Natural antisense to AT2G18160	Chr2:7899159-7899460	antisense	XLOC_012098	0	0	0	0	0	0	0
Natural antisense to AT2G18470	Chr2:8008135-8008191	antisense	XLOC_012117	0	0	0	0	0	0	0
Natural antisense to AT2G18780	Chr2:8138054-8138156	antisense	XLOC_012139	0	0	0	0	0	0	0
Natural antisense to AT2G18980	Chr2:8235371-8235488	antisense	XLOC_012155	0	0	0	0	0	0	0
Natural antisense to AT2G19100	Chr2:8274822-8275021	antisense	XLOC_012166	0	0	0	0	0	0	0
Natural antisense to AT2G07135	Chr2:8301932-8302159	antisense	XLOC_012170	0	0	0	0	0	0	0
Natural antisense to AT2G19240	Chr2:8352465-8352611	antisense	XLOC_012176	0	0	0	0	0	0	0
Natural antisense to AT2G19310	Chr2:8369485-8369590	antisense	XLOC_012180	0	0	0	0	0	0	0
Natural antisense to AT2G19560	Chr2:8465483-8465760	antisense	XLOC_012197	0	0	0	0	0	0	0
Natural antisense to AT2G19590	Chr2:8477635-8477748	antisense	XLOC_012200	0	0	0	0	0	0	0
Natural antisense to AT2G19802	Chr2:8536898-8537623	antisense	XLOC_012216	0	0	0	0	0	0	0
Natural antisense to AT2G19980	Chr2:8628128-8628342	antisense	XLOC_012232	0	0	0	0	0	0	0
Natural antisense to AT2G19990	Chr2:8629836-8629947	antisense	XLOC_012233	0	0	0	0	0	0	0
Natural antisense to AT2G20300	Chr2:8760205-8760485	antisense	XLOC_012251	0	0	0	0	0	0	0
Natural antisense to AT2G20870	Chr2:8982621-8982723	antisense	XLOC_012293	0	0	0	0	0	0	0
Natural antisense to AT2G20875	Chr2:8983733-8983893	antisense	XLOC_012294	0	0	0	0	0	0	0
Natural antisense to AT2G20900	Chr2:8992899-8993069	antisense	XLOC_012299	0	0	0	0	0	0	0
Natural antisense to AT2G20980	Chr2:9013887-9014064	antisense	XLOC_012304	0	0	0	0	0	0	0
Natural antisense to AT2G21030	Chr2:9025714-9025844	antisense	XLOC_012310	0	0	0	0	0	0	0
Natural antisense to AT2G21060	Chr2:9037707-9037807	antisense	XLOC_012314	0	0	0	0	0	0	0
Natural antisense to AT2G21180	Chr2:9075624-9075747	antisense	XLOC_012321	0	0	0	0	0	0	0
Natural antisense to AT2G21188	Chr2:9078550-9079123	antisense	XLOC_012323	0	0	0	0	0	0	0
Natural antisense to AT2G07405	Chr2:9090780-9091080	antisense	XLOC_012329	0	0	0	0	0	0	0
Natural antisense to AT2G21250	Chr2:9105121-9105668	antisense	XLOC_012330	0	0	0	0	0	0	0
Natural antisense to AT2G00750	Chr2:9711011-9711162	antisense	XLOC_012449	0	0	0	0	0	0	0
Natural antisense to AT2G23290	Chr2:9904337-9904454	antisense	XLOC_012491	0	0	0	0	0	0	0
Natural antisense to AT2G23330	Chr2:9927712-9927827	antisense	XLOC_012499	0	0	0	0	0	0	0
Natural antisense to AT2G23450	Chr2:9991448-9991611	antisense	XLOC_012511	0	0	0	0	0	0	0
Natural antisense to AT2G23550	Chr2:10026342-10026570	antisense	XLOC_012515	0	0	0	0	0	0	0
Natural antisense to AT2G23610	Chr2:10046455-10046587	antisense	XLOC_012517	0	0	0	0	0	0	0
Natural antisense to AT2G23760	Chr2:10112969-10113091	antisense	XLOC_012528	0	0	0	0	0	0	0
Natural antisense to AT2G24150	Chr2:10267568-10268010	antisense	XLOC_012554	0	0	0	0	0	0	0
Natural antisense to AT2G24230	Chr2:10304716-10304971	antisense	XLOC_012562	0	0	0	0	0	0	0
Natural antisense to AT2G00790	Chr2:10436041-10436146	antisense	XLOC_012590	0	0	0	0	0	0	0
Natural antisense to AT2G25050	Chr2:10653608-10653716	antisense	XLOC_012633	0	0	0	0	0	0	0
Natural antisense to AT2G25200	Chr2:10737762-10737914	antisense	XLOC_012646	0	0	0	0	0	0	0
Natural antisense to AT2G25220	Chr2:10742403-10742503	antisense	XLOC_012649	0	0	0	0	0	0	0
Natural antisense to AT2G25240	Chr2:10753356-10753588	antisense	XLOC_012652	0	0	0	0	0	0	0
Natural antisense to AT2G25300	Chr2:10771550-10771626	antisense	XLOC_012657	0	0	0	0	0	0	0
Natural antisense to AT2G25460	Chr2:10832425-10832627	antisense	XLOC_012669	0	0	0	0	0	0	0
Natural antisense to AT2G25720	Chr2:10956015-10956186	antisense	XLOC_012689	0	0	0	0	0	0	0
Natural antisense to AT2G25735	Chr2:10975865-10976011	antisense	XLOC_012690	0	0	0	0	0	0	0
Natural antisense to AT2G26240	Chr2:11168642-11168845	antisense	XLOC_012724	0	0	0	0	0	0	0
Natural antisense to AT2G26280	Chr2:11191339-11191489	antisense	XLOC_012727	0	0	0	0	0	0	0
Natural antisense to AT2G26890	Chr2:11474332-11474435	antisense	XLOC_012764	0	0	0	0	0	0	0
Natural antisense to AT2G27300	Chr2:11680118-11680352	antisense	XLOC_012788	0	0	0	0	0	0	0
Natural antisense to AT2G27313	Chr2:11688147-11689221	antisense	XLOC_012789	0	0	0	0	0	0	0
Natural antisense to AT2G27610	Chr2:11786435-11786558	antisense	XLOC_012809	0	0	0	0	0	0	0
Natural antisense to AT2G27960	Chr2:11911760-11911900	antisense	XLOC_012827	0	0	0	0	0	0	0
Natural antisense to AT2G28050	Chr2:11937881-11938022	antisense	XLOC_012830	0	0	0	0	0	0	0
Natural antisense to AT2G28050	Chr2:11939578-11939769	antisense	XLOC_012831	0	0	0	0	0	0	0
Natural antisense to AT2G28630	Chr2:12277180-12277305	antisense	XLOC_012877	0	0	0	0	0	0	0
Natural antisense to AT2G28740	Chr2:12329986-12330233	antisense	XLOC_012884	0	0	0	0	0	0	0
Natural antisense to AT2G28755	Chr2:12333968-12334102	antisense	XLOC_012886	0	0	0	0	0	0	0
Natural antisense to AT2G29390	Chr2:12612842-12612942	antisense	XLOC_012928	0	0	0	0	0	0	0
Natural antisense to AT2G00850	Chr2:12619124-12619322	antisense	XLOC_012931	0	0	0	0	0	0	0
Natural antisense to AT2G29450	Chr2:12625734-12626222	antisense	XLOC_012933	0	0	0	0	0	0	0
Natural antisense to AT2G29490	Chr2:12632516-12632711	antisense	XLOC_012935	0	0	0	0	0	0	0
Natural antisense to AT2G29960	Chr2:12770564-12770678	antisense	XLOC_012964	0	0	0	0	0	0	0
Natural antisense to AT2G30080	Chr2:12840189-12840297	antisense	XLOC_012974	0	0	0	0	0	0	0
Natural antisense to AT2G30460	Chr2:12978785-12978979	antisense	XLOC_013000	0	0	0	0	0	0	0
Natural antisense to AT2G30640	Chr2:13051722-13051802	antisense	XLOC_013011	0	0	0	0	0	0	0
Natural antisense to AT2G30695	Chr2:13081322-13081461	antisense	XLOC_013015	0	0	0	0	0	0	0
Natural antisense to AT2G31300	Chr2:13349990-13350090	antisense	XLOC_013060	0	0	0	0	0	0	0
Natural antisense to AT2G31450	Chr2:13404145-13404245	antisense	XLOC_013074	0	0	0	0	0	0	0
Natural antisense to AT2G31480	Chr2:13408939-13409055	antisense	XLOC_013076	0	0	0	0	0	0	0
Natural antisense to AT2G31480	Chr2:13410952-13411093	antisense	XLOC_013077	0	0	0	0	0	0	0
Natural antisense to AT2G31680	Chr2:13473570-13473671	antisense	XLOC_013088	0	0	0	0	0	0	0
Natural antisense to AT2G31730	Chr2:13489600-13489800	antisense	XLOC_013092	0	0	0	0	0	0	0
Natural antisense to AT2G32130	Chr2:13655463-13655577	antisense	XLOC_013129	0	0	0	0	0	0	0
Natural antisense to AT2G32460	Chr2:13784393-13784542	antisense	XLOC_013155	0	0	0	0	0	0	0
Natural antisense to AT2G33230	Chr2:14081878-14081983	antisense	XLOC_013208	0	0	0	0	0	0	0
Natural antisense to AT2G33550	Chr2:14211683-14211794	antisense	XLOC_013232	0	0	0	0	0	0	0
Natural antisense to AT2G33860	Chr2:14325111-14325277	antisense	XLOC_013258	0	0	0	0	0	0	0
Natural antisense to AT2G33860	Chr2:14328939-14329068	antisense	XLOC_013259	0	0	0	0	0	0	0
Natural antisense to AT2G34470	Chr2:14532448-14532625	antisense	XLOC_013307	0	0	0	0	0	0	0
Natural antisense to AT2G34490	Chr2:14537464-14537598	antisense	XLOC_013308	0	0	0	0	0	0	0
Natural antisense to AT2G34510	Chr2:14546958-14547018	antisense	XLOC_013309	0	0	0	0	0	0	0
Natural antisense to AT2G34990	Chr2:14751073-14751354	antisense	XLOC_013342	0	0	0	0	0	0	0
Natural antisense to AT2G35240	Chr2:14846276-14846377	antisense	XLOC_013359	0	0	0	0	0	0	0
Natural antisense to AT2G35350	Chr2:14884210-14884318	antisense	XLOC_013366	0	0	0	0	0	0	0
Natural antisense to AT2G35600	Chr2:14945268-14945453	antisense	XLOC_013379	0	0	0	0	0	0	0
Natural antisense to AT2G36040	Chr2:15130730-15130849	antisense	XLOC_013419	0	0	0	0	0	0	0
Natural antisense to AT2G36210	Chr2:15185586-15185672	antisense	XLOC_013430	0	0	0	0	0	0	0
Natural antisense to AT2G36307	Chr2:15219351-15219616	antisense	XLOC_013437	0	0	0	0	0	0	0
Natural antisense to AT2G36640	Chr2:15358559-15358684	antisense	XLOC_013463	0	0	0	0	0	0	0
Natural antisense to AT2G08820	Chr2:15403083-15403216	antisense	XLOC_013469	0	0	0	0	0	0	0
[truncated: 39,004 more rows]

[truncated: 4 more sheets: (C) RNAprof, (D) Isoform switches (NAA), (E) RIP, (F) TF targets]
